# Supplementary material for: Comprehensive analysis of adverse events associated with onasemnogene abeparvovec (Zolgensma) in spinal muscular atrophy patients: insights from FAERS database
Source: Front Pharmacol. 2025 Jan 7;15:1475884. doi: 10.3389/fphar.2024.1475884 (PMC11747325; doi:10.3389/fphar.2024.1475884)
Supplement: Supplementary file 1 [file Table2.xlsx]

## Sheet: Supple Table S2
SOC	PT	Case	ROR (95% two-sided CI)	PRR (χ2)	EBGM (EBGM05)	IC (IC025)	IMEs
GENERAL DISORDERS AND ADMINISTRATION SITE CONDITIONS	PYREXIA	572	11.82 ( 10.86 - 12.86 )	11.17 ( 5302.04 )	11.13 ( 10.36 )	3.48 ( 1.81 )	NO
GASTROINTESTINAL DISORDERS	VOMITING	488	8.14 ( 7.43 - 8.92 )	7.78 ( 2893.84 )	7.76 ( 7.19 )	2.96 ( 1.29 )	NO
INVESTIGATIONS	ASPARTATE AMINOTRANSFERASE INCREASED	338	58.07 ( 52.03 - 64.8 )	56.06 ( 17881.32 )	54.83 ( 50.02 )	5.78 ( 4.11 )	NO
INVESTIGATIONS	ALANINE AMINOTRANSFERASE INCREASED	305	42.49 ( 37.88 - 47.67 )	41.18 ( 11768.17 )	40.51 ( 36.8 )	5.34 ( 3.67 )	NO
INVESTIGATIONS	HEPATIC ENZYME INCREASED	245	23.22 ( 20.44 - 26.38 )	22.66 ( 5030.74 )	22.46 ( 20.19 )	4.49 ( 2.82 )	NO
BLOOD AND LYMPHATIC SYSTEM DISORDERS	THROMBOCYTOPENIA	201	12.66 ( 11.01 - 14.57 )	12.42 ( 2103.23 )	12.36 ( 10.99 )	3.63 ( 1.96 )	YES
INVESTIGATIONS	PLATELET COUNT DECREASED	166	9.75 ( 8.36 - 11.38 )	9.6 ( 1276.66 )	9.57 ( 8.41 )	3.26 ( 1.59 )	NO
INVESTIGATIONS	TROPONIN I INCREASED	132	644.16 ( 531.38 - 780.86 )	635.32 ( 66411.99 )	504.9 ( 429.8 )	8.98 ( 7.31 )	NO
INVESTIGATIONS	LIVER FUNCTION TEST INCREASED	123	29.29 ( 24.49 - 35.02 )	28.93 ( 3278.91 )	28.6 ( 24.62 )	4.84 ( 3.17 )	NO
INVESTIGATIONS	TRANSAMINASES INCREASED	108	33.94 ( 28.04 - 41.08 )	33.57 ( 3367.43 )	33.13 ( 28.23 )	5.05 ( 3.38 )	NO
INVESTIGATIONS	TROPONIN INCREASED	87	80.28 ( 64.79 - 99.49 )	79.57 ( 6538.19 )	77.1 ( 64.43 )	6.27 ( 4.6 )	NO
INVESTIGATIONS	BLOOD LACTATE DEHYDROGENASE INCREASED	85	50.39 ( 40.61 - 62.52 )	49.95 ( 3996.94 )	48.97 ( 40.89 )	5.61 ( 3.95 )	NO
INVESTIGATIONS	OXYGEN SATURATION DECREASED	64	6.37 ( 4.98 - 8.15 )	6.34 ( 287.3 )	6.32 ( 5.15 )	2.66 ( 0.99 )	NO
PSYCHIATRIC DISORDERS	IRRITABILITY	63	10.34 ( 8.07 - 13.25 )	10.28 ( 525.82 )	10.24 ( 8.32 )	3.36 ( 1.69 )	NO
CARDIAC DISORDERS	TACHYCARDIA	63	5.13 ( 4 - 6.57 )	5.1 ( 207.55 )	5.09 ( 4.14 )	2.35 ( 0.68 )	NO
INVESTIGATIONS	BODY TEMPERATURE INCREASED	50	15.88 ( 12.01 - 20.98 )	15.8 ( 688.95 )	15.71 ( 12.44 )	3.97 ( 2.31 )	NO
INFECTIONS AND INFESTATIONS	RHINOVIRUS INFECTION	50	65.94 ( 49.75 - 87.38 )	65.6 ( 3098.1 )	63.92 ( 50.5 )	6 ( 4.33 )	NO
RESPIRATORY, THORACIC AND MEDIASTINAL DISORDERS	RESPIRATORY DISTRESS	48	14.33 ( 10.78 - 19.04 )	14.26 ( 588.59 )	14.18 ( 11.18 )	3.83 ( 2.16 )	YES
RESPIRATORY, THORACIC AND MEDIASTINAL DISORDERS	RHINORRHOEA	46	4.36 ( 3.26 - 5.82 )	4.34 ( 118.13 )	4.33 ( 3.4 )	2.12 ( 0.45 )	NO
RESPIRATORY, THORACIC AND MEDIASTINAL DISORDERS	RESPIRATORY FAILURE	43	4.7 ( 3.48 - 6.34 )	4.68 ( 124.27 )	4.67 ( 3.64 )	2.22 ( 0.56 )	YES
CARDIAC DISORDERS	BRADYCARDIA	42	5.57 ( 4.11 - 7.55 )	5.55 ( 156.58 )	5.54 ( 4.3 )	2.47 ( 0.8 )	YES
RESPIRATORY, THORACIC AND MEDIASTINAL DISORDERS	RESPIRATORY DISORDER	42	9.83 ( 7.26 - 13.32 )	9.79 ( 330.4 )	9.76 ( 7.57 )	3.29 ( 1.62 )	NO
INFECTIONS AND INFESTATIONS	RESPIRATORY SYNCYTIAL VIRUS INFECTION	40	22.9 ( 16.76 - 31.28 )	22.81 ( 826.53 )	22.61 ( 17.41 )	4.5 ( 2.83 )	NO
BLOOD AND LYMPHATIC SYSTEM DISORDERS	THROMBOTIC MICROANGIOPATHY	39	25.4 ( 18.51 - 34.84 )	25.3 ( 901.06 )	25.05 ( 19.23 )	4.65 ( 2.98 )	YES
INVESTIGATIONS	TROPONIN T INCREASED	38	221.91 ( 159.13 - 309.46 )	221.04 ( 7636.06 )	202.86 ( 153.58 )	7.66 ( 5.99 )	NO
RESPIRATORY, THORACIC AND MEDIASTINAL DISORDERS	ATELECTASIS	38	37.19 ( 26.98 - 51.26 )	37.04 ( 1313.03 )	36.51 ( 27.91 )	5.19 ( 3.52 )	NO
INVESTIGATIONS	PLATELET COUNT INCREASED	37	16.77 ( 12.13 - 23.18 )	16.7 ( 542.71 )	16.6 ( 12.66 )	4.05 ( 2.39 )	NO
INVESTIGATIONS	BLOOD CREATINE PHOSPHOKINASE INCREASED	36	12.24 ( 8.82 - 16.99 )	12.2 ( 368.33 )	12.14 ( 9.23 )	3.6 ( 1.94 )	NO
INVESTIGATIONS	WHITE BLOOD CELL COUNT INCREASED	36	7.55 ( 5.44 - 10.49 )	7.53 ( 203.35 )	7.51 ( 5.71 )	2.91 ( 1.24 )	NO
BLOOD AND LYMPHATIC SYSTEM DISORDERS	LEUKOPENIA	36	4.93 ( 3.55 - 6.84 )	4.91 ( 112.09 )	4.91 ( 3.73 )	2.29 ( 0.63 )	YES
HEPATOBILIARY DISORDERS	HEPATIC FUNCTION ABNORMAL	36	6.66 ( 4.8 - 9.25 )	6.64 ( 172.12 )	6.63 ( 5.04 )	2.73 ( 1.06 )	NO
INVESTIGATIONS	GAMMA-GLUTAMYLTRANSFERASE INCREASED	35	14.32 ( 10.27 - 19.98 )	14.28 ( 429.72 )	14.2 ( 10.75 )	3.83 ( 2.16 )	NO
HEPATOBILIARY DISORDERS	HYPERTRANSAMINASAEMIA	35	25.81 ( 18.48 - 36.02 )	25.71 ( 822.87 )	25.46 ( 19.26 )	4.67 ( 3 )	NO
RENAL AND URINARY DISORDERS	PROTEINURIA	32	10.28 ( 7.26 - 14.55 )	10.25 ( 265.94 )	10.21 ( 7.63 )	3.35 ( 1.68 )	NO
NERVOUS SYSTEM DISORDERS	LETHARGY	32	4.65 ( 3.28 - 6.58 )	4.63 ( 91.09 )	4.63 ( 3.46 )	2.21 ( 0.54 )	NO
INVESTIGATIONS	MONOCYTE COUNT INCREASED	28	41.25 ( 28.38 - 59.96 )	41.13 ( 1078.36 )	40.47 ( 29.59 )	5.34 ( 3.67 )	NO
INFECTIONS AND INFESTATIONS	RESPIRATORY TRACT INFECTION	27	6.51 ( 4.46 - 9.51 )	6.5 ( 125.35 )	6.48 ( 4.73 )	2.7 ( 1.03 )	NO
INFECTIONS AND INFESTATIONS	UPPER RESPIRATORY TRACT INFECTION	26	3.86 ( 2.63 - 5.68 )	3.86 ( 54.93 )	3.85 ( 2.79 )	1.95 ( 0.28 )	NO
GASTROINTESTINAL DISORDERS	SALIVARY HYPERSECRETION	26	19.23 ( 13.06 - 28.29 )	19.18 ( 444.55 )	19.04 ( 13.78 )	4.25 ( 2.58 )	NO
INVESTIGATIONS	BLOOD CREATININE DECREASED	26	52.24 ( 35.4 - 77.07 )	52.1 ( 1276.05 )	51.04 ( 36.86 )	5.67 ( 4.01 )	NO
RESPIRATORY, THORACIC AND MEDIASTINAL DISORDERS	INCREASED BRONCHIAL SECRETION	25	79.39 ( 53.28 - 118.29 )	79.18 ( 1869.63 )	76.74 ( 54.97 )	6.26 ( 4.59 )	NO
INVESTIGATIONS	BLOOD BILIRUBIN INCREASED	24	7.93 ( 5.31 - 11.84 )	7.91 ( 144.42 )	7.89 ( 5.64 )	2.98 ( 1.31 )	NO
RESPIRATORY, THORACIC AND MEDIASTINAL DISORDERS	ASPIRATION	24	17.99 ( 12.03 - 26.89 )	17.94 ( 381.27 )	17.82 ( 12.73 )	4.16 ( 2.49 )	YES
INFECTIONS AND INFESTATIONS	VIRAL INFECTION	24	5.03 ( 3.37 - 7.52 )	5.02 ( 77.23 )	5.02 ( 3.59 )	2.33 ( 0.66 )	NO
RESPIRATORY, THORACIC AND MEDIASTINAL DISORDERS	ACUTE RESPIRATORY FAILURE	23	7.59 ( 5.04 - 11.43 )	7.57 ( 130.79 )	7.55 ( 5.36 )	2.92 ( 1.25 )	YES
RENAL AND URINARY DISORDERS	HAEMATURIA	22	4.89 ( 3.22 - 7.44 )	4.88 ( 67.86 )	4.88 ( 3.44 )	2.29 ( 0.62 )	NO
RESPIRATORY, THORACIC AND MEDIASTINAL DISORDERS	TACHYPNOEA	22	10.8 ( 7.1 - 16.43 )	10.78 ( 194.41 )	10.74 ( 7.56 )	3.42 ( 1.76 )	NO
RESPIRATORY, THORACIC AND MEDIASTINAL DISORDERS	HYPOXIA	22	4.2 ( 2.76 - 6.39 )	4.19 ( 53.45 )	4.19 ( 2.95 )	2.07 ( 0.4 )	YES
INVESTIGATIONS	C-REACTIVE PROTEIN INCREASED	22	3.32 ( 2.18 - 5.04 )	3.31 ( 35.51 )	3.31 ( 2.33 )	1.73 ( 0.06 )	NO
METABOLISM AND NUTRITION DISORDERS	HYPERKALAEMIA	21	4.63 ( 3.02 - 7.11 )	4.62 ( 59.51 )	4.61 ( 3.22 )	2.21 ( 0.54 )	YES
GENERAL DISORDERS AND ADMINISTRATION SITE CONDITIONS	SECRETION DISCHARGE	19	8.63 ( 5.5 - 13.54 )	8.61 ( 127.4 )	8.58 ( 5.89 )	3.1 ( 1.44 )	NO
RESPIRATORY, THORACIC AND MEDIASTINAL DISORDERS	PNEUMOTHORAX	19	7.83 ( 4.99 - 12.29 )	7.82 ( 112.61 )	7.79 ( 5.35 )	2.96 ( 1.3 )	YES
GASTROINTESTINAL DISORDERS	RETCHING	19	6.95 ( 4.43 - 10.9 )	6.93 ( 96.24 )	6.92 ( 4.74 )	2.79 ( 1.12 )	NO
INVESTIGATIONS	BLOOD CREATINE PHOSPHOKINASE MB INCREASED	19	284.94 ( 177.13 - 458.38 )	284.38 ( 4808.28 )	254.96 ( 171.28 )	7.99 ( 6.31 )	NO
PSYCHIATRIC DISORDERS	EATING DISORDER	18	5.54 ( 3.49 - 8.81 )	5.54 ( 66.77 )	5.53 ( 3.75 )	2.47 ( 0.8 )	NO
GENERAL DISORDERS AND ADMINISTRATION SITE CONDITIONS	CRYING	18	4.66 ( 2.93 - 7.4 )	4.65 ( 51.48 )	4.64 ( 3.15 )	2.21 ( 0.55 )	NO
INFECTIONS AND INFESTATIONS	PARAINFLUENZAE VIRUS INFECTION	18	55.54 ( 34.8 - 88.65 )	55.44 ( 940.98 )	54.24 ( 36.67 )	5.76 ( 4.09 )	NO
VASCULAR DISORDERS	PALLOR	18	4.2 ( 2.64 - 6.66 )	4.19 ( 43.65 )	4.18 ( 2.84 )	2.06 ( 0.4 )	NO
BLOOD AND LYMPHATIC SYSTEM DISORDERS	LEUKOCYTOSIS	18	7.85 ( 4.94 - 12.47 )	7.84 ( 107.04 )	7.82 ( 5.3 )	2.97 ( 1.3 )	NO
INFECTIONS AND INFESTATIONS	BRONCHIOLITIS	17	33.28 ( 20.61 - 53.73 )	33.22 ( 524.25 )	32.79 ( 21.96 )	5.04 ( 3.37 )	YES
INVESTIGATIONS	LABORATORY TEST ABNORMAL	16	3.72 ( 2.28 - 6.07 )	3.71 ( 31.67 )	3.71 ( 2.46 )	1.89 ( 0.22 )	NO
INFECTIONS AND INFESTATIONS	ENTEROVIRUS INFECTION	16	89.2 ( 54.15 - 146.96 )	89.06 ( 1344.35 )	85.97 ( 56.62 )	6.43 ( 4.75 )	NO
VASCULAR DISORDERS	CYANOSIS	16	9.25 ( 5.66 - 15.12 )	9.23 ( 117.07 )	9.2 ( 6.1 )	3.2 ( 1.54 )	NO
INVESTIGATIONS	LYMPHOCYTE COUNT INCREASED	16	29.31 ( 17.9 - 48.01 )	29.27 ( 431.67 )	28.93 ( 19.15 )	4.85 ( 3.19 )	NO
GASTROINTESTINAL DISORDERS	REGURGITATION	16	38.95 ( 23.76 - 63.85 )	38.89 ( 581.4 )	38.29 ( 25.32 )	5.26 ( 3.59 )	NO
HEPATOBILIARY DISORDERS	ACUTE HEPATIC FAILURE	15	7.97 ( 4.8 - 13.23 )	7.96 ( 90.95 )	7.93 ( 5.19 )	2.99 ( 1.32 )	YES
BLOOD AND LYMPHATIC SYSTEM DISORDERS	HAEMOLYTIC ANAEMIA	15	14.75 ( 8.87 - 24.51 )	14.73 ( 190.81 )	14.65 ( 9.57 )	3.87 ( 2.21 )	YES
RESPIRATORY, THORACIC AND MEDIASTINAL DISORDERS	CHOKING	15	5.41 ( 3.26 - 8.98 )	5.4 ( 53.72 )	5.39 ( 3.53 )	2.43 ( 0.76 )	YES
BLOOD AND LYMPHATIC SYSTEM DISORDERS	MONOCYTOSIS	15	192.07 ( 113.52 - 324.96 )	191.77 ( 2640.37 )	177.95 ( 114.6 )	7.48 ( 5.8 )	NO
HEPATOBILIARY DISORDERS	HEPATOMEGALY	15	13.29 ( 8 - 22.08 )	13.27 ( 169.26 )	13.2 ( 8.63 )	3.72 ( 2.06 )	NO
BLOOD AND LYMPHATIC SYSTEM DISORDERS	THROMBOCYTOSIS	14	23.64 ( 13.96 - 40.02 )	23.6 ( 300.16 )	23.39 ( 15.05 )	4.55 ( 2.88 )	NO
INVESTIGATIONS	BLOOD UREA INCREASED	14	9.58 ( 5.67 - 16.2 )	9.57 ( 107.04 )	9.54 ( 6.15 )	3.25 ( 1.59 )	NO
INVESTIGATIONS	BLOOD ALKALINE PHOSPHATASE INCREASED	14	5.78 ( 3.42 - 9.77 )	5.77 ( 55.11 )	5.76 ( 3.71 )	2.53 ( 0.86 )	NO
METABOLISM AND NUTRITION DISORDERS	HYPOPHAGIA	14	3.92 ( 2.32 - 6.63 )	3.92 ( 30.39 )	3.91 ( 2.52 )	1.97 ( 0.3 )	NO
INVESTIGATIONS	BLOOD POTASSIUM INCREASED	14	6.81 ( 4.03 - 11.51 )	6.8 ( 69.06 )	6.78 ( 4.37 )	2.76 ( 1.1 )	NO
INVESTIGATIONS	ACTIVATED PARTIAL THROMBOPLASTIN TIME SHORTENED	14	340.74 ( 194.77 - 596.12 )	340.25 ( 4159.05 )	298.95 ( 187.22 )	8.22 ( 6.54 )	NO
INVESTIGATIONS	SERUM FERRITIN INCREASED	14	19.93 ( 11.77 - 33.73 )	19.9 ( 249.28 )	19.75 ( 12.71 )	4.3 ( 2.64 )	NO
INFECTIONS AND INFESTATIONS	PNEUMONIA RESPIRATORY SYNCYTIAL VIRAL	13	89.76 ( 51.59 - 156.16 )	89.64 ( 1099.29 )	86.51 ( 54.43 )	6.43 ( 4.76 )	YES
INVESTIGATIONS	BLOOD ALKALINE PHOSPHATASE DECREASED	13	87.54 ( 50.33 - 152.28 )	87.43 ( 1072.51 )	84.45 ( 53.14 )	6.4 ( 4.73 )	NO
INVESTIGATIONS	HAEMATOCRIT INCREASED	13	32.74 ( 18.93 - 56.61 )	32.7 ( 394.2 )	32.28 ( 20.41 )	5.01 ( 3.34 )	NO
METABOLISM AND NUTRITION DISORDERS	WEIGHT GAIN POOR	12	36.82 ( 20.81 - 65.13 )	36.77 ( 411.46 )	36.25 ( 22.49 )	5.18 ( 3.51 )	NO
HEPATOBILIARY DISORDERS	JAUNDICE	12	4.49 ( 2.55 - 7.91 )	4.49 ( 32.45 )	4.48 ( 2.79 )	2.16 ( 0.5 )	NO
INVESTIGATIONS	RED BLOOD CELL COUNT INCREASED	12	24.85 ( 14.06 - 43.89 )	24.82 ( 271.54 )	24.58 ( 15.27 )	4.62 ( 2.95 )	NO
INVESTIGATIONS	PLATELET COUNT ABNORMAL	11	10.11 ( 5.59 - 18.29 )	10.1 ( 89.85 )	10.06 ( 6.13 )	3.33 ( 1.66 )	NO
INFECTIONS AND INFESTATIONS	PNEUMONIA BACTERIAL	11	6.47 ( 3.58 - 11.69 )	6.46 ( 50.63 )	6.45 ( 3.93 )	2.69 ( 1.02 )	YES
SKIN AND SUBCUTANEOUS TISSUE DISORDERS	PETECHIAE	11	7.89 ( 4.36 - 14.27 )	7.88 ( 65.91 )	7.86 ( 4.79 )	2.97 ( 1.31 )	NO
INFECTIONS AND INFESTATIONS	TRACHEITIS	11	92.89 ( 50.86 - 169.66 )	92.79 ( 962.41 )	89.44 ( 54.03 )	6.48 ( 4.81 )	NO
INVESTIGATIONS	URINE OUTPUT DECREASED	11	11.25 ( 6.22 - 20.35 )	11.24 ( 102.12 )	11.19 ( 6.81 )	3.48 ( 1.82 )	NO
BLOOD AND LYMPHATIC SYSTEM DISORDERS	ATYPICAL HAEMOLYTIC URAEMIC SYNDROME	11	56.67 ( 31.16 - 103.06 )	56.61 ( 587.33 )	55.35 ( 33.56 )	5.79 ( 4.12 )	YES
INFECTIONS AND INFESTATIONS	RESPIRATORY TRACT INFECTION VIRAL	11	26.95 ( 14.87 - 48.84 )	26.92 ( 271.57 )	26.64 ( 16.2 )	4.74 ( 3.07 )	NO
NERVOUS SYSTEM DISORDERS	HYPOKINESIA	11	4.84 ( 2.68 - 8.75 )	4.84 ( 33.41 )	4.83 ( 2.94 )	2.27 ( 0.6 )	NO
INVESTIGATIONS	INTERNATIONAL NORMALISED RATIO INCREASED	11	5.95 ( 3.29 - 10.75 )	5.94 ( 45.13 )	5.93 ( 3.61 )	2.57 ( 0.9 )	NO
INVESTIGATIONS	BLOOD SODIUM DECREASED	11	4.46 ( 2.47 - 8.06 )	4.46 ( 29.45 )	4.45 ( 2.71 )	2.15 ( 0.49 )	NO
INVESTIGATIONS	BLOOD BILIRUBIN DECREASED	11	99.02 ( 54.17 - 180.98 )	98.91 ( 1024.79 )	95.11 ( 57.42 )	6.57 ( 4.9 )	NO
INVESTIGATIONS	EOSINOPHIL COUNT INCREASED	11	7.09 ( 3.92 - 12.82 )	7.09 ( 57.35 )	7.07 ( 4.31 )	2.82 ( 1.15 )	NO
GENERAL DISORDERS AND ADMINISTRATION SITE CONDITIONS	CONCOMITANT DISEASE AGGRAVATED	10	8.48 ( 4.56 - 15.79 )	8.48 ( 65.72 )	8.45 ( 5.02 )	3.08 ( 1.41 )	NO
RENAL AND URINARY DISORDERS	GLYCOSURIA	10	67.5 ( 36 - 126.57 )	67.44 ( 637.01 )	65.66 ( 38.8 )	6.04 ( 4.36 )	NO
INVESTIGATIONS	HAEMATOCRIT DECREASED	10	4.28 ( 2.3 - 7.96 )	4.28 ( 25.06 )	4.27 ( 2.54 )	2.09 ( 0.43 )	NO
GENERAL DISORDERS AND ADMINISTRATION SITE CONDITIONS	GENERALISED OEDEMA	10	6.7 ( 3.6 - 12.47 )	6.7 ( 48.34 )	6.68 ( 3.97 )	2.74 ( 1.07 )	NO
BLOOD AND LYMPHATIC SYSTEM DISORDERS	GRANULOCYTOPENIA	10	23.67 ( 12.69 - 44.14 )	23.65 ( 214.84 )	23.43 ( 13.91 )	4.55 ( 2.88 )	YES
INFECTIONS AND INFESTATIONS	VIRAL UPPER RESPIRATORY TRACT INFECTION	10	25.23 ( 13.53 - 47.05 )	25.2 ( 230.06 )	24.96 ( 14.81 )	4.64 ( 2.97 )	NO
INVESTIGATIONS	PROTHROMBIN TIME PROLONGED	10	25.95 ( 13.91 - 48.4 )	25.92 ( 237.09 )	25.66 ( 15.23 )	4.68 ( 3.01 )	NO
INVESTIGATIONS	ACTIVATED PARTIAL THROMBOPLASTIN TIME PROLONGED	10	25.2 ( 13.51 - 47 )	25.18 ( 229.81 )	24.93 ( 14.8 )	4.64 ( 2.97 )	NO
INVESTIGATIONS	BILIRUBIN CONJUGATED INCREASED	10	42.66 ( 22.82 - 79.74 )	42.62 ( 399.46 )	41.91 ( 24.83 )	5.39 ( 3.72 )	NO
INVESTIGATIONS	BLOOD ALBUMIN DECREASED	10	11.88 ( 6.38 - 22.12 )	11.87 ( 99.07 )	11.82 ( 7.02 )	3.56 ( 1.9 )	NO
BLOOD AND LYMPHATIC SYSTEM DISORDERS	HAEMOLYSIS	10	10.47 ( 5.63 - 19.5 )	10.46 ( 85.23 )	10.42 ( 6.2 )	3.38 ( 1.71 )	YES
INVESTIGATIONS	NEUTROPHIL COUNT INCREASED	10	6.95 ( 3.74 - 12.94 )	6.95 ( 50.76 )	6.93 ( 4.12 )	2.79 ( 1.13 )	NO
BLOOD AND LYMPHATIC SYSTEM DISORDERS	COAGULOPATHY	10	5.28 ( 2.84 - 9.82 )	5.28 ( 34.58 )	5.27 ( 3.13 )	2.4 ( 0.73 )	NO
RESPIRATORY, THORACIC AND MEDIASTINAL DISORDERS	SPUTUM INCREASED	10	24.79 ( 13.29 - 46.24 )	24.77 ( 225.83 )	24.53 ( 14.56 )	4.62 ( 2.95 )	NO
INFECTIONS AND INFESTATIONS	CORONAVIRUS INFECTION	9	3.53 ( 1.84 - 6.79 )	3.53 ( 16.28 )	3.52 ( 2.04 )	1.82 ( 0.15 )	NO
CONGENITAL, FAMILIAL AND GENETIC DISORDERS	SPINAL MUSCULAR ATROPHY	9	189 ( 95.91 - 372.42 )	188.82 ( 1561.33 )	175.4 ( 99.44 )	7.45 ( 5.77 )	NO
INVESTIGATIONS	HEPATIC ENZYME ABNORMAL	9	11.6 ( 6.02 - 22.34 )	11.59 ( 86.69 )	11.54 ( 6.67 )	3.53 ( 1.86 )	NO
INVESTIGATIONS	BLOOD URIC ACID INCREASED	9	10.84 ( 5.63 - 20.87 )	10.83 ( 79.95 )	10.79 ( 6.23 )	3.43 ( 1.76 )	NO
EYE DISORDERS	EYE MOVEMENT DISORDER	9	11.21 ( 5.82 - 21.59 )	11.2 ( 83.26 )	11.16 ( 6.45 )	3.48 ( 1.81 )	NO
INVESTIGATIONS	RED BLOOD CELL SEDIMENTATION RATE INCREASED	9	4.45 ( 2.31 - 8.56 )	4.45 ( 24.01 )	4.44 ( 2.57 )	2.15 ( 0.48 )	NO
RENAL AND URINARY DISORDERS	OLIGURIA	9	11.67 ( 6.06 - 22.47 )	11.66 ( 87.29 )	11.61 ( 6.71 )	3.54 ( 1.87 )	NO
CARDIAC DISORDERS	TACHYARRHYTHMIA	9	32.52 ( 16.84 - 62.79 )	32.49 ( 271.09 )	32.08 ( 18.5 )	5 ( 3.33 )	NO
RESPIRATORY, THORACIC AND MEDIASTINAL DISORDERS	PULMONARY CONGESTION	8	4.63 ( 2.31 - 9.27 )	4.63 ( 22.73 )	4.62 ( 2.59 )	2.21 ( 0.54 )	YES
INFECTIONS AND INFESTATIONS	GASTROENTERITIS	8	4.12 ( 2.06 - 8.24 )	4.11 ( 18.82 )	4.11 ( 2.3 )	2.04 ( 0.37 )	NO
INVESTIGATIONS	GRANULOCYTE COUNT DECREASED	8	33.09 ( 16.46 - 66.49 )	33.06 ( 245.42 )	32.63 ( 18.2 )	5.03 ( 3.36 )	NO
INFECTIONS AND INFESTATIONS	OTITIS MEDIA	8	19.36 ( 9.65 - 38.83 )	19.35 ( 138.11 )	19.2 ( 10.73 )	4.26 ( 2.59 )	NO
RESPIRATORY, THORACIC AND MEDIASTINAL DISORDERS	APNOEA	8	9.38 ( 4.68 - 18.79 )	9.37 ( 59.62 )	9.34 ( 5.22 )	3.22 ( 1.56 )	YES
INVESTIGATIONS	AMMONIA INCREASED	8	13.25 ( 6.61 - 26.56 )	13.24 ( 90.06 )	13.18 ( 7.37 )	3.72 ( 2.05 )	NO
CONGENITAL, FAMILIAL AND GENETIC DISORDERS	DEVELOPMENTAL HIP DYSPLASIA	8	54.59 ( 27.09 - 110.04 )	54.55 ( 411.39 )	53.38 ( 29.7 )	5.74 ( 4.07 )	YES
NERVOUS SYSTEM DISORDERS	MOTOR DYSFUNCTION	8	5.68 ( 2.84 - 11.36 )	5.67 ( 30.72 )	5.66 ( 3.17 )	2.5 ( 0.83 )	NO
INVESTIGATIONS	EOSINOPHIL COUNT DECREASED	8	19.95 ( 9.95 - 40.02 )	19.94 ( 142.74 )	19.78 ( 11.05 )	4.31 ( 2.64 )	NO
INVESTIGATIONS	HAEMOGLOBIN INCREASED	8	12.19 ( 6.08 - 24.43 )	12.18 ( 81.71 )	12.13 ( 6.78 )	3.6 ( 1.93 )	NO
INFECTIONS AND INFESTATIONS	RESPIRATORY SYNCYTIAL VIRUS BRONCHIOLITIS	7	72.86 ( 34.35 - 154.55 )	72.81 ( 481.47 )	70.74 ( 37.7 )	6.14 ( 4.47 )	YES
METABOLISM AND NUTRITION DISORDERS	HYPOALBUMINAEMIA	7	6.34 ( 3.02 - 13.32 )	6.34 ( 31.41 )	6.33 ( 3.4 )	2.66 ( 0.99 )	NO
INFECTIONS AND INFESTATIONS	ADENOVIRUS INFECTION	7	12.42 ( 5.91 - 26.12 )	12.42 ( 73.1 )	12.36 ( 6.64 )	3.63 ( 1.96 )	NO
INVESTIGATIONS	PROTHROMBIN TIME SHORTENED	7	47.37 ( 22.42 - 100.1 )	47.33 ( 311.49 )	46.46 ( 24.84 )	5.54 ( 3.87 )	NO
NERVOUS SYSTEM DISORDERS	SPEECH DISORDER DEVELOPMENTAL	7	9.69 ( 4.61 - 20.35 )	9.68 ( 54.28 )	9.65 ( 5.18 )	3.27 ( 1.6 )	NO
INVESTIGATIONS	MEAN CELL HAEMOGLOBIN CONCENTRATION DECREASED	7	18.81 ( 8.94 - 39.58 )	18.8 ( 117.08 )	18.66 ( 10.02 )	4.22 ( 2.55 )	NO
RENAL AND URINARY DISORDERS	NEPHROTIC SYNDROME	7	7.45 ( 3.55 - 15.65 )	7.44 ( 38.94 )	7.43 ( 3.99 )	2.89 ( 1.23 )	YES
INFECTIONS AND INFESTATIONS	ESCHERICHIA URINARY TRACT INFECTION	7	12.18 ( 5.79 - 25.6 )	12.17 ( 71.41 )	12.11 ( 6.51 )	3.6 ( 1.93 )	NO
NERVOUS SYSTEM DISORDERS	INABILITY TO CRAWL	7	1074.69 ( 442.02 - 2612.9 )	1073.91 ( 5219.75 )	747.37 ( 355.38 )	9.55 ( 7.78 )	NO
INVESTIGATIONS	FIBRIN D DIMER INCREASED	7	12.03 ( 5.72 - 25.29 )	12.02 ( 70.41 )	11.97 ( 6.43 )	3.58 ( 1.91 )	NO
INVESTIGATIONS	NUTRITIONAL CONDITION ABNORMAL	7	64.16 ( 30.29 - 135.92 )	64.11 ( 423.84 )	62.51 ( 33.35 )	5.97 ( 4.29 )	NO
RENAL AND URINARY DISORDERS	ANURIA	7	7.18 ( 3.42 - 15.09 )	7.18 ( 37.11 )	7.16 ( 3.85 )	2.84 ( 1.17 )	YES
INVESTIGATIONS	MEAN CELL HAEMOGLOBIN CONCENTRATION INCREASED	7	63.68 ( 30.06 - 134.9 )	63.64 ( 420.68 )	62.06 ( 33.11 )	5.96 ( 4.28 )	NO
NERVOUS SYSTEM DISORDERS	AREFLEXIA	7	25.47 ( 12.09 - 53.65 )	25.46 ( 162.78 )	25.2 ( 13.51 )	4.66 ( 2.99 )	NO
RESPIRATORY, THORACIC AND MEDIASTINAL DISORDERS	DEPENDENCE ON RESPIRATOR	6	63.8 ( 28.36 - 143.51 )	63.76 ( 361.26 )	62.17 ( 31.55 )	5.96 ( 4.28 )	YES
GASTROINTESTINAL DISORDERS	ABNORMAL FAECES	6	4.32 ( 1.94 - 9.64 )	4.32 ( 15.3 )	4.32 ( 2.21 )	2.11 ( 0.44 )	NO
GASTROINTESTINAL DISORDERS	BOWEL MOVEMENT IRREGULARITY	6	4.22 ( 1.89 - 9.4 )	4.22 ( 14.71 )	4.21 ( 2.16 )	2.07 ( 0.41 )	NO
RESPIRATORY, THORACIC AND MEDIASTINAL DISORDERS	INCREASED UPPER AIRWAY SECRETION	6	17.02 ( 7.62 - 37.99 )	17.01 ( 89.78 )	16.9 ( 8.63 )	4.08 ( 2.41 )	NO
METABOLISM AND NUTRITION DISORDERS	APPETITE DISORDER	6	5.54 ( 2.49 - 12.35 )	5.54 ( 22.28 )	5.53 ( 2.83 )	2.47 ( 0.8 )	NO
INVESTIGATIONS	AMYLASE INCREASED	6	10.91 ( 4.89 - 24.33 )	10.9 ( 53.72 )	10.86 ( 5.55 )	3.44 ( 1.77 )	NO
INVESTIGATIONS	CARBON DIOXIDE DECREASED	6	42.96 ( 19.16 - 96.33 )	42.94 ( 241.55 )	42.22 ( 21.48 )	5.4 ( 3.73 )	NO
INVESTIGATIONS	BASOPHIL COUNT INCREASED	6	40.6 ( 18.11 - 90.99 )	40.57 ( 227.82 )	39.93 ( 20.33 )	5.32 ( 3.65 )	NO
INVESTIGATIONS	BLOOD UREA DECREASED	6	48.16 ( 21.46 - 108.07 )	48.13 ( 271.59 )	47.22 ( 24.01 )	5.56 ( 3.89 )	NO
SKIN AND SUBCUTANEOUS TISSUE DISORDERS	HAEMORRHAGE SUBCUTANEOUS	6	12.86 ( 5.76 - 28.69 )	12.85 ( 65.24 )	12.79 ( 6.53 )	3.68 ( 2.01 )	NO
RENAL AND URINARY DISORDERS	AZOTAEMIA	6	13.28 ( 5.95 - 29.62 )	13.27 ( 67.7 )	13.2 ( 6.75 )	3.72 ( 2.05 )	YES
INVESTIGATIONS	NEUTROPHIL COUNT ABNORMAL	6	12.52 ( 5.61 - 27.93 )	12.51 ( 63.24 )	12.45 ( 6.36 )	3.64 ( 1.97 )	NO
METABOLISM AND NUTRITION DISORDERS	HYPERCHOLESTEROLAEMIA	6	5.71 ( 2.56 - 12.72 )	5.71 ( 23.24 )	5.7 ( 2.91 )	2.51 ( 0.84 )	NO
METABOLISM AND NUTRITION DISORDERS	FOOD INTOLERANCE	6	8.99 ( 4.03 - 20.04 )	8.98 ( 42.4 )	8.95 ( 4.58 )	3.16 ( 1.49 )	NO
INFECTIONS AND INFESTATIONS	PSEUDOMONAS INFECTION	6	4.72 ( 2.12 - 10.51 )	4.71 ( 17.53 )	4.71 ( 2.41 )	2.23 ( 0.57 )	YES
INVESTIGATIONS	MEAN CELL HAEMOGLOBIN INCREASED	6	17.5 ( 7.84 - 39.08 )	17.49 ( 92.64 )	17.37 ( 8.87 )	4.12 ( 2.45 )	NO
INVESTIGATIONS	CORTISOL DECREASED	6	24.08 ( 10.77 - 53.82 )	24.07 ( 131.36 )	23.84 ( 12.16 )	4.58 ( 2.91 )	NO
METABOLISM AND NUTRITION DISORDERS	ACIDOSIS	6	6.34 ( 2.85 - 14.14 )	6.34 ( 26.92 )	6.33 ( 3.24 )	2.66 ( 0.99 )	NO
HEPATOBILIARY DISORDERS	GALLBLADDER ENLARGEMENT	6	40.05 ( 17.87 - 89.74 )	40.02 ( 224.62 )	39.4 ( 20.06 )	5.3 ( 3.63 )	YES
INVESTIGATIONS	MEAN CELL VOLUME INCREASED	6	12.36 ( 5.54 - 27.58 )	12.36 ( 62.31 )	12.3 ( 6.28 )	3.62 ( 1.95 )	NO
INVESTIGATIONS	CARDIAC FUNCTION TEST ABNORMAL	6	181.94 ( 79.37 - 417.04 )	181.83 ( 1004.58 )	169.36 ( 84.6 )	7.4 ( 5.71 )	NO
BLOOD AND LYMPHATIC SYSTEM DISORDERS	HAEMOLYTIC URAEMIC SYNDROME	5	26.29 ( 10.89 - 63.48 )	26.28 ( 120.31 )	26.01 ( 12.44 )	4.7 ( 3.03 )	YES
INVESTIGATIONS	STAPHYLOCOCCUS TEST POSITIVE	5	19.74 ( 8.19 - 47.61 )	19.73 ( 88.21 )	19.58 ( 9.38 )	4.29 ( 2.62 )	NO
INVESTIGATIONS	RED BLOOD CELL SCHISTOCYTES PRESENT	5	250.6 ( 99.83 - 629.09 )	250.47 ( 1127.36 )	227.38 ( 105.26 )	7.83 ( 6.12 )	NO
GASTROINTESTINAL DISORDERS	INFANTILE SPITTING UP	5	81.86 ( 33.58 - 199.6 )	81.82 ( 386.3 )	79.21 ( 37.58 )	6.31 ( 4.63 )	NO
NERVOUS SYSTEM DISORDERS	HYDROCEPHALUS	5	7.41 ( 3.08 - 17.84 )	7.41 ( 27.65 )	7.39 ( 3.55 )	2.89 ( 1.22 )	YES
RESPIRATORY, THORACIC AND MEDIASTINAL DISORDERS	HYPOVENTILATION	5	12.38 ( 5.14 - 29.81 )	12.37 ( 52.01 )	12.32 ( 5.9 )	3.62 ( 1.95 )	YES
INVESTIGATIONS	ASPARTATE AMINOTRANSFERASE ABNORMAL	5	23.71 ( 9.82 - 57.21 )	23.69 ( 107.64 )	23.48 ( 11.23 )	4.55 ( 2.88 )	NO
METABOLISM AND NUTRITION DISORDERS	FLUID INTAKE REDUCED	5	6.96 ( 2.89 - 16.74 )	6.95 ( 25.42 )	6.94 ( 3.33 )	2.79 ( 1.13 )	NO
INVESTIGATIONS	HAPTOGLOBIN DECREASED	5	63.3 ( 26.05 - 153.83 )	63.26 ( 298.7 )	61.7 ( 29.35 )	5.95 ( 4.27 )	YES
INFECTIONS AND INFESTATIONS	OTITIS MEDIA ACUTE	5	44.49 ( 18.37 - 107.77 )	44.47 ( 208.68 )	43.69 ( 20.84 )	5.45 ( 3.77 )	NO
INVESTIGATIONS	ALANINE AMINOTRANSFERASE ABNORMAL	5	13.42 ( 5.57 - 32.33 )	13.41 ( 57.13 )	13.35 ( 6.4 )	3.74 ( 2.07 )	NO
METABOLISM AND NUTRITION DISORDERS	METABOLIC ALKALOSIS	5	21.62 ( 8.96 - 52.15 )	21.61 ( 97.42 )	21.43 ( 10.26 )	4.42 ( 2.75 )	NO
MUSCULOSKELETAL AND CONNECTIVE TISSUE DISORDERS	JOINT CONTRACTURE	5	56.33 ( 23.21 - 136.72 )	56.3 ( 265.5 )	55.06 ( 26.22 )	5.78 ( 4.11 )	NO
INVESTIGATIONS	MEAN CELL HAEMOGLOBIN DECREASED	5	12.09 ( 5.02 - 29.11 )	12.08 ( 50.57 )	12.03 ( 5.76 )	3.59 ( 1.92 )	NO
INVESTIGATIONS	RED CELL DISTRIBUTION WIDTH INCREASED	5	5.6 ( 2.33 - 13.47 )	5.6 ( 18.84 )	5.59 ( 2.68 )	2.48 ( 0.81 )	NO
INVESTIGATIONS	MYOCARDIAL NECROSIS MARKER INCREASED	5	17.74 ( 7.36 - 42.78 )	17.74 ( 78.4 )	17.62 ( 8.44 )	4.14 ( 2.47 )	YES
INVESTIGATIONS	COMPLEMENT FACTOR DECREASED	5	292.37 ( 115.65 - 739.14 )	292.22 ( 1296.75 )	261.24 ( 120.23 )	8.03 ( 6.31 )	NO
INVESTIGATIONS	AMMONIA DECREASED	5	584.74 ( 220.45 - 1551.07 )	584.44 ( 2352.18 )	472.24 ( 208.77 )	8.88 ( 7.13 )	NO
METABOLISM AND NUTRITION DISORDERS	HYPERNATRAEMIA	4	5.93 ( 2.22 - 15.83 )	5.93 ( 16.37 )	5.92 ( 2.6 )	2.57 ( 0.9 )	NO
BLOOD AND LYMPHATIC SYSTEM DISORDERS	MICROANGIOPATHIC HAEMOLYTIC ANAEMIA	4	35.85 ( 13.36 - 96.22 )	35.83 ( 133.5 )	35.33 ( 15.47 )	5.14 ( 3.47 )	NO
INFECTIONS AND INFESTATIONS	CROUP INFECTIOUS	4	34.96 ( 13.03 - 93.81 )	34.94 ( 130.03 )	34.47 ( 15.09 )	5.11 ( 3.43 )	YES
INVESTIGATIONS	ECHOCARDIOGRAM ABNORMAL	4	22.27 ( 8.32 - 59.62 )	22.26 ( 80.51 )	22.07 ( 9.68 )	4.46 ( 2.79 )	NO
SKIN AND SUBCUTANEOUS TISSUE DISORDERS	HAIR GROWTH ABNORMAL	4	4.85 ( 1.82 - 12.93 )	4.84 ( 12.18 )	4.84 ( 2.13 )	2.27 ( 0.61 )	NO
RESPIRATORY, THORACIC AND MEDIASTINAL DISORDERS	CHRONIC RESPIRATORY FAILURE	4	24.99 ( 9.33 - 66.94 )	24.98 ( 91.17 )	24.74 ( 10.85 )	4.63 ( 2.96 )	YES
METABOLISM AND NUTRITION DISORDERS	FAILURE TO THRIVE	4	8.37 ( 3.13 - 22.33 )	8.36 ( 25.85 )	8.34 ( 3.67 )	3.06 ( 1.39 )	YES
RESPIRATORY, THORACIC AND MEDIASTINAL DISORDERS	LUNG OPACITY	4	5.59 ( 2.1 - 14.91 )	5.59 ( 15.04 )	5.58 ( 2.45 )	2.48 ( 0.81 )	NO
INVESTIGATIONS	BLOOD CHLORIDE INCREASED	4	20.59 ( 7.7 - 55.1 )	20.58 ( 73.91 )	20.42 ( 8.96 )	4.35 ( 2.68 )	NO
GASTROINTESTINAL DISORDERS	TEETHING	4	74.98 ( 27.72 - 202.82 )	74.95 ( 283.21 )	72.76 ( 31.64 )	6.19 ( 4.5 )	NO
EYE DISORDERS	PERIORBITAL OEDEMA	4	6.18 ( 2.32 - 16.49 )	6.18 ( 17.32 )	6.17 ( 2.71 )	2.62 ( 0.96 )	NO
BLOOD AND LYMPHATIC SYSTEM DISORDERS	NORMOCHROMIC NORMOCYTIC ANAEMIA	4	13.29 ( 4.97 - 35.52 )	13.29 ( 45.2 )	13.22 ( 5.81 )	3.72 ( 2.06 )	NO
INVESTIGATIONS	MYELOCYTE COUNT INCREASED	4	112.9 ( 41.43 - 307.67 )	112.86 ( 423.97 )	107.94 ( 46.65 )	6.75 ( 5.06 )	NO
SKIN AND SUBCUTANEOUS TISSUE DISORDERS	EXCESSIVE GRANULATION TISSUE	4	42.71 ( 15.89 - 114.78 )	42.69 ( 160.07 )	41.98 ( 18.35 )	5.39 ( 3.71 )	NO
INFECTIONS AND INFESTATIONS	ROTAVIRUS INFECTION	4	54.88 ( 20.37 - 147.84 )	54.85 ( 206.86 )	53.68 ( 23.42 )	5.75 ( 4.07 )	NO
INVESTIGATIONS	N-TERMINAL PROHORMONE BRAIN NATRIURETIC PEPTIDE INCREASED	4	12.58 ( 4.71 - 33.6 )	12.57 ( 42.39 )	12.51 ( 5.5 )	3.65 ( 1.98 )	NO
MUSCULOSKELETAL AND CONNECTIVE TISSUE DISORDERS	TORTICOLLIS	4	16 ( 5.98 - 42.77 )	15.99 ( 55.85 )	15.89 ( 6.98 )	3.99 ( 2.32 )	NO
MUSCULOSKELETAL AND CONNECTIVE TISSUE DISORDERS	SPINAL DEFORMITY	4	18.06 ( 6.75 - 48.29 )	18.05 ( 63.95 )	17.92 ( 7.87 )	4.16 ( 2.49 )	NO
METABOLISM AND NUTRITION DISORDERS	HYPERLACTACIDAEMIA	4	9.89 ( 3.7 - 26.41 )	9.89 ( 31.83 )	9.85 ( 4.33 )	3.3 ( 1.63 )	NO
METABOLISM AND NUTRITION DISORDERS	HYPOVOLAEMIA	4	6.44 ( 2.41 - 17.18 )	6.43 ( 18.31 )	6.42 ( 2.82 )	2.68 ( 1.01 )	NO
GASTROINTESTINAL DISORDERS	GASTROINTESTINAL HYPERMOTILITY	4	69.17 ( 25.6 - 186.89 )	69.15 ( 261.28 )	67.28 ( 29.29 )	6.07 ( 4.39 )	NO
INVESTIGATIONS	CHEST X-RAY ABNORMAL	4	11.42 ( 4.28 - 30.51 )	11.42 ( 37.84 )	11.37 ( 5 )	3.51 ( 1.84 )	NO
INVESTIGATIONS	ELECTROCARDIOGRAM T WAVE INVERSION	4	20.94 ( 7.83 - 56.05 )	20.94 ( 75.29 )	20.77 ( 9.11 )	4.38 ( 2.7 )	YES
CARDIAC DISORDERS	BRADYARRHYTHMIA	4	21.21 ( 7.93 - 56.78 )	21.21 ( 76.36 )	21.03 ( 9.23 )	4.39 ( 2.72 )	NO
INVESTIGATIONS	BLOOD URIC ACID DECREASED	4	61.39 ( 22.76 - 165.61 )	61.37 ( 231.74 )	59.89 ( 26.11 )	5.9 ( 4.22 )	NO
GASTROINTESTINAL DISORDERS	FAECES PALE	4	14.28 ( 5.34 - 38.16 )	14.27 ( 49.08 )	14.19 ( 6.24 )	3.83 ( 2.16 )	NO
BLOOD AND LYMPHATIC SYSTEM DISORDERS	ANISOCYTOSIS	4	32.74 ( 12.21 - 87.83 )	32.73 ( 121.42 )	32.31 ( 14.15 )	5.01 ( 3.34 )	NO
INVESTIGATIONS	LIPIDS INCREASED	4	15.59 ( 5.83 - 41.68 )	15.59 ( 54.25 )	15.49 ( 6.8 )	3.95 ( 2.28 )	NO
INVESTIGATIONS	BLOOD CREATINE PHOSPHOKINASE MB ABNORMAL	4	654.85 ( 217.3 - 1973.44 )	654.57 ( 2060.77 )	516.98 ( 205.4 )	9.01 ( 7.23 )	NO
INVESTIGATIONS	RED BLOOD CELLS URINE	4	100.23 ( 36.87 - 272.46 )	100.19 ( 377.4 )	96.3 ( 41.71 )	6.59 ( 4.9 )	NO
CONGENITAL, FAMILIAL AND GENETIC DISORDERS	MACROCEPHALY	4	65.92 ( 24.42 - 178 )	65.9 ( 248.97 )	64.2 ( 27.96 )	6 ( 4.32 )	NO
INVESTIGATIONS	OXYGEN SATURATION ABNORMAL	4	7.11 ( 2.67 - 18.98 )	7.11 ( 20.94 )	7.09 ( 3.12 )	2.83 ( 1.16 )	NO
INVESTIGATIONS	HAPTOGLOBIN INCREASED	4	223.24 ( 80.2 - 621.44 )	223.15 ( 810.9 )	204.64 ( 86.89 )	7.68 ( 5.96 )	NO
NERVOUS SYSTEM DISORDERS	CEREBRAL ATROPHY	4	9.88 ( 3.7 - 26.39 )	9.88 ( 31.79 )	9.84 ( 4.33 )	3.3 ( 1.63 )	YES
GASTROINTESTINAL DISORDERS	FAECALOMA	4	5.49 ( 2.06 - 14.65 )	5.49 ( 14.65 )	5.48 ( 2.41 )	2.45 ( 0.79 )	YES
BLOOD AND LYMPHATIC SYSTEM DISORDERS	RED CELL FRAGMENTATION SYNDROME	4	545.71 ( 184.65 - 1612.75 )	545.48 ( 1778.66 )	446.48 ( 180.31 )	8.8 ( 7.03 )	YES
INVESTIGATIONS	PROCALCITONIN INCREASED	4	17.11 ( 6.4 - 45.76 )	17.11 ( 60.24 )	16.99 ( 7.46 )	4.09 ( 2.42 )	NO
INVESTIGATIONS	BLOOD BICARBONATE DECREASED	4	23.78 ( 8.88 - 63.68 )	23.77 ( 86.43 )	23.56 ( 10.33 )	4.56 ( 2.89 )	NO
RESPIRATORY, THORACIC AND MEDIASTINAL DISORDERS	CHRONIC RESPIRATORY DISEASE	4	49.86 ( 18.53 - 134.2 )	49.84 ( 187.63 )	48.87 ( 21.34 )	5.61 ( 3.93 )	NO
INVESTIGATIONS	BLOOD IRON INCREASED	4	16.56 ( 6.19 - 44.29 )	16.56 ( 58.08 )	16.45 ( 7.23 )	4.04 ( 2.37 )	NO
RESPIRATORY, THORACIC AND MEDIASTINAL DISORDERS	PROLONGED EXPIRATION	4	59.53 ( 22.08 - 160.53 )	59.51 ( 224.65 )	58.12 ( 25.34 )	5.86 ( 4.18 )	NO
HEPATOBILIARY DISORDERS	ISCHAEMIC HEPATITIS	4	25.38 ( 9.48 - 67.98 )	25.37 ( 92.69 )	25.12 ( 11.02 )	4.65 ( 2.98 )	YES
RESPIRATORY, THORACIC AND MEDIASTINAL DISORDERS	HYPERCAPNIA	4	9.03 ( 3.38 - 24.1 )	9.02 ( 28.44 )	9 ( 3.96 )	3.17 ( 1.5 )	NO
INVESTIGATIONS	MONOCYTE PERCENTAGE INCREASED	4	35.72 ( 13.31 - 95.87 )	35.7 ( 133 )	35.21 ( 15.41 )	5.14 ( 3.46 )	NO
INVESTIGATIONS	RESPIRATORY SYNCYTIAL VIRUS TEST	4	892.97 ( 284.29 - 2804.9 )	892.6 ( 2612.43 )	654.84 ( 251.31 )	9.36 ( 7.54 )	NO
INVESTIGATIONS	URINE OUTPUT INCREASED	3	9.76 ( 3.14 - 30.32 )	9.75 ( 23.48 )	9.72 ( 3.76 )	3.28 ( 1.61 )	NO
INVESTIGATIONS	ENZYME LEVEL INCREASED	3	18.79 ( 6.03 - 58.53 )	18.79 ( 50.13 )	18.65 ( 7.21 )	4.22 ( 2.55 )	NO
RESPIRATORY, THORACIC AND MEDIASTINAL DISORDERS	LARYNGOSPASM	3	10.13 ( 3.26 - 31.49 )	10.13 ( 24.58 )	10.09 ( 3.91 )	3.34 ( 1.67 )	NO
INFECTIONS AND INFESTATIONS	PASTEURELLA INFECTION	3	105.23 ( 33.13 - 334.27 )	105.2 ( 296.9 )	100.92 ( 38.37 )	6.66 ( 4.96 )	YES
INFECTIONS AND INFESTATIONS	PNEUMONIA ACINETOBACTER	3	94.44 ( 29.8 - 299.25 )	94.41 ( 266.99 )	90.95 ( 34.65 )	6.51 ( 4.81 )	YES
RENAL AND URINARY DISORDERS	RENAL VEIN THROMBOSIS	3	31.75 ( 10.16 - 99.19 )	31.74 ( 88.18 )	31.35 ( 12.09 )	4.97 ( 3.29 )	YES
GASTROINTESTINAL DISORDERS	VOMITING PROJECTILE	3	8.5 ( 2.73 - 26.4 )	8.49 ( 19.77 )	8.47 ( 3.28 )	3.08 ( 1.41 )	NO
EAR AND LABYRINTH DISORDERS	MIDDLE EAR EFFUSION	3	10.09 ( 3.25 - 31.37 )	10.09 ( 24.46 )	10.05 ( 3.89 )	3.33 ( 1.66 )	NO
INVESTIGATIONS	INTERNATIONAL NORMALISED RATIO DECREASED	3	14.06 ( 4.52 - 43.74 )	14.05 ( 36.17 )	13.98 ( 5.41 )	3.81 ( 2.13 )	NO
INVESTIGATIONS	IMMATURE GRANULOCYTE COUNT INCREASED	3	40.47 ( 12.93 - 126.69 )	40.46 ( 113.59 )	39.82 ( 15.33 )	5.32 ( 3.64 )	NO
INVESTIGATIONS	RED CELL DISTRIBUTION WIDTH DECREASED	3	26.88 ( 8.62 - 83.89 )	26.88 ( 73.93 )	26.6 ( 10.26 )	4.73 ( 3.06 )	NO
INFECTIONS AND INFESTATIONS	METAPNEUMOVIRUS INFECTION	3	21.6 ( 6.93 - 67.32 )	21.6 ( 58.41 )	21.42 ( 8.27 )	4.42 ( 2.75 )	NO
INVESTIGATIONS	PROTHROMBIN LEVEL INCREASED	3	122.77 ( 38.5 - 391.52 )	122.73 ( 344.97 )	116.94 ( 44.31 )	6.87 ( 5.16 )	NO
INVESTIGATIONS	RESPIRATORY SYNCYTIAL VIRUS TEST POSITIVE	3	38.57 ( 12.33 - 120.66 )	38.55 ( 108.05 )	37.97 ( 14.62 )	5.25 ( 3.57 )	NO
METABOLISM AND NUTRITION DISORDERS	CELL DEATH	3	9.21 ( 2.96 - 28.61 )	9.2 ( 21.86 )	9.17 ( 3.55 )	3.2 ( 1.53 )	NO
INVESTIGATIONS	MEAN PLATELET VOLUME DECREASED	3	18.6 ( 5.97 - 57.93 )	18.6 ( 49.57 )	18.46 ( 7.14 )	4.21 ( 2.53 )	NO
BLOOD AND LYMPHATIC SYSTEM DISORDERS	HAEMORRHAGIC DIATHESIS	3	6.47 ( 2.08 - 20.1 )	6.47 ( 13.84 )	6.46 ( 2.5 )	2.69 ( 1.02 )	NO
EYE DISORDERS	ASTIGMATISM	3	12.92 ( 4.15 - 40.2 )	12.92 ( 32.82 )	12.86 ( 4.97 )	3.68 ( 2.01 )	NO
HEPATOBILIARY DISORDERS	OCULAR ICTERUS	3	6.5 ( 2.09 - 20.17 )	6.49 ( 13.91 )	6.48 ( 2.51 )	2.7 ( 1.03 )	NO
INVESTIGATIONS	ESCHERICHIA TEST POSITIVE	3	18.74 ( 6.02 - 58.38 )	18.74 ( 49.99 )	18.6 ( 7.19 )	4.22 ( 2.55 )	NO
RESPIRATORY, THORACIC AND MEDIASTINAL DISORDERS	SPUTUM RETENTION	3	20.52 ( 6.59 - 63.93 )	20.51 ( 55.22 )	20.35 ( 7.86 )	4.35 ( 2.67 )	NO
NERVOUS SYSTEM DISORDERS	MOTOR DEVELOPMENTAL DELAY	3	33.48 ( 10.71 - 104.64 )	33.47 ( 93.24 )	33.04 ( 12.73 )	5.05 ( 3.37 )	NO
INVESTIGATIONS	ASPARTATE AMINOTRANSFERASE DECREASED	3	41.38 ( 13.22 - 129.56 )	41.37 ( 116.23 )	40.7 ( 15.66 )	5.35 ( 3.67 )	NO
RENAL AND URINARY DISORDERS	HAEMOGLOBINURIA	3	53.38 ( 17 - 167.57 )	53.36 ( 150.86 )	52.25 ( 20.06 )	5.71 ( 4.02 )	YES
INVESTIGATIONS	WHITE BLOOD CELLS URINE POSITIVE	3	5.89 ( 1.9 - 18.3 )	5.89 ( 12.15 )	5.88 ( 2.28 )	2.56 ( 0.89 )	NO
INVESTIGATIONS	MEAN CELL VOLUME DECREASED	3	9.85 ( 3.17 - 30.61 )	9.84 ( 23.74 )	9.81 ( 3.8 )	3.29 ( 1.62 )	NO
CONGENITAL, FAMILIAL AND GENETIC DISORDERS	LARYNGOMALACIA	3	56.66 ( 18.04 - 178.02 )	56.65 ( 160.29 )	55.39 ( 21.25 )	5.79 ( 4.11 )	YES
METABOLISM AND NUTRITION DISORDERS	HYPERCHLORAEMIA	3	44.92 ( 14.34 - 140.73 )	44.9 ( 126.46 )	44.11 ( 16.96 )	5.46 ( 3.78 )	NO
MUSCULOSKELETAL AND CONNECTIVE TISSUE DISORDERS	RIB DEFORMITY	3	88.75 ( 28.04 - 280.86 )	88.72 ( 251.13 )	85.66 ( 32.67 )	6.42 ( 4.73 )	NO
INVESTIGATIONS	BASOPHIL COUNT DECREASED	3	60.38 ( 19.2 - 189.85 )	60.36 ( 170.93 )	58.94 ( 22.6 )	5.88 ( 4.2 )	NO
RENAL AND URINARY DISORDERS	HYPERCALCIURIA	3	40.7 ( 13 - 127.39 )	40.68 ( 114.24 )	40.04 ( 15.41 )	5.32 ( 3.64 )	NO
INVESTIGATIONS	PROTEIN URINE	3	24.97 ( 8.01 - 77.88 )	24.96 ( 68.31 )	24.72 ( 9.54 )	4.63 ( 2.95 )	NO
INFECTIONS AND INFESTATIONS	SERRATIA INFECTION	3	30.07 ( 9.63 - 93.89 )	30.06 ( 83.25 )	29.71 ( 11.46 )	4.89 ( 3.22 )	YES
GENERAL DISORDERS AND ADMINISTRATION SITE CONDITIONS	MEDICAL DEVICE SITE HAEMORRHAGE	3	44.11 ( 14.08 - 138.18 )	44.1 ( 124.13 )	43.34 ( 16.67 )	5.44 ( 3.76 )	NO
INFECTIONS AND INFESTATIONS	BRONCHITIS VIRAL	3	28.89 ( 9.25 - 90.18 )	28.88 ( 79.8 )	28.55 ( 11.01 )	4.84 ( 3.16 )	NO
RESPIRATORY, THORACIC AND MEDIASTINAL DISORDERS	CATARRH	3	19.18 ( 6.16 - 59.75 )	19.18 ( 51.29 )	19.04 ( 7.36 )	4.25 ( 2.58 )	NO
INFECTIONS AND INFESTATIONS	PNEUMONIA VIRAL	3	5.25 ( 1.69 - 16.3 )	5.25 ( 10.3 )	5.24 ( 2.03 )	2.39 ( 0.72 )	YES
RESPIRATORY, THORACIC AND MEDIASTINAL DISORDERS	NASAL FLARING	3	210.46 ( 64.72 - 684.43 )	210.4 ( 575.85 )	193.87 ( 72.27 )	7.6 ( 5.87 )	NO
INVESTIGATIONS	CARBON DIOXIDE INCREASED	3	16.37 ( 5.26 - 50.96 )	16.36 ( 42.99 )	16.26 ( 6.29 )	4.02 ( 2.35 )	NO
CONGENITAL, FAMILIAL AND GENETIC DISORDERS	PYLORIC STENOSIS	3	38.97 ( 12.46 - 121.95 )	38.96 ( 109.23 )	38.37 ( 14.77 )	5.26 ( 3.58 )	YES
INVESTIGATIONS	URINE KETONE BODY PRESENT	3	12.06 ( 3.88 - 37.49 )	12.05 ( 30.26 )	12 ( 4.64 )	3.58 ( 1.91 )	NO
INVESTIGATIONS	PROCALCITONIN ABNORMAL	3	153.46 ( 47.79 - 492.78 )	153.42 ( 427.55 )	144.45 ( 54.42 )	7.17 ( 5.46 )	NO
GASTROINTESTINAL DISORDERS	INTRINSIC FACTOR DEFICIENCY	3	1841.56 ( 412.1 - 8229.49 )	1840.99 ( 3152.56 )	1052.42 ( 300.72 )	10.04 ( 8.09 )	YES
CONGENITAL, FAMILIAL AND GENETIC DISORDERS	LYSOSOMAL ACID LIPASE DEFICIENCY	3	3683.13 ( 615.34 - 22045.34 )	3681.98 ( 4415.98 )	1473.39 ( 329.68 )	10.52 ( 8.48 )	NO
INVESTIGATIONS	SARS-COV-2 ANTIBODY TEST POSITIVE	3	29.7 ( 9.51 - 92.74 )	29.69 ( 82.19 )	29.35 ( 11.32 )	4.88 ( 3.2 )	NO
INVESTIGATIONS	MEAN CELL VOLUME ABNORMAL	3	50.11 ( 15.97 - 157.2 )	50.09 ( 141.46 )	49.11 ( 18.87 )	5.62 ( 3.94 )	NO
REPRODUCTIVE SYSTEM AND BREAST DISORDERS	SCROTAL INFLAMMATION	3	210.46 ( 64.72 - 684.43 )	210.4 ( 575.85 )	193.87 ( 72.27 )	7.6 ( 5.87 )	NO
BLOOD AND LYMPHATIC SYSTEM DISORDERS	MACROCYTOSIS	3	18.23 ( 5.85 - 56.78 )	18.23 ( 48.49 )	18.1 ( 7 )	4.18 ( 2.51 )	NO
BLOOD AND LYMPHATIC SYSTEM DISORDERS	GRANULOCYTOSIS	3	115.1 ( 36.15 - 366.42 )	115.06 ( 324.02 )	109.95 ( 41.73 )	6.78 ( 5.08 )	NO
GASTROINTESTINAL DISORDERS	NECROTISING COLITIS	3	21.29 ( 6.83 - 66.35 )	21.28 ( 57.49 )	21.11 ( 8.15 )	4.4 ( 2.73 )	YES
INVESTIGATIONS	EXERCISE TEST ABNORMAL	3	1473.25 ( 352.03 - 6165.65 )	1472.79 ( 2757.74 )	920.87 ( 277.97 )	9.85 ( 7.92 )	NO
NEOPLASMS BENIGN, MALIGNANT AND UNSPECIFIED (INCL CYSTS AND POLYPS)	ASTROCYTOMA MALIGNANT	3	89.83 ( 28.38 - 284.36 )	89.8 ( 254.15 )	86.67 ( 33.05 )	6.44 ( 4.74 )	YES
RENAL AND URINARY DISORDERS	KIDNEY ENLARGEMENT	3	20.69 ( 6.64 - 64.47 )	20.69 ( 55.73 )	20.52 ( 7.93 )	4.36 ( 2.69 )	NO
INVESTIGATIONS	MONOCYTE COUNT DECREASED	3	14.56 ( 4.68 - 45.3 )	14.55 ( 37.64 )	14.47 ( 5.6 )	3.86 ( 2.18 )	NO
INVESTIGATIONS	THROMBIN TIME PROLONGED	3	138.99 ( 43.42 - 444.85 )	138.94 ( 388.84 )	131.55 ( 49.7 )	7.04 ( 5.33 )	NO
GASTROINTESTINAL DISORDERS	CYCLIC VOMITING SYNDROME	3	64.62 ( 20.53 - 203.37 )	64.6 ( 183.02 )	62.97 ( 24.12 )	5.98 ( 4.29 )	NO
