# Supplementary material for: Comprehensive analysis of adverse events associated with onasemnogene abeparvovec (Zolgensma) in spinal muscular atrophy patients: insights from FAERS database
Source: Front Pharmacol. 2025 Jan 7;15:1475884. doi: 10.3389/fphar.2024.1475884 (PMC11747325; doi:10.3389/fphar.2024.1475884)
Supplement: Supplementary file 2 [file Table3.xlsx]

## Sheet: F_SOC
SOC	Case	ROR(95%Cl)	PRR (χ2)	EBGM(EBGM05)	IC(IC025)
CARDIAC DISORDERS	105	1.28 ( 1.06 - 1.56 )	1.28 ( 6.48 )	1.28 ( 1.09 )	0.35 ( -1.31 )
INVESTIGATIONS	1567	7.94 ( 7.47 - 8.43 )	5.71 ( 6436.67 )	5.7 ( 5.42 )	2.51 ( 0.84 )
GENERAL DISORDERS AND ADMINISTRATION SITE CONDITIONS	532	0.57 ( 0.52 - 0.62 )	0.61 ( 157.47 )	0.61 ( 0.57 )	-0.7 ( -2.37 )
RESPIRATORY, THORACIC AND MEDIASTINAL DISORDERS	398	1.85 ( 1.67 - 2.05 )	1.78 ( 142.62 )	1.78 ( 1.63 )	0.83 ( -0.83 )
INFECTIONS AND INFESTATIONS	433	1.6 ( 1.45 - 1.77 )	1.55 ( 88.7 )	1.55 ( 1.42 )	0.63 ( -1.04 )
PSYCHIATRIC DISORDERS	89	0.37 ( 0.3 - 0.45 )	0.38 ( 96.35 )	0.38 ( 0.32 )	-1.41 ( -3.07 )
GASTROINTESTINAL DISORDERS	556	1.4 ( 1.28 - 1.53 )	1.35 ( 55.56 )	1.35 ( 1.26 )	0.43 ( -1.23 )
NEOPLASMS BENIGN, MALIGNANT AND UNSPECIFIED (INCL CYSTS AND POLYPS)	1	0.01 ( 0 - 0.05 )	0.01 ( 143.08 )	0.01 ( 0 )	-7.14 ( -8.8 )
METABOLISM AND NUTRITION DISORDERS	210	2.44 ( 2.12 - 2.8 )	2.38 ( 170.4 )	2.38 ( 2.12 )	1.25 ( -0.42 )
BLOOD AND LYMPHATIC SYSTEM DISORDERS	285	4.23 ( 3.75 - 4.76 )	4.04 ( 660.01 )	4.03 ( 3.65 )	2.01 ( 0.35 )
INJURY, POISONING AND PROCEDURAL COMPLICATIONS	56	0.09 ( 0.07 - 0.11 )	0.1 ( 532.72 )	0.1 ( 0.08 )	-3.36 ( -5.03 )
SKIN AND SUBCUTANEOUS TISSUE DISORDERS	83	0.25 ( 0.2 - 0.31 )	0.26 ( 188.26 )	0.26 ( 0.22 )	-1.95 ( -3.61 )
VASCULAR DISORDERS	70	0.82 ( 0.65 - 1.04 )	0.83 ( 2.62 )	0.83 ( 0.68 )	-0.28 ( -1.94 )
NERVOUS SYSTEM DISORDERS	144	0.37 ( 0.31 - 0.43 )	0.39 ( 151.42 )	0.39 ( 0.34 )	-1.37 ( -3.04 )
RENAL AND URINARY DISORDERS	127	1.7 ( 1.42 - 2.03 )	1.68 ( 35.53 )	1.68 ( 1.45 )	0.75 ( -0.92 )
MUSCULOSKELETAL AND CONNECTIVE TISSUE DISORDERS	62	0.21 ( 0.16 - 0.27 )	0.22 ( 186.54 )	0.22 ( 0.18 )	-2.21 ( -3.87 )
HEPATOBILIARY DISORDERS	93	2.61 ( 2.13 - 3.21 )	2.58 ( 90.82 )	2.58 ( 2.17 )	1.37 ( -0.3 )
CONGENITAL, FAMILIAL AND GENETIC DISORDERS	21	1.94 ( 1.26 - 2.98 )	1.94 ( 9.53 )	1.94 ( 1.35 )	0.95 ( -0.71 )
EAR AND LABYRINTH DISORDERS	4	0.18 ( 0.07 - 0.49 )	0.18 ( 14.46 )	0.18 ( 0.08 )	-2.44 ( -4.1 )
IMMUNE SYSTEM DISORDERS	15	0.23 ( 0.14 - 0.39 )	0.24 ( 37.51 )	0.24 ( 0.15 )	-2.08 ( -3.75 )
EYE DISORDERS	22	0.21 ( 0.14 - 0.33 )	0.22 ( 62.8 )	0.22 ( 0.15 )	-2.19 ( -3.86 )
REPRODUCTIVE SYSTEM AND BREAST DISORDERS	1	0.03 ( 0 - 0.19 )	0.03 ( 34.67 )	0.03 ( 0.01 )	-5.18 ( -6.85 )
SOCIAL CIRCUMSTANCES	1	0.04 ( 0.01 - 0.31 )	0.04 ( 20.65 )	0.04 ( 0.01 )	-4.49 ( -6.16 )
ENDOCRINE DISORDERS	5	0.38 ( 0.16 - 0.9 )	0.38 ( 5.19 )	0.38 ( 0.18 )	-1.41 ( -3.08 )

## Sheet: F_PT
PT	Case	SOC	ROR(95%Cl)	PRR (χ2)	EBGM(EBGM05)	IC(IC025)
PYREXIA	293	GENERAL DISORDERS AND ADMINISTRATION SITE CONDITIONS	12.48 ( 11.09 - 14.05 )	11.79 ( 2896.47 )	11.75 ( 10.64 )	3.55 ( 1.89 )
VOMITING	270	GASTROINTESTINAL DISORDERS	7.75 ( 6.86 - 8.77 )	7.38 ( 1496.13 )	7.36 ( 6.64 )	2.88 ( 1.21 )
ASPARTATE AMINOTRANSFERASE INCREASED	163	INVESTIGATIONS	61.65 ( 52.65 - 72.19 )	59.62 ( 9192.28 )	58.32 ( 51.11 )	5.87 ( 4.2 )
ALANINE AMINOTRANSFERASE INCREASED	150	INVESTIGATIONS	46.49 ( 39.46 - 54.76 )	45.09 ( 6361.96 )	44.35 ( 38.66 )	5.47 ( 3.8 )
HEPATIC ENZYME INCREASED	110	INVESTIGATIONS	17.98 ( 14.87 - 21.73 )	17.59 ( 1712.23 )	17.48 ( 14.92 )	4.13 ( 2.46 )
THROMBOCYTOPENIA	106	BLOOD AND LYMPHATIC SYSTEM DISORDERS	17.26 ( 14.23 - 20.94 )	16.91 ( 1578.51 )	16.81 ( 14.3 )	4.07 ( 2.4 )
PLATELET COUNT DECREASED	73	INVESTIGATIONS	9.48 ( 7.52 - 11.95 )	9.35 ( 543.51 )	9.32 ( 7.68 )	3.22 ( 1.55 )
TROPONIN I INCREASED	57	INVESTIGATIONS	690.11 ( 515.01 - 924.74 )	682.06 ( 30787.45 )	541.91 ( 424.21 )	9.08 ( 7.41 )
TRANSAMINASES INCREASED	55	INVESTIGATIONS	38.16 ( 29.2 - 49.88 )	37.74 ( 1940.18 )	37.23 ( 29.76 )	5.22 ( 3.55 )
LIVER FUNCTION TEST INCREASED	54	INVESTIGATIONS	24.44 ( 18.67 - 32 )	24.18 ( 1189.81 )	23.97 ( 19.13 )	4.58 ( 2.92 )
TROPONIN INCREASED	41	INVESTIGATIONS	97.09 ( 71 - 132.76 )	96.28 ( 3729.93 )	92.92 ( 71.52 )	6.54 ( 4.87 )
BLOOD LACTATE DEHYDROGENASE INCREASED	41	INVESTIGATIONS	57.7 ( 42.29 - 78.73 )	57.23 ( 2217.22 )	56.03 ( 43.21 )	5.81 ( 4.14 )
IRRITABILITY	37	PSYCHIATRIC DISORDERS	13.09 ( 9.47 - 18.1 )	13 ( 408.04 )	12.94 ( 9.87 )	3.69 ( 2.03 )
RHINORRHOEA	36	RESPIRATORY, THORACIC AND MEDIASTINAL DISORDERS	6.2 ( 4.46 - 8.61 )	6.16 ( 155.48 )	6.15 ( 4.67 )	2.62 ( 0.95 )
OXYGEN SATURATION DECREASED	36	INVESTIGATIONS	7.32 ( 5.27 - 10.17 )	7.28 ( 194.62 )	7.26 ( 5.52 )	2.86 ( 1.19 )
TACHYCARDIA	34	CARDIAC DISORDERS	5.37 ( 3.83 - 7.53 )	5.34 ( 119.91 )	5.33 ( 4.02 )	2.42 ( 0.75 )
DEHYDRATION	34	METABOLISM AND NUTRITION DISORDERS	4.02 ( 2.87 - 5.64 )	4 ( 76.64 )	4 ( 3.02 )	2 ( 0.33 )
THROMBOTIC MICROANGIOPATHY	28	BLOOD AND LYMPHATIC SYSTEM DISORDERS	44.33 ( 30.48 - 64.48 )	44.08 ( 1159.75 )	43.38 ( 31.71 )	5.44 ( 3.77 )
TROPONIN T INCREASED	26	INVESTIGATIONS	471.31 ( 310.24 - 715.99 )	468.8 ( 10302.39 )	398.09 ( 280.56 )	8.64 ( 6.96 )
SCOLIOSIS	26	MUSCULOSKELETAL AND CONNECTIVE TISSUE DISORDERS	45.87 ( 31.1 - 67.66 )	45.63 ( 1115.75 )	44.87 ( 32.41 )	5.49 ( 3.82 )
DYSPHAGIA	25	GASTROINTESTINAL DISORDERS	4.16 ( 2.81 - 6.17 )	4.15 ( 59.71 )	4.14 ( 2.98 )	2.05 ( 0.38 )
RESPIRATORY DISTRESS	24	RESPIRATORY, THORACIC AND MEDIASTINAL DISORDERS	17.04 ( 11.4 - 25.49 )	16.97 ( 358.39 )	16.86 ( 12.04 )	4.08 ( 2.41 )
PROTEINURIA	24	RENAL AND URINARY DISORDERS	20.68 ( 13.82 - 30.93 )	20.58 ( 443.72 )	20.43 ( 14.59 )	4.35 ( 2.69 )
BODY TEMPERATURE INCREASED	23	INVESTIGATIONS	13.59 ( 9.01 - 20.49 )	13.53 ( 265.62 )	13.47 ( 9.55 )	3.75 ( 2.08 )
WHITE BLOOD CELL COUNT INCREASED	23	INVESTIGATIONS	10.85 ( 7.2 - 16.36 )	10.8 ( 203.84 )	10.76 ( 7.63 )	3.43 ( 1.76 )
RESPIRATORY DISORDER	23	RESPIRATORY, THORACIC AND MEDIASTINAL DISORDERS	10.58 ( 7.02 - 15.95 )	10.53 ( 197.71 )	10.49 ( 7.44 )	3.39 ( 1.72 )
BRADYCARDIA	21	CARDIAC DISORDERS	6.72 ( 4.38 - 10.33 )	6.7 ( 101.61 )	6.68 ( 4.67 )	2.74 ( 1.07 )
BLOOD CREATINE PHOSPHOKINASE INCREASED	21	INVESTIGATIONS	20.8 ( 13.53 - 31.98 )	20.71 ( 390.99 )	20.56 ( 14.34 )	4.36 ( 2.69 )
PNEUMONIA ASPIRATION	20	INFECTIONS AND INFESTATIONS	17.77 ( 11.43 - 27.6 )	17.7 ( 313.05 )	17.59 ( 12.16 )	4.14 ( 2.47 )
HAEMATURIA	19	RENAL AND URINARY DISORDERS	14.36 ( 9.14 - 22.57 )	14.31 ( 234.03 )	14.24 ( 9.76 )	3.83 ( 2.16 )
RHINOVIRUS INFECTION	19	INFECTIONS AND INFESTATIONS	63 ( 39.94 - 99.38 )	62.76 ( 1127.88 )	61.32 ( 41.87 )	5.94 ( 4.27 )
ATELECTASIS	19	RESPIRATORY, THORACIC AND MEDIASTINAL DISORDERS	39.53 ( 25.11 - 62.24 )	39.38 ( 700.37 )	38.82 ( 26.55 )	5.28 ( 3.61 )
HEPATIC FUNCTION ABNORMAL	18	HEPATOBILIARY DISORDERS	8.67 ( 5.45 - 13.78 )	8.64 ( 121.24 )	8.61 ( 5.84 )	3.11 ( 1.44 )
GAMMA-GLUTAMYLTRANSFERASE INCREASED	17	INVESTIGATIONS	14.51 ( 9 - 23.39 )	14.46 ( 211.96 )	14.39 ( 9.65 )	3.85 ( 2.18 )
HYPERKALAEMIA	17	METABOLISM AND NUTRITION DISORDERS	10.97 ( 6.8 - 17.67 )	10.93 ( 152.8 )	10.89 ( 7.31 )	3.44 ( 1.78 )
LEUKOPENIA	17	BLOOD AND LYMPHATIC SYSTEM DISORDERS	4.69 ( 2.91 - 7.56 )	4.68 ( 49.12 )	4.67 ( 3.14 )	2.22 ( 0.56 )
CARDIAC ARREST	16	CARDIAC DISORDERS	4.46 ( 2.73 - 7.28 )	4.44 ( 42.68 )	4.44 ( 2.94 )	2.15 ( 0.48 )
UPPER RESPIRATORY TRACT INFECTION	16	INFECTIONS AND INFESTATIONS	3.96 ( 2.42 - 6.48 )	3.95 ( 35.27 )	3.95 ( 2.62 )	1.98 ( 0.31 )
RESPIRATORY FAILURE	15	RESPIRATORY, THORACIC AND MEDIASTINAL DISORDERS	4.08 ( 2.46 - 6.77 )	4.07 ( 34.7 )	4.06 ( 2.66 )	2.02 ( 0.36 )
VIRAL INFECTION	15	INFECTIONS AND INFESTATIONS	5.63 ( 3.39 - 9.35 )	5.61 ( 56.79 )	5.6 ( 3.67 )	2.49 ( 0.82 )
BLOOD CREATININE DECREASED	15	INVESTIGATIONS	61.98 ( 37.12 - 103.5 )	61.8 ( 876.65 )	60.4 ( 39.33 )	5.92 ( 4.25 )
ASPIRATION	14	RESPIRATORY, THORACIC AND MEDIASTINAL DISORDERS	27.07 ( 15.98 - 45.87 )	27 ( 347 )	26.74 ( 17.2 )	4.74 ( 3.07 )
HAEMOLYTIC ANAEMIA	14	BLOOD AND LYMPHATIC SYSTEM DISORDERS	32.62 ( 19.24 - 55.3 )	32.53 ( 422.65 )	32.14 ( 20.67 )	5.01 ( 3.34 )
SALIVARY HYPERSECRETION	14	GASTROINTESTINAL DISORDERS	24.39 ( 14.4 - 41.32 )	24.33 ( 310.32 )	24.11 ( 15.51 )	4.59 ( 2.92 )
BLOOD BILIRUBIN INCREASED	13	INVESTIGATIONS	10.89 ( 6.31 - 18.78 )	10.86 ( 115.94 )	10.82 ( 6.86 )	3.44 ( 1.77 )
RESPIRATORY SYNCYTIAL VIRUS INFECTION	13	INFECTIONS AND INFESTATIONS	15.34 ( 8.88 - 26.47 )	15.3 ( 172.76 )	15.22 ( 9.64 )	3.93 ( 2.26 )
HYPERTRANSAMINASAEMIA	13	HEPATOBILIARY DISORDERS	20.98 ( 12.15 - 36.24 )	20.93 ( 244.81 )	20.77 ( 13.15 )	4.38 ( 2.71 )
ACTIVATED PARTIAL THROMBOPLASTIN TIME SHORTENED	13	INVESTIGATIONS	817 ( 438.31 - 1522.85 )	814.82 ( 8069.15 )	622.46 ( 369.68 )	9.28 ( 7.57 )
PLATELET COUNT INCREASED	13	INVESTIGATIONS	12.51 ( 7.25 - 21.58 )	12.48 ( 136.62 )	12.42 ( 7.87 )	3.63 ( 1.97 )
BLOOD CREATININE INCREASED	12	INVESTIGATIONS	3.44 ( 1.95 - 6.07 )	3.44 ( 20.72 )	3.43 ( 2.14 )	1.78 ( 0.11 )
ACUTE RESPIRATORY FAILURE	12	RESPIRATORY, THORACIC AND MEDIASTINAL DISORDERS	9.48 ( 5.38 - 16.73 )	9.46 ( 90.53 )	9.43 ( 5.87 )	3.24 ( 1.57 )
MONOCYTE COUNT INCREASED	12	INVESTIGATIONS	39.14 ( 22.12 - 69.26 )	39.05 ( 438.41 )	38.49 ( 23.88 )	5.27 ( 3.6 )
INCREASED BRONCHIAL SECRETION	11	RESPIRATORY, THORACIC AND MEDIASTINAL DISORDERS	86.89 ( 47.63 - 158.53 )	86.7 ( 902.13 )	83.97 ( 50.77 )	6.39 ( 4.72 )
LETHARGY	11	NERVOUS SYSTEM DISORDERS	3.37 ( 1.87 - 6.1 )	3.37 ( 18.29 )	3.36 ( 2.05 )	1.75 ( 0.08 )
ATYPICAL HAEMOLYTIC URAEMIC SYNDROME	11	BLOOD AND LYMPHATIC SYSTEM DISORDERS	107.89 ( 59 - 197.29 )	107.65 ( 1116.6 )	103.46 ( 62.44 )	6.69 ( 5.02 )
RED BLOOD CELL COUNT INCREASED	11	INVESTIGATIONS	46.07 ( 25.36 - 83.67 )	45.96 ( 475.57 )	45.19 ( 27.43 )	5.5 ( 3.83 )
GENERALISED OEDEMA	10	GENERAL DISORDERS AND ADMINISTRATION SITE CONDITIONS	13.89 ( 7.46 - 25.87 )	13.86 ( 118.74 )	13.8 ( 8.2 )	3.79 ( 2.12 )
BLOOD ALKALINE PHOSPHATASE INCREASED	10	INVESTIGATIONS	8.49 ( 4.56 - 15.8 )	8.47 ( 65.69 )	8.45 ( 5.02 )	3.08 ( 1.41 )
HAEMATOCRIT INCREASED	10	INVESTIGATIONS	77.36 ( 41.22 - 145.17 )	77.2 ( 730.72 )	75.03 ( 44.31 )	6.23 ( 4.56 )
HYPOGLYCAEMIA	10	METABOLISM AND NUTRITION DISORDERS	3.92 ( 2.11 - 7.29 )	3.91 ( 21.68 )	3.91 ( 2.33 )	1.97 ( 0.3 )
TACHYPNOEA	9	RESPIRATORY, THORACIC AND MEDIASTINAL DISORDERS	10.53 ( 5.47 - 20.28 )	10.52 ( 77.2 )	10.48 ( 6.06 )	3.39 ( 1.72 )
PNEUMOTHORAX	9	RESPIRATORY, THORACIC AND MEDIASTINAL DISORDERS	9.51 ( 4.94 - 18.31 )	9.5 ( 68.18 )	9.47 ( 5.47 )	3.24 ( 1.58 )
BLOOD ALKALINE PHOSPHATASE DECREASED	9	INVESTIGATIONS	114.11 ( 58.52 - 222.54 )	113.91 ( 965.48 )	109.22 ( 62.46 )	6.77 ( 5.09 )
CYANOSIS	9	VASCULAR DISORDERS	10.47 ( 5.44 - 20.17 )	10.46 ( 76.67 )	10.42 ( 6.02 )	3.38 ( 1.71 )
EATING DISORDER	9	PSYCHIATRIC DISORDERS	4.9 ( 2.55 - 9.43 )	4.9 ( 27.85 )	4.89 ( 2.83 )	2.29 ( 0.62 )
RETCHING	9	GASTROINTESTINAL DISORDERS	5.72 ( 2.97 - 11.01 )	5.71 ( 34.92 )	5.7 ( 3.3 )	2.51 ( 0.84 )
VIRAL UPPER RESPIRATORY TRACT INFECTION	9	INFECTIONS AND INFESTATIONS	37.44 ( 19.38 - 72.33 )	37.37 ( 314.13 )	36.86 ( 21.24 )	5.2 ( 3.53 )
NEUTROPHIL COUNT INCREASED	9	INVESTIGATIONS	15.03 ( 7.8 - 28.96 )	15 ( 116.99 )	14.93 ( 8.62 )	3.9 ( 2.23 )
REGURGITATION	9	GASTROINTESTINAL DISORDERS	44.62 ( 23.07 - 86.27 )	44.53 ( 376.66 )	43.81 ( 25.23 )	5.45 ( 3.78 )
BLOOD BILIRUBIN DECREASED	9	INVESTIGATIONS	164.83 ( 84.01 - 323.42 )	164.53 ( 1376.8 )	154.91 ( 88.14 )	7.28 ( 5.59 )
PARAINFLUENZAE VIRUS INFECTION	8	INFECTIONS AND INFESTATIONS	67.18 ( 33.28 - 135.59 )	67.07 ( 507.76 )	65.43 ( 36.35 )	6.03 ( 4.36 )
HAEMATOCRIT DECREASED	8	INVESTIGATIONS	7.53 ( 3.76 - 15.09 )	7.52 ( 45.14 )	7.51 ( 4.2 )	2.91 ( 1.24 )
TRACHEITIS	8	INFECTIONS AND INFESTATIONS	168.76 ( 82.53 - 345.09 )	168.48 ( 1251.79 )	158.41 ( 87.06 )	7.31 ( 5.62 )
LABORATORY TEST ABNORMAL	8	INVESTIGATIONS	3.85 ( 1.92 - 7.7 )	3.84 ( 16.79 )	3.84 ( 2.15 )	1.94 ( 0.27 )
URINE OUTPUT DECREASED	8	INVESTIGATIONS	16.57 ( 8.26 - 33.22 )	16.54 ( 116.11 )	16.45 ( 9.19 )	4.04 ( 2.37 )
HYPERGLYCAEMIA	8	METABOLISM AND NUTRITION DISORDERS	3.74 ( 1.87 - 7.49 )	3.74 ( 16.02 )	3.73 ( 2.09 )	1.9 ( 0.23 )
LYMPHOPENIA	8	BLOOD AND LYMPHATIC SYSTEM DISORDERS	7.17 ( 3.58 - 14.37 )	7.16 ( 42.32 )	7.15 ( 4 )	2.84 ( 1.17 )
SECRETION DISCHARGE	7	GENERAL DISORDERS AND ADMINISTRATION SITE CONDITIONS	5.92 ( 2.82 - 12.43 )	5.91 ( 28.5 )	5.9 ( 3.17 )	2.56 ( 0.89 )
PLATELET COUNT ABNORMAL	7	INVESTIGATIONS	17.33 ( 8.24 - 36.45 )	17.3 ( 106.83 )	17.2 ( 9.23 )	4.1 ( 2.44 )
PETECHIAE	7	SKIN AND SUBCUTANEOUS TISSUE DISORDERS	10.07 ( 4.79 - 21.17 )	10.06 ( 56.9 )	10.02 ( 5.38 )	3.33 ( 1.66 )
HYPOTONIA	7	NERVOUS SYSTEM DISORDERS	15.34 ( 7.29 - 32.26 )	15.32 ( 93.15 )	15.24 ( 8.18 )	3.93 ( 2.26 )
CORONAVIRUS INFECTION	7	INFECTIONS AND INFESTATIONS	5.95 ( 2.83 - 12.5 )	5.94 ( 28.72 )	5.93 ( 3.19 )	2.57 ( 0.9 )
HYPOKINESIA	7	NERVOUS SYSTEM DISORDERS	5.6 ( 2.66 - 11.75 )	5.59 ( 26.33 )	5.58 ( 3 )	2.48 ( 0.81 )
MONOCYTOSIS	7	BLOOD AND LYMPHATIC SYSTEM DISORDERS	209.7 ( 97.07 - 453.01 )	209.4 ( 1344.89 )	194.05 ( 101.86 )	7.6 ( 5.91 )
LYMPHOCYTE COUNT INCREASED	7	INVESTIGATIONS	28.43 ( 13.49 - 59.91 )	28.39 ( 183.04 )	28.1 ( 15.06 )	4.81 ( 3.14 )
NEPHROTIC SYNDROME	7	RENAL AND URINARY DISORDERS	22.64 ( 10.75 - 47.67 )	22.61 ( 143.36 )	22.43 ( 12.03 )	4.49 ( 2.82 )
HYPOPHAGIA	7	METABOLISM AND NUTRITION DISORDERS	3.79 ( 1.8 - 7.95 )	3.78 ( 14.31 )	3.78 ( 2.03 )	1.92 ( 0.25 )
ANURIA	7	RENAL AND URINARY DISORDERS	16.99 ( 8.08 - 35.75 )	16.97 ( 104.53 )	16.87 ( 9.05 )	4.08 ( 2.41 )
HAEMOLYSIS	7	BLOOD AND LYMPHATIC SYSTEM DISORDERS	20.55 ( 9.76 - 43.25 )	20.52 ( 128.99 )	20.37 ( 10.93 )	4.35 ( 2.68 )
BILIRUBIN CONJUGATED INCREASED	7	INVESTIGATIONS	87.46 ( 41.17 - 185.8 )	87.33 ( 578.25 )	84.56 ( 45.01 )	6.4 ( 4.72 )
OLIGURIA	7	RENAL AND URINARY DISORDERS	22.84 ( 10.85 - 48.08 )	22.81 ( 144.71 )	22.62 ( 12.13 )	4.5 ( 2.83 )
BLOOD POTASSIUM INCREASED	7	INVESTIGATIONS	8.49 ( 4.04 - 17.83 )	8.48 ( 46.02 )	8.45 ( 4.54 )	3.08 ( 1.41 )
BACTERIAL INFECTION	6	INFECTIONS AND INFESTATIONS	4.55 ( 2.04 - 10.14 )	4.54 ( 16.56 )	4.54 ( 2.32 )	2.18 ( 0.51 )
ENTEROVIRUS INFECTION	6	INFECTIONS AND INFESTATIONS	86.89 ( 38.51 - 196.05 )	86.79 ( 492.55 )	84.05 ( 42.54 )	6.39 ( 4.71 )
SELECTIVE EATING DISORDER	6	PSYCHIATRIC DISORDERS	65.08 ( 28.94 - 146.36 )	65 ( 368.99 )	63.46 ( 32.21 )	5.99 ( 4.31 )
APNOEA	6	RESPIRATORY, THORACIC AND MEDIASTINAL DISORDERS	15.19 ( 6.81 - 33.91 )	15.17 ( 78.98 )	15.09 ( 7.71 )	3.92 ( 2.25 )
HAEMORRHAGE SUBCUTANEOUS	6	SKIN AND SUBCUTANEOUS TISSUE DISORDERS	30.53 ( 13.65 - 68.3 )	30.49 ( 169.2 )	30.15 ( 15.37 )	4.91 ( 3.24 )
AZOTAEMIA	6	RENAL AND URINARY DISORDERS	37.03 ( 16.54 - 82.94 )	36.99 ( 207.2 )	36.49 ( 18.59 )	5.19 ( 3.52 )
PROTHROMBIN TIME PROLONGED	6	INVESTIGATIONS	39.05 ( 17.43 - 87.47 )	39 ( 218.92 )	38.45 ( 19.58 )	5.26 ( 3.59 )
DEVELOPMENTAL HIP DYSPLASIA	6	CONGENITAL, FAMILIAL AND GENETIC DISORDERS	98.84 ( 43.73 - 223.41 )	98.72 ( 559.4 )	95.19 ( 48.11 )	6.57 ( 4.89 )
NUTRITIONAL CONDITION ABNORMAL	6	INVESTIGATIONS	117.14 ( 51.68 - 265.5 )	117 ( 660.7 )	112.06 ( 56.51 )	6.81 ( 5.12 )
EOSINOPHIL COUNT DECREASED	6	INVESTIGATIONS	33.29 ( 14.87 - 74.52 )	33.25 ( 185.36 )	32.85 ( 16.74 )	5.04 ( 3.37 )
HAEMOGLOBIN INCREASED	6	INVESTIGATIONS	24.71 ( 11.05 - 55.23 )	24.68 ( 135.06 )	24.46 ( 12.48 )	4.61 ( 2.94 )
HEPATIC CYTOLYSIS	6	HEPATOBILIARY DISORDERS	4.68 ( 2.1 - 10.42 )	4.67 ( 17.3 )	4.67 ( 2.39 )	2.22 ( 0.56 )
JAUNDICE	6	HEPATOBILIARY DISORDERS	5.24 ( 2.35 - 11.67 )	5.23 ( 20.5 )	5.22 ( 2.67 )	2.39 ( 0.72 )
DEPENDENCE ON RESPIRATOR	5	RESPIRATORY, THORACIC AND MEDIASTINAL DISORDERS	138.69 ( 56.4 - 341.05 )	138.55 ( 648.66 )	131.68 ( 62.02 )	7.04 ( 5.35 )
ABNORMAL FAECES	5	GASTROINTESTINAL DISORDERS	7.68 ( 3.19 - 18.48 )	7.67 ( 28.92 )	7.65 ( 3.67 )	2.94 ( 1.27 )
HAEMOLYTIC URAEMIC SYNDROME	5	BLOOD AND LYMPHATIC SYSTEM DISORDERS	71.61 ( 29.44 - 174.17 )	71.54 ( 338.55 )	69.67 ( 33.12 )	6.12 ( 4.44 )
BLOOD UREA INCREASED	5	INVESTIGATIONS	8.09 ( 3.36 - 19.48 )	8.09 ( 30.95 )	8.06 ( 3.87 )	3.01 ( 1.34 )
STAPHYLOCOCCUS TEST POSITIVE	5	INVESTIGATIONS	48.62 ( 20.07 - 117.81 )	48.57 ( 228.74 )	47.71 ( 22.75 )	5.58 ( 3.9 )
RED BLOOD CELL SCHISTOCYTES PRESENT	5	INVESTIGATIONS	549 ( 209.38 - 1439.48 )	548.44 ( 2261.14 )	454.05 ( 202.68 )	8.83 ( 7.08 )
HEPATIC ENZYME ABNORMAL	5	INVESTIGATIONS	12.18 ( 5.06 - 29.33 )	12.16 ( 51 )	12.11 ( 5.81 )	3.6 ( 1.93 )
PROTHROMBIN TIME SHORTENED	5	INVESTIGATIONS	74.44 ( 30.59 - 181.14 )	74.36 ( 351.95 )	72.35 ( 34.38 )	6.18 ( 4.5 )
BLOOD UREA DECREASED	5	INVESTIGATIONS	72 ( 29.6 - 175.13 )	71.93 ( 340.41 )	70.04 ( 33.29 )	6.13 ( 4.45 )
MEAN CELL HAEMOGLOBIN CONCENTRATION DECREASED	5	INVESTIGATIONS	24.77 ( 10.26 - 59.77 )	24.74 ( 112.85 )	24.52 ( 11.73 )	4.62 ( 2.94 )
EYE MOVEMENT DISORDER	5	EYE DISORDERS	12.7 ( 5.27 - 30.6 )	12.69 ( 53.6 )	12.64 ( 6.06 )	3.66 ( 1.99 )
CARBON DIOXIDE DECREASED	5	INVESTIGATIONS	76.6 ( 31.47 - 186.47 )	76.53 ( 362.17 )	74.39 ( 35.34 )	6.22 ( 4.54 )
COLD SWEAT	5	SKIN AND SUBCUTANEOUS TISSUE DISORDERS	4.66 ( 1.94 - 11.21 )	4.65 ( 14.32 )	4.65 ( 2.23 )	2.22 ( 0.55 )
LEUKOCYTOSIS	5	BLOOD AND LYMPHATIC SYSTEM DISORDERS	5.4 ( 2.25 - 13 )	5.4 ( 17.89 )	5.39 ( 2.59 )	2.43 ( 0.76 )
GRANULOCYTOPENIA	5	BLOOD AND LYMPHATIC SYSTEM DISORDERS	26.89 ( 11.14 - 64.92 )	26.86 ( 123.24 )	26.6 ( 12.72 )	4.73 ( 3.06 )
METABOLIC ALKALOSIS	5	METABOLISM AND NUTRITION DISORDERS	46.07 ( 19.02 - 111.58 )	46.02 ( 216.44 )	45.25 ( 21.58 )	5.5 ( 3.82 )
MEAN CELL HAEMOGLOBIN CONCENTRATION INCREASED	5	INVESTIGATIONS	102.94 ( 42.11 - 251.65 )	102.83 ( 485.26 )	99 ( 46.86 )	6.63 ( 4.94 )
SPUTUM INCREASED	5	RESPIRATORY, THORACIC AND MEDIASTINAL DISORDERS	29.02 ( 12.02 - 70.09 )	28.99 ( 133.67 )	28.69 ( 13.72 )	4.84 ( 3.17 )
BLOOD URIC ACID INCREASED	5	INVESTIGATIONS	17.31 ( 7.18 - 41.73 )	17.3 ( 76.27 )	17.19 ( 8.23 )	4.1 ( 2.43 )
THROMBOCYTOSIS	4	BLOOD AND LYMPHATIC SYSTEM DISORDERS	15.1 ( 5.65 - 40.36 )	15.09 ( 52.31 )	15.01 ( 6.59 )	3.91 ( 2.24 )
RESPIRATION ABNORMAL	4	RESPIRATORY, THORACIC AND MEDIASTINAL DISORDERS	5.27 ( 1.97 - 14.06 )	5.27 ( 13.79 )	5.26 ( 2.31 )	2.39 ( 0.73 )
HYPOALBUMINAEMIA	4	METABOLISM AND NUTRITION DISORDERS	9 ( 3.37 - 24.03 )	8.99 ( 28.32 )	8.97 ( 3.94 )	3.16 ( 1.5 )
MICROANGIOPATHIC HAEMOLYTIC ANAEMIA	4	BLOOD AND LYMPHATIC SYSTEM DISORDERS	81.69 ( 30.19 - 221.06 )	81.63 ( 308.98 )	79.2 ( 34.43 )	6.31 ( 4.62 )
SPINAL MUSCULAR ATROPHY	4	CONGENITAL, FAMILIAL AND GENETIC DISORDERS	309.96 ( 109.95 - 873.81 )	309.71 ( 1101.28 )	277.21 ( 116.46 )	8.11 ( 6.39 )
BLOOD CREATINE PHOSPHOKINASE MB INCREASED	4	INVESTIGATIONS	188.19 ( 68.21 - 519.17 )	188.04 ( 694.56 )	175.57 ( 75.11 )	7.46 ( 5.75 )
BRONCHIOLITIS	4	INFECTIONS AND INFESTATIONS	19.92 ( 7.45 - 53.3 )	19.91 ( 71.29 )	19.76 ( 8.67 )	4.3 ( 2.63 )
RESPIRATORY TRACT INFECTION VIRAL	4	INFECTIONS AND INFESTATIONS	18.36 ( 6.86 - 49.1 )	18.34 ( 65.15 )	18.22 ( 8 )	4.19 ( 2.52 )
ADENOVIRUS INFECTION	4	INFECTIONS AND INFESTATIONS	24.68 ( 9.22 - 66.09 )	24.66 ( 89.96 )	24.44 ( 10.72 )	4.61 ( 2.94 )
ACUTE HEPATIC FAILURE	4	HEPATOBILIARY DISORDERS	4.94 ( 1.85 - 13.17 )	4.93 ( 12.53 )	4.93 ( 2.17 )	2.3 ( 0.63 )
OTITIS MEDIA	4	INFECTIONS AND INFESTATIONS	19.16 ( 7.16 - 51.25 )	19.15 ( 68.3 )	19.01 ( 8.35 )	4.25 ( 2.58 )
BASOPHIL COUNT INCREASED	4	INVESTIGATIONS	56.06 ( 20.81 - 150.98 )	56.01 ( 211.61 )	54.86 ( 23.95 )	5.78 ( 4.1 )
PERIORBITAL OEDEMA	4	EYE DISORDERS	12.08 ( 4.52 - 32.28 )	12.08 ( 40.45 )	12.03 ( 5.28 )	3.59 ( 1.92 )
NORMOCHROMIC NORMOCYTIC ANAEMIA	4	BLOOD AND LYMPHATIC SYSTEM DISORDERS	39.92 ( 14.87 - 107.19 )	39.89 ( 149.39 )	39.31 ( 17.2 )	5.3 ( 3.62 )
HYPERTENSIVE CRISIS	4	VASCULAR DISORDERS	4.89 ( 1.83 - 13.04 )	4.88 ( 12.33 )	4.88 ( 2.15 )	2.29 ( 0.62 )
MYELOCYTE COUNT INCREASED	4	INVESTIGATIONS	292.74 ( 104.16 - 822.77 )	292.5 ( 1045.82 )	263.35 ( 110.92 )	8.04 ( 6.31 )
ESCHERICHIA URINARY TRACT INFECTION	4	INFECTIONS AND INFESTATIONS	11.15 ( 4.17 - 29.79 )	11.14 ( 36.78 )	11.1 ( 4.88 )	3.47 ( 1.8 )
HAPTOGLOBIN DECREASED	4	INVESTIGATIONS	112.11 ( 41.2 - 305.07 )	112.02 ( 422.16 )	107.49 ( 46.52 )	6.75 ( 5.06 )
GLYCOSURIA	4	RENAL AND URINARY DISORDERS	65.46 ( 24.26 - 176.6 )	65.4 ( 247.53 )	63.84 ( 27.83 )	6 ( 4.32 )
INTERNATIONAL NORMALISED RATIO INCREASED	4	INVESTIGATIONS	5.33 ( 2 - 14.23 )	5.33 ( 14.04 )	5.32 ( 2.34 )	2.41 ( 0.74 )
PNEUMONIA RESPIRATORY SYNCYTIAL VIRAL	4	INFECTIONS AND INFESTATIONS	70.73 ( 26.19 - 191.01 )	70.67 ( 267.56 )	68.85 ( 29.98 )	6.11 ( 4.42 )
FOOD INTOLERANCE	4	METABOLISM AND NUTRITION DISORDERS	10.8 ( 4.04 - 28.84 )	10.79 ( 35.38 )	10.75 ( 4.72 )	3.43 ( 1.76 )
HYPERLACTACIDAEMIA	4	METABOLISM AND NUTRITION DISORDERS	23.31 ( 8.71 - 62.42 )	23.3 ( 84.61 )	23.1 ( 10.13 )	4.53 ( 2.86 )
HYPOVOLAEMIA	4	METABOLISM AND NUTRITION DISORDERS	14.88 ( 5.57 - 39.78 )	14.87 ( 51.47 )	14.79 ( 6.5 )	3.89 ( 2.22 )
GASTROINTESTINAL HYPERMOTILITY	4	GASTROINTESTINAL DISORDERS	146.37 ( 53.46 - 400.77 )	146.25 ( 546.66 )	138.61 ( 59.67 )	7.11 ( 5.42 )
CHEST X-RAY ABNORMAL	4	INVESTIGATIONS	21.59 ( 8.07 - 57.79 )	21.58 ( 77.86 )	21.41 ( 9.4 )	4.42 ( 2.75 )
ELECTROCARDIOGRAM T WAVE INVERSION	4	INVESTIGATIONS	39.92 ( 14.87 - 107.19 )	39.89 ( 149.39 )	39.31 ( 17.2 )	5.3 ( 3.62 )
BRADYARRHYTHMIA	4	CARDIAC DISORDERS	54.6 ( 20.28 - 147.02 )	54.56 ( 206.04 )	53.47 ( 23.34 )	5.74 ( 4.06 )
DISSEMINATED INTRAVASCULAR COAGULATION	4	BLOOD AND LYMPHATIC SYSTEM DISORDERS	7.09 ( 2.66 - 18.91 )	7.08 ( 20.84 )	7.07 ( 3.11 )	2.82 ( 1.15 )
ANISOCYTOSIS	4	BLOOD AND LYMPHATIC SYSTEM DISORDERS	59.88 ( 22.22 - 161.38 )	59.83 ( 226.25 )	58.52 ( 25.53 )	5.87 ( 4.19 )
RESPIRATORY RATE INCREASED	4	INVESTIGATIONS	6.52 ( 2.44 - 17.41 )	6.52 ( 18.65 )	6.51 ( 2.86 )	2.7 ( 1.03 )
BLOOD BICARBONATE DECREASED	4	INVESTIGATIONS	48.56 ( 18.06 - 130.62 )	48.53 ( 182.82 )	47.67 ( 20.83 )	5.57 ( 3.9 )
HEPATOMEGALY	4	HEPATOBILIARY DISORDERS	7.25 ( 2.72 - 19.36 )	7.25 ( 21.48 )	7.23 ( 3.18 )	2.85 ( 1.19 )
MONOCYTE PERCENTAGE INCREASED	4	INVESTIGATIONS	68.88 ( 25.51 - 185.95 )	68.82 ( 260.54 )	67.1 ( 29.23 )	6.07 ( 4.39 )
HEART RATE ABNORMAL	3	INVESTIGATIONS	6.01 ( 1.94 - 18.68 )	6.01 ( 12.5 )	6 ( 2.32 )	2.58 ( 0.92 )
RESPIRATORY SYNCYTIAL VIRUS BRONCHIOLITIS	3	INFECTIONS AND INFESTATIONS	88.79 ( 28.09 - 280.66 )	88.74 ( 251.76 )	85.88 ( 32.78 )	6.42 ( 4.73 )
ENZYME LEVEL INCREASED	3	INVESTIGATIONS	42.26 ( 13.5 - 132.26 )	42.23 ( 118.86 )	41.58 ( 16.01 )	5.38 ( 3.7 )
PASTEURELLA INFECTION	3	INFECTIONS AND INFESTATIONS	263.41 ( 80.36 - 863.41 )	263.25 ( 712.51 )	239.41 ( 88.66 )	7.9 ( 6.17 )
PNEUMONIA ACINETOBACTER	3	INFECTIONS AND INFESTATIONS	526.82 ( 152.47 - 1820.37 )	526.5 ( 1311.26 )	438.92 ( 155.53 )	8.78 ( 6.98 )
RENAL VEIN THROMBOSIS	3	RENAL AND URINARY DISORDERS	76.72 ( 24.33 - 241.89 )	76.67 ( 217.72 )	74.53 ( 28.51 )	6.22 ( 4.53 )
INFANTILE SPITTING UP	3	GASTROINTESTINAL DISORDERS	112.89 ( 35.53 - 358.65 )	112.82 ( 318.83 )	108.23 ( 41.14 )	6.76 ( 5.06 )
HYDROCEPHALUS	3	NERVOUS SYSTEM DISORDERS	11.34 ( 3.65 - 35.25 )	11.33 ( 28.14 )	11.29 ( 4.37 )	3.5 ( 1.83 )
VOMITING PROJECTILE	3	GASTROINTESTINAL DISORDERS	13.74 ( 4.42 - 42.75 )	13.73 ( 35.24 )	13.67 ( 5.29 )	3.77 ( 2.1 )
WEIGHT GAIN POOR	3	METABOLISM AND NUTRITION DISORDERS	20.06 ( 6.44 - 62.48 )	20.04 ( 53.87 )	19.9 ( 7.69 )	4.31 ( 2.64 )
ACTIVATED PARTIAL THROMBOPLASTIN TIME PROLONGED	3	INVESTIGATIONS	20.96 ( 6.73 - 65.31 )	20.95 ( 56.54 )	20.79 ( 8.03 )	4.38 ( 2.7 )
SPEECH DISORDER DEVELOPMENTAL	3	NERVOUS SYSTEM DISORDERS	13.15 ( 4.23 - 40.9 )	13.14 ( 33.48 )	13.08 ( 5.06 )	3.71 ( 2.04 )
RESPIRATORY SYNCYTIAL VIRUS TEST POSITIVE	3	INVESTIGATIONS	90.83 ( 28.72 - 287.23 )	90.78 ( 257.48 )	87.78 ( 33.5 )	6.46 ( 4.76 )
ASPARTATE AMINOTRANSFERASE ABNORMAL	3	INVESTIGATIONS	31.86 ( 10.2 - 99.51 )	31.84 ( 88.56 )	31.48 ( 12.14 )	4.98 ( 3.3 )
CELL DEATH	3	METABOLISM AND NUTRITION DISORDERS	19.95 ( 6.41 - 62.16 )	19.94 ( 53.58 )	19.8 ( 7.65 )	4.31 ( 2.63 )
MEAN PLATELET VOLUME DECREASED	3	INVESTIGATIONS	29.16 ( 9.34 - 91.01 )	29.14 ( 80.64 )	28.83 ( 11.12 )	4.85 ( 3.17 )
BLOOD ALBUMIN DECREASED	3	INVESTIGATIONS	8.55 ( 2.75 - 26.57 )	8.55 ( 19.93 )	8.52 ( 3.3 )	3.09 ( 1.42 )
BREATH SOUNDS ABNORMAL	3	INVESTIGATIONS	6.84 ( 2.2 - 21.23 )	6.83 ( 14.9 )	6.82 ( 2.64 )	2.77 ( 1.1 )
HAEMORRHAGIC DIATHESIS	3	BLOOD AND LYMPHATIC SYSTEM DISORDERS	16.64 ( 5.34 - 51.78 )	16.63 ( 43.78 )	16.53 ( 6.39 )	4.05 ( 2.38 )
ASTIGMATISM	3	EYE DISORDERS	25.01 ( 8.02 - 77.98 )	24.99 ( 68.45 )	24.77 ( 9.56 )	4.63 ( 2.96 )
OTITIS MEDIA ACUTE	3	INFECTIONS AND INFESTATIONS	59.87 ( 19.06 - 188.08 )	59.83 ( 169.68 )	58.52 ( 22.46 )	5.87 ( 4.19 )
BLOOD URIC ACID DECREASED	3	INVESTIGATIONS	106.79 ( 33.66 - 338.83 )	106.72 ( 301.96 )	102.6 ( 39.05 )	6.68 ( 4.98 )
SERUM FERRITIN INCREASED	3	INVESTIGATIONS	10.52 ( 3.38 - 32.71 )	10.52 ( 25.73 )	10.48 ( 4.06 )	3.39 ( 1.72 )
PSEUDOMONAS INFECTION	3	INFECTIONS AND INFESTATIONS	5.99 ( 1.93 - 18.59 )	5.98 ( 12.42 )	5.97 ( 2.31 )	2.58 ( 0.91 )
N-TERMINAL PROHORMONE BRAIN NATRIURETIC PEPTIDE INCREASED	3	INVESTIGATIONS	23.59 ( 7.57 - 73.54 )	23.57 ( 64.28 )	23.37 ( 9.03 )	4.55 ( 2.87 )
ASPARTATE AMINOTRANSFERASE DECREASED	3	INVESTIGATIONS	69.32 ( 22.02 - 218.21 )	69.28 ( 196.7 )	67.53 ( 25.87 )	6.08 ( 4.39 )
HYPERCHLORAEMIA	3	METABOLISM AND NUTRITION DISORDERS	85.89 ( 27.19 - 271.34 )	85.84 ( 243.62 )	83.16 ( 31.76 )	6.38 ( 4.69 )
URINE ODOUR ABNORMAL	3	RENAL AND URINARY DISORDERS	5.71 ( 1.84 - 17.72 )	5.7 ( 11.61 )	5.69 ( 2.21 )	2.51 ( 0.84 )
BASOPHIL COUNT DECREASED	3	INVESTIGATIONS	108.25 ( 34.11 - 343.58 )	108.19 ( 306.01 )	103.95 ( 39.55 )	6.7 ( 5 )
SERRATIA INFECTION	3	INFECTIONS AND INFESTATIONS	78.24 ( 24.81 - 246.76 )	78.19 ( 222.02 )	75.97 ( 29.05 )	6.25 ( 4.56 )
COMPLEMENT FACTOR DECREASED	3	INVESTIGATIONS	303.94 ( 91.96 - 1004.51 )	303.75 ( 811.61 )	272.43 ( 100.2 )	8.09 ( 6.34 )
CEREBRAL ATROPHY	3	NERVOUS SYSTEM DISORDERS	16.78 ( 5.39 - 52.23 )	16.77 ( 44.2 )	16.67 ( 6.45 )	4.06 ( 2.39 )
FAECALOMA	3	GASTROINTESTINAL DISORDERS	8.73 ( 2.81 - 27.13 )	8.73 ( 20.46 )	8.7 ( 3.37 )	3.12 ( 1.45 )
RED CELL FRAGMENTATION SYNDROME	3	BLOOD AND LYMPHATIC SYSTEM DISORDERS	878.04 ( 237.63 - 3244.32 )	877.5 ( 1969.88 )	658.38 ( 220.56 )	9.36 ( 7.51 )
MEDICAL DEVICE SITE HAEMORRHAGE	3	GENERAL DISORDERS AND ADMINISTRATION SITE CONDITIONS	90.83 ( 28.72 - 287.23 )	90.78 ( 257.48 )	87.78 ( 33.5 )	6.46 ( 4.76 )
ALANINE AMINOTRANSFERASE ABNORMAL	3	INVESTIGATIONS	18.59 ( 5.97 - 57.9 )	18.58 ( 49.56 )	18.46 ( 7.14 )	4.21 ( 2.53 )
CORTISOL DECREASED	3	INVESTIGATIONS	25.09 ( 8.04 - 78.23 )	25.07 ( 68.68 )	24.84 ( 9.59 )	4.63 ( 2.96 )
CATARRH	3	RESPIRATORY, THORACIC AND MEDIASTINAL DISORDERS	37.1 ( 11.87 - 115.99 )	37.08 ( 103.85 )	36.58 ( 14.09 )	5.19 ( 3.51 )
AMMONIA DECREASED	3	INVESTIGATIONS	790.24 ( 217.41 - 2872.3 )	789.75 ( 1817.89 )	607.73 ( 206.42 )	9.25 ( 7.41 )
GALLBLADDER ENLARGEMENT	3	HEPATOBILIARY DISORDERS	43.9 ( 14.02 - 137.45 )	43.88 ( 123.63 )	43.17 ( 16.61 )	5.43 ( 3.75 )
NECROTISING COLITIS	3	GASTROINTESTINAL DISORDERS	78.24 ( 24.81 - 246.76 )	78.19 ( 222.02 )	75.97 ( 29.05 )	6.25 ( 4.56 )
MYOCARDIAL NECROSIS MARKER INCREASED	3	INVESTIGATIONS	24.31 ( 7.8 - 75.81 )	24.3 ( 66.41 )	24.09 ( 9.3 )	4.59 ( 2.92 )
EXERCISE TEST ABNORMAL	3	INVESTIGATIONS	2634.12 ( 531.51 - 13054.45 )	2632.5 ( 3945.76 )	1316.75 ( 345.04 )	10.36 ( 8.37 )
OESOPHAGITIS	3	GASTROINTESTINAL DISORDERS	5.33 ( 1.72 - 16.54 )	5.33 ( 10.52 )	5.32 ( 2.06 )	2.41 ( 0.74 )
MONOCYTE COUNT DECREASED	3	INVESTIGATIONS	24.69 ( 7.92 - 77 )	24.68 ( 67.53 )	24.46 ( 9.44 )	4.61 ( 2.94 )
CYCLIC VOMITING SYNDROME	3	GASTROINTESTINAL DISORDERS	94.08 ( 29.73 - 297.7 )	94.02 ( 266.57 )	90.81 ( 34.64 )	6.5 ( 4.81 )

## Sheet: M_SOC
SOC	Case	ROR(95%Cl)	PRR (χ2)	EBGM(EBGM05)	IC(IC025)
GENERAL DISORDERS AND ADMINISTRATION SITE CONDITIONS	463	0.62 ( 0.56 - 0.68 )	0.66 ( 95 )	0.66 ( 0.61 )	-0.59 ( -2.26 )
PSYCHIATRIC DISORDERS	76	0.27 ( 0.21 - 0.34 )	0.28 ( 149.61 )	0.28 ( 0.23 )	-1.83 ( -3.5 )
INJURY, POISONING AND PROCEDURAL COMPLICATIONS	45	0.08 ( 0.06 - 0.11 )	0.09 ( 450.61 )	0.09 ( 0.07 )	-3.43 ( -5.09 )
INVESTIGATIONS	1381	7.47 ( 7.01 - 7.97 )	5.32 ( 5158.65 )	5.31 ( 5.03 )	2.41 ( 0.74 )
RESPIRATORY, THORACIC AND MEDIASTINAL DISORDERS	374	2.04 ( 1.83 - 2.26 )	1.94 ( 179.14 )	1.94 ( 1.78 )	0.96 ( -0.71 )
BLOOD AND LYMPHATIC SYSTEM DISORDERS	202	2.58 ( 2.24 - 2.97 )	2.5 ( 185.63 )	2.5 ( 2.22 )	1.32 ( -0.34 )
INFECTIONS AND INFESTATIONS	366	1.62 ( 1.46 - 1.81 )	1.57 ( 80.12 )	1.57 ( 1.43 )	0.65 ( -1.02 )
GASTROINTESTINAL DISORDERS	440	1.49 ( 1.35 - 1.65 )	1.44 ( 64.22 )	1.44 ( 1.33 )	0.53 ( -1.14 )
HEPATOBILIARY DISORDERS	103	2.66 ( 2.19 - 3.23 )	2.62 ( 103.79 )	2.62 ( 2.22 )	1.39 ( -0.28 )
CARDIAC DISORDERS	91	0.9 ( 0.73 - 1.11 )	0.9 ( 1.04 )	0.9 ( 0.76 )	-0.15 ( -1.82 )
VASCULAR DISORDERS	59	0.68 ( 0.53 - 0.88 )	0.69 ( 8.7 )	0.69 ( 0.55 )	-0.54 ( -2.21 )
SKIN AND SUBCUTANEOUS TISSUE DISORDERS	50	0.24 ( 0.18 - 0.32 )	0.25 ( 119.24 )	0.25 ( 0.2 )	-2.01 ( -3.67 )
METABOLISM AND NUTRITION DISORDERS	169	1.87 ( 1.6 - 2.18 )	1.84 ( 65.75 )	1.84 ( 1.61 )	0.88 ( -0.79 )
NERVOUS SYSTEM DISORDERS	145	0.47 ( 0.4 - 0.56 )	0.49 ( 83.48 )	0.49 ( 0.43 )	-1.03 ( -2.7 )
MUSCULOSKELETAL AND CONNECTIVE TISSUE DISORDERS	70	0.37 ( 0.3 - 0.47 )	0.39 ( 71.88 )	0.39 ( 0.32 )	-1.38 ( -3.04 )
EYE DISORDERS	15	0.22 ( 0.13 - 0.36 )	0.22 ( 42.32 )	0.22 ( 0.14 )	-2.19 ( -3.85 )
RENAL AND URINARY DISORDERS	48	0.43 ( 0.32 - 0.57 )	0.43 ( 36.5 )	0.43 ( 0.34 )	-1.21 ( -2.87 )
SURGICAL AND MEDICAL PROCEDURES	3	0.05 ( 0.02 - 0.14 )	0.05 ( 58.41 )	0.05 ( 0.02 )	-4.4 ( -6.07 )
PRODUCT ISSUES	7	0.1 ( 0.05 - 0.22 )	0.11 ( 53.75 )	0.11 ( 0.06 )	-3.24 ( -4.91 )
IMMUNE SYSTEM DISORDERS	11	0.28 ( 0.16 - 0.51 )	0.28 ( 20.22 )	0.28 ( 0.17 )	-1.82 ( -3.49 )
CONGENITAL, FAMILIAL AND GENETIC DISORDERS	21	1.77 ( 1.15 - 2.72 )	1.77 ( 7.03 )	1.77 ( 1.23 )	0.82 ( -0.84 )
EAR AND LABYRINTH DISORDERS	7	0.43 ( 0.2 - 0.9 )	0.43 ( 5.31 )	0.43 ( 0.23 )	-1.22 ( -2.88 )
ENDOCRINE DISORDERS	3	0.25 ( 0.08 - 0.79 )	0.25 ( 6.59 )	0.25 ( 0.1 )	-1.98 ( -3.64 )
NEOPLASMS BENIGN, MALIGNANT AND UNSPECIFIED (INCL CYSTS AND POLYPS)	8	0.04 ( 0.02 - 0.07 )	0.04 ( 198.07 )	0.04 ( 0.02 )	-4.67 ( -6.34 )
REPRODUCTIVE SYSTEM AND BREAST DISORDERS	3	0.13 ( 0.04 - 0.4 )	0.13 ( 17.64 )	0.13 ( 0.05 )	-2.95 ( -4.61 )

## Sheet: M_PT
PT	Case	SOC	ROR(95%Cl)	PRR (χ2)	EBGM(EBGM05)	IC(IC025)
PYREXIA	254	GENERAL DISORDERS AND ADMINISTRATION SITE CONDITIONS	10.93 ( 9.63 - 12.42 )	10.33 ( 2140.63 )	10.28 ( 9.24 )	3.36 ( 1.69 )
VOMITING	194	GASTROINTESTINAL DISORDERS	9.43 ( 8.16 - 10.9 )	9.04 ( 1387.33 )	9 ( 7.97 )	3.17 ( 1.5 )
ASPARTATE AMINOTRANSFERASE INCREASED	145	INVESTIGATIONS	49.93 ( 42.22 - 59.05 )	48.23 ( 6542.98 )	47.05 ( 40.89 )	5.56 ( 3.89 )
ALANINE AMINOTRANSFERASE INCREASED	130	INVESTIGATIONS	36.09 ( 30.26 - 43.05 )	35 ( 4218.46 )	34.37 ( 29.66 )	5.1 ( 3.44 )
HEPATIC ENZYME INCREASED	121	INVESTIGATIONS	35 ( 29.17 - 42.01 )	34.01 ( 3811.71 )	33.43 ( 28.7 )	5.06 ( 3.4 )
THROMBOCYTOPENIA	79	BLOOD AND LYMPHATIC SYSTEM DISORDERS	9.54 ( 7.63 - 11.92 )	9.37 ( 589.23 )	9.33 ( 7.74 )	3.22 ( 1.56 )
PLATELET COUNT DECREASED	72	INVESTIGATIONS	8.62 ( 6.82 - 10.89 )	8.49 ( 474.34 )	8.45 ( 6.95 )	3.08 ( 1.41 )
TROPONIN I INCREASED	58	INVESTIGATIONS	445.76 ( 334.38 - 594.25 )	439.56 ( 20569.28 )	356.44 ( 280.22 )	8.48 ( 6.8 )
LIVER FUNCTION TEST INCREASED	46	INVESTIGATIONS	26.53 ( 19.8 - 35.55 )	26.25 ( 1102.2 )	25.9 ( 20.28 )	4.69 ( 3.03 )
TRANSAMINASES INCREASED	46	INVESTIGATIONS	28.53 ( 21.29 - 38.23 )	28.23 ( 1190.65 )	27.82 ( 21.78 )	4.8 ( 3.13 )
BLOOD LACTATE DEHYDROGENASE INCREASED	44	INVESTIGATIONS	49.36 ( 36.53 - 66.68 )	48.85 ( 2010.4 )	47.64 ( 37.03 )	5.57 ( 3.91 )
TROPONIN INCREASED	35	INVESTIGATIONS	49.32 ( 35.21 - 69.08 )	48.91 ( 1601.17 )	47.69 ( 35.98 )	5.58 ( 3.91 )
DYSPHAGIA	31	GASTROINTESTINAL DISORDERS	5.23 ( 3.67 - 7.46 )	5.2 ( 105.12 )	5.19 ( 3.86 )	2.38 ( 0.71 )
TACHYCARDIA	28	CARDIAC DISORDERS	5.19 ( 3.58 - 7.54 )	5.17 ( 93.95 )	5.16 ( 3.78 )	2.37 ( 0.7 )
IRRITABILITY	26	PSYCHIATRIC DISORDERS	8.79 ( 5.97 - 12.94 )	8.74 ( 177.53 )	8.7 ( 6.3 )	3.12 ( 1.45 )
RHINOVIRUS INFECTION	26	INFECTIONS AND INFESTATIONS	59.24 ( 40.05 - 87.63 )	58.88 ( 1434.45 )	57.12 ( 41.16 )	5.84 ( 4.17 )
OXYGEN SATURATION DECREASED	26	INVESTIGATIONS	5.63 ( 3.83 - 8.29 )	5.6 ( 98.11 )	5.59 ( 4.05 )	2.48 ( 0.82 )
BODY TEMPERATURE INCREASED	24	INVESTIGATIONS	19.51 ( 13.03 - 29.2 )	19.4 ( 414.72 )	19.21 ( 13.71 )	4.26 ( 2.6 )
RESPIRATORY FAILURE	23	RESPIRATORY, THORACIC AND MEDIASTINAL DISORDERS	4.16 ( 2.76 - 6.27 )	4.14 ( 54.82 )	4.14 ( 2.94 )	2.05 ( 0.38 )
RESPIRATORY DISTRESS	23	RESPIRATORY, THORACIC AND MEDIASTINAL DISORDERS	12.05 ( 7.99 - 18.18 )	11.99 ( 230.28 )	11.92 ( 8.45 )	3.58 ( 1.91 )
RESPIRATORY SYNCYTIAL VIRUS INFECTION	23	INFECTIONS AND INFESTATIONS	27.88 ( 18.45 - 42.12 )	27.73 ( 584.09 )	27.34 ( 19.35 )	4.77 ( 3.1 )
PLATELET COUNT INCREASED	22	INVESTIGATIONS	29.19 ( 19.13 - 44.52 )	29.04 ( 586.63 )	28.61 ( 20.1 )	4.84 ( 3.17 )
LETHARGY	21	NERVOUS SYSTEM DISORDERS	6.38 ( 4.15 - 9.8 )	6.35 ( 94.39 )	6.33 ( 4.42 )	2.66 ( 1 )
LEUKOPENIA	18	BLOOD AND LYMPHATIC SYSTEM DISORDERS	5.63 ( 3.54 - 8.95 )	5.61 ( 68.01 )	5.59 ( 3.8 )	2.48 ( 0.82 )
BRADYCARDIA	18	CARDIAC DISORDERS	4.26 ( 2.68 - 6.78 )	4.25 ( 44.65 )	4.24 ( 2.88 )	2.08 ( 0.42 )
RESPIRATORY TRACT INFECTION	17	INFECTIONS AND INFESTATIONS	10.59 ( 6.57 - 17.07 )	10.55 ( 146.17 )	10.5 ( 7.04 )	3.39 ( 1.72 )
HEPATIC FUNCTION ABNORMAL	17	HEPATOBILIARY DISORDERS	5.17 ( 3.21 - 8.32 )	5.15 ( 56.72 )	5.14 ( 3.45 )	2.36 ( 0.69 )
RESPIRATORY DISORDER	17	RESPIRATORY, THORACIC AND MEDIASTINAL DISORDERS	8.98 ( 5.57 - 14.47 )	8.94 ( 119.41 )	8.9 ( 5.97 )	3.15 ( 1.49 )
GAMMA-GLUTAMYLTRANSFERASE INCREASED	15	INVESTIGATIONS	12.29 ( 7.39 - 20.43 )	12.25 ( 153.97 )	12.17 ( 7.95 )	3.61 ( 1.94 )
NEUTROPHIL COUNT DECREASED	15	INVESTIGATIONS	4.33 ( 2.6 - 7.19 )	4.31 ( 38.13 )	4.31 ( 2.82 )	2.11 ( 0.44 )
HYPERTRANSAMINASAEMIA	15	HEPATOBILIARY DISORDERS	20.56 ( 12.35 - 34.23 )	20.49 ( 275.12 )	20.28 ( 13.24 )	4.34 ( 2.67 )
ATELECTASIS	14	RESPIRATORY, THORACIC AND MEDIASTINAL DISORDERS	25.98 ( 15.32 - 44.07 )	25.9 ( 330.61 )	25.56 ( 16.43 )	4.68 ( 3.01 )
BLOOD CREATINE PHOSPHOKINASE INCREASED	14	INVESTIGATIONS	6.92 ( 4.09 - 11.7 )	6.9 ( 70.39 )	6.88 ( 4.43 )	2.78 ( 1.11 )
C-REACTIVE PROTEIN INCREASED	14	INVESTIGATIONS	4.71 ( 2.78 - 7.96 )	4.69 ( 40.62 )	4.68 ( 3.02 )	2.23 ( 0.56 )
MONOCYTE COUNT INCREASED	14	INVESTIGATIONS	39.64 ( 23.33 - 67.36 )	39.51 ( 514.71 )	38.72 ( 24.84 )	5.27 ( 3.6 )
HYPOXIA	14	RESPIRATORY, THORACIC AND MEDIASTINAL DISORDERS	4.66 ( 2.75 - 7.88 )	4.65 ( 39.98 )	4.64 ( 2.99 )	2.21 ( 0.55 )
CRYING	13	GENERAL DISORDERS AND ADMINISTRATION SITE CONDITIONS	13.88 ( 8.04 - 23.98 )	13.84 ( 153.81 )	13.75 ( 8.7 )	3.78 ( 2.11 )
BRONCHIOLITIS	13	INFECTIONS AND INFESTATIONS	40.18 ( 23.18 - 69.65 )	40.06 ( 484.75 )	39.24 ( 24.76 )	5.29 ( 3.62 )
BLOOD CREATINE PHOSPHOKINASE MB INCREASED	13	INVESTIGATIONS	252.68 ( 141.52 - 451.16 )	251.89 ( 2864.78 )	222.24 ( 136.83 )	7.8 ( 6.11 )
TACHYPNOEA	13	RESPIRATORY, THORACIC AND MEDIASTINAL DISORDERS	10.64 ( 6.16 - 18.37 )	10.61 ( 112.55 )	10.56 ( 6.68 )	3.4 ( 1.73 )
WHITE BLOOD CELL COUNT INCREASED	13	INVESTIGATIONS	5.48 ( 3.18 - 9.46 )	5.47 ( 47.34 )	5.45 ( 3.46 )	2.45 ( 0.78 )
INCREASED BRONCHIAL SECRETION	13	RESPIRATORY, THORACIC AND MEDIASTINAL DISORDERS	73.6 ( 42.25 - 128.2 )	73.37 ( 893.22 )	70.66 ( 44.41 )	6.14 ( 4.47 )
PALLOR	13	VASCULAR DISORDERS	6.11 ( 3.54 - 10.55 )	6.1 ( 55.25 )	6.08 ( 3.85 )	2.6 ( 0.94 )
PNEUMONIA ASPIRATION	13	INFECTIONS AND INFESTATIONS	5.2 ( 3.01 - 8.96 )	5.18 ( 43.8 )	5.17 ( 3.28 )	2.37 ( 0.7 )
RESPIRATORY RATE INCREASED	12	INVESTIGATIONS	20.07 ( 11.35 - 35.47 )	20.01 ( 214.5 )	19.81 ( 12.3 )	4.31 ( 2.64 )
LEUKOCYTOSIS	12	BLOOD AND LYMPHATIC SYSTEM DISORDERS	8.78 ( 4.98 - 15.5 )	8.76 ( 82.16 )	8.73 ( 5.43 )	3.13 ( 1.46 )
SALIVARY HYPERSECRETION	11	GASTROINTESTINAL DISORDERS	14.13 ( 7.8 - 25.59 )	14.09 ( 132.83 )	14 ( 8.51 )	3.81 ( 2.14 )
BRONCHITIS	11	INFECTIONS AND INFESTATIONS	3.91 ( 2.16 - 7.07 )	3.9 ( 23.72 )	3.9 ( 2.37 )	1.96 ( 0.3 )
BLOOD CREATININE DECREASED	11	INVESTIGATIONS	47.22 ( 25.94 - 85.96 )	47.09 ( 484.17 )	45.97 ( 27.85 )	5.52 ( 3.85 )
HEPATOMEGALY	11	HEPATOBILIARY DISORDERS	21.06 ( 11.62 - 38.19 )	21.01 ( 207.35 )	20.79 ( 12.64 )	4.38 ( 2.71 )
SERUM FERRITIN INCREASED	11	INVESTIGATIONS	29.28 ( 16.13 - 53.15 )	29.2 ( 295.04 )	28.77 ( 17.47 )	4.85 ( 3.18 )
PNEUMOTHORAX	10	RESPIRATORY, THORACIC AND MEDIASTINAL DISORDERS	6.63 ( 3.56 - 12.34 )	6.62 ( 47.52 )	6.6 ( 3.92 )	2.72 ( 1.05 )
SECRETION DISCHARGE	10	GENERAL DISORDERS AND ADMINISTRATION SITE CONDITIONS	11.2 ( 6.01 - 20.87 )	11.17 ( 92.11 )	11.11 ( 6.6 )	3.47 ( 1.81 )
PARAINFLUENZAE VIRUS INFECTION	10	INFECTIONS AND INFESTATIONS	61.97 ( 32.98 - 116.44 )	61.83 ( 579.39 )	59.89 ( 35.33 )	5.9 ( 4.23 )
EATING DISORDER	9	PSYCHIATRIC DISORDERS	7.11 ( 3.69 - 13.7 )	7.1 ( 47.02 )	7.08 ( 4.09 )	2.82 ( 1.16 )
ACUTE HEPATIC FAILURE	9	HEPATOBILIARY DISORDERS	10.63 ( 5.51 - 20.48 )	10.61 ( 77.87 )	10.55 ( 6.1 )	3.4 ( 1.73 )
PNEUMONIA BACTERIAL	9	INFECTIONS AND INFESTATIONS	9.76 ( 5.06 - 18.8 )	9.74 ( 70.22 )	9.69 ( 5.6 )	3.28 ( 1.61 )
CHOKING	9	RESPIRATORY, THORACIC AND MEDIASTINAL DISORDERS	8.33 ( 4.33 - 16.05 )	8.32 ( 57.69 )	8.28 ( 4.79 )	3.05 ( 1.38 )
WEIGHT GAIN POOR	9	METABOLISM AND NUTRITION DISORDERS	51.84 ( 26.71 - 100.6 )	51.73 ( 435.77 )	50.37 ( 28.92 )	5.65 ( 3.98 )
BLOOD UREA INCREASED	9	INVESTIGATIONS	10.45 ( 5.42 - 20.13 )	10.43 ( 76.32 )	10.38 ( 5.99 )	3.38 ( 1.71 )
ASPIRATION	9	RESPIRATORY, THORACIC AND MEDIASTINAL DISORDERS	10.99 ( 5.7 - 21.18 )	10.97 ( 81.09 )	10.91 ( 6.3 )	3.45 ( 1.78 )
LYMPHOCYTE COUNT INCREASED	9	INVESTIGATIONS	30.65 ( 15.85 - 59.27 )	30.59 ( 253.49 )	30.12 ( 17.35 )	4.91 ( 3.24 )
BLOOD BILIRUBIN INCREASED	9	INVESTIGATIONS	5.14 ( 2.67 - 9.89 )	5.13 ( 29.85 )	5.12 ( 2.96 )	2.36 ( 0.69 )
THROMBOTIC MICROANGIOPATHY	9	BLOOD AND LYMPHATIC SYSTEM DISORDERS	10.37 ( 5.38 - 19.97 )	10.35 ( 75.58 )	10.29 ( 5.95 )	3.36 ( 1.7 )
BLOOD SODIUM DECREASED	9	INVESTIGATIONS	8.24 ( 4.28 - 15.87 )	8.22 ( 56.87 )	8.19 ( 4.73 )	3.03 ( 1.37 )
UPPER RESPIRATORY TRACT INFECTION	8	INFECTIONS AND INFESTATIONS	3.61 ( 1.8 - 7.24 )	3.61 ( 15.06 )	3.6 ( 2.02 )	1.85 ( 0.18 )
HYPOTONIA	8	NERVOUS SYSTEM DISORDERS	12.75 ( 6.36 - 25.58 )	12.73 ( 85.91 )	12.65 ( 7.07 )	3.66 ( 1.99 )
PNEUMONIA RESPIRATORY SYNCYTIAL VIRAL	8	INFECTIONS AND INFESTATIONS	105.35 ( 51.65 - 214.86 )	105.15 ( 781.55 )	99.63 ( 54.88 )	6.64 ( 4.96 )
FEEDING DISORDER	8	METABOLISM AND NUTRITION DISORDERS	5.76 ( 2.88 - 11.54 )	5.75 ( 31.31 )	5.74 ( 3.21 )	2.52 ( 0.85 )
ENTEROVIRUS INFECTION	8	INFECTIONS AND INFESTATIONS	73.85 ( 36.41 - 149.76 )	73.71 ( 552.12 )	70.96 ( 39.27 )	6.15 ( 4.47 )
THROMBOCYTOSIS	8	BLOOD AND LYMPHATIC SYSTEM DISORDERS	29.65 ( 14.74 - 59.66 )	29.6 ( 217.65 )	29.16 ( 16.24 )	4.87 ( 3.19 )
ACUTE RESPIRATORY FAILURE	8	RESPIRATORY, THORACIC AND MEDIASTINAL DISORDERS	4.42 ( 2.21 - 8.85 )	4.41 ( 21.08 )	4.41 ( 2.46 )	2.14 ( 0.47 )
EOSINOPHIL COUNT INCREASED	8	INVESTIGATIONS	10.28 ( 5.13 - 20.61 )	10.26 ( 66.54 )	10.21 ( 5.71 )	3.35 ( 1.68 )
MONOCYTOSIS	8	BLOOD AND LYMPHATIC SYSTEM DISORDERS	200.87 ( 96.84 - 416.66 )	200.48 ( 1434.86 )	181.25 ( 98.44 )	7.5 ( 5.81 )
GRANULOCYTE COUNT DECREASED	7	INVESTIGATIONS	56.08 ( 26.43 - 119 )	55.99 ( 367.1 )	54.4 ( 28.98 )	5.77 ( 4.09 )
RETCHING	7	GASTROINTESTINAL DISORDERS	7.3 ( 3.47 - 15.33 )	7.28 ( 37.82 )	7.26 ( 3.9 )	2.86 ( 1.19 )
EAR INFECTION	7	INFECTIONS AND INFESTATIONS	4.75 ( 2.26 - 9.97 )	4.74 ( 20.62 )	4.73 ( 2.54 )	2.24 ( 0.57 )
VIRAL INFECTION	7	INFECTIONS AND INFESTATIONS	3.83 ( 1.82 - 8.04 )	3.82 ( 14.58 )	3.82 ( 2.05 )	1.93 ( 0.27 )
MOVEMENT DISORDER	7	NERVOUS SYSTEM DISORDERS	3.86 ( 1.84 - 8.11 )	3.86 ( 14.78 )	3.85 ( 2.07 )	1.94 ( 0.28 )
BLOOD ALBUMIN DECREASED	7	INVESTIGATIONS	14.59 ( 6.93 - 30.72 )	14.57 ( 87.8 )	14.47 ( 7.76 )	3.85 ( 2.19 )
REGURGITATION	7	GASTROINTESTINAL DISORDERS	33.88 ( 16.03 - 71.58 )	33.82 ( 219.03 )	33.24 ( 17.78 )	5.05 ( 3.38 )
CYANOSIS	7	VASCULAR DISORDERS	8.42 ( 4 - 17.7 )	8.41 ( 45.49 )	8.37 ( 4.5 )	3.07 ( 1.4 )
TACHYARRHYTHMIA	7	CARDIAC DISORDERS	41.84 ( 19.77 - 88.53 )	41.77 ( 272.49 )	40.88 ( 21.83 )	5.35 ( 3.68 )
COAGULOPATHY	7	BLOOD AND LYMPHATIC SYSTEM DISORDERS	6.58 ( 3.13 - 13.82 )	6.57 ( 32.94 )	6.55 ( 3.52 )	2.71 ( 1.04 )
AMMONIA INCREASED	7	INVESTIGATIONS	18.25 ( 8.66 - 38.45 )	18.22 ( 112.86 )	18.06 ( 9.68 )	4.17 ( 2.5 )
RESPIRATORY TRACT INFECTION VIRAL	7	INFECTIONS AND INFESTATIONS	42.37 ( 20.02 - 89.68 )	42.3 ( 276.09 )	41.39 ( 22.11 )	5.37 ( 3.7 )
APPETITE DISORDER	6	METABOLISM AND NUTRITION DISORDERS	12.69 ( 5.68 - 28.33 )	12.67 ( 64.07 )	12.59 ( 6.43 )	3.65 ( 1.99 )
CONCOMITANT DISEASE AGGRAVATED	6	GENERAL DISORDERS AND ADMINISTRATION SITE CONDITIONS	11.44 ( 5.12 - 25.54 )	11.43 ( 56.74 )	11.36 ( 5.8 )	3.51 ( 1.84 )
ACIDOSIS	6	METABOLISM AND NUTRITION DISORDERS	11.17 ( 5 - 24.93 )	11.15 ( 55.14 )	11.09 ( 5.67 )	3.47 ( 1.8 )
RED BLOOD CELL SEDIMENTATION RATE INCREASED	6	INVESTIGATIONS	13.28 ( 5.95 - 29.67 )	13.27 ( 67.59 )	13.18 ( 6.73 )	3.72 ( 2.05 )
CARDIAC FUNCTION TEST ABNORMAL	6	INVESTIGATIONS	322.67 ( 135.65 - 767.54 )	322.2 ( 1640.09 )	275.2 ( 133.27 )	8.1 ( 6.38 )
INCREASED UPPER AIRWAY SECRETION	5	RESPIRATORY, THORACIC AND MEDIASTINAL DISORDERS	37.34 ( 15.4 - 90.53 )	37.29 ( 173.16 )	36.59 ( 17.44 )	5.19 ( 3.52 )
GRANULOCYTOPENIA	5	BLOOD AND LYMPHATIC SYSTEM DISORDERS	20.41 ( 8.45 - 49.29 )	20.39 ( 91.19 )	20.18 ( 9.65 )	4.33 ( 2.66 )
TROPONIN T INCREASED	5	INVESTIGATIONS	39.7 ( 16.36 - 96.31 )	39.65 ( 184.5 )	38.85 ( 18.51 )	5.28 ( 3.6 )
AMYLASE INCREASED	5	INVESTIGATIONS	17.29 ( 7.17 - 41.74 )	17.27 ( 75.97 )	17.13 ( 8.19 )	4.1 ( 2.43 )
FIBRIN D DIMER INCREASED	5	INVESTIGATIONS	17.82 ( 7.38 - 43.01 )	17.8 ( 78.53 )	17.64 ( 8.44 )	4.14 ( 2.47 )
HYPERCHOLESTEROLAEMIA	5	METABOLISM AND NUTRITION DISORDERS	11.42 ( 4.74 - 27.52 )	11.4 ( 47.18 )	11.34 ( 5.43 )	3.5 ( 1.83 )
JOINT CONTRACTURE	5	MUSCULOSKELETAL AND CONNECTIVE TISSUE DISORDERS	96.01 ( 39.07 - 235.94 )	95.89 ( 446.73 )	91.29 ( 43.02 )	6.51 ( 4.82 )
NEUTROPHIL COUNT ABNORMAL	5	INVESTIGATIONS	19.85 ( 8.22 - 47.93 )	19.83 ( 88.46 )	19.63 ( 9.39 )	4.29 ( 2.62 )
ACTIVATED PARTIAL THROMBOPLASTIN TIME PROLONGED	5	INVESTIGATIONS	19.98 ( 8.27 - 48.24 )	19.95 ( 89.07 )	19.75 ( 9.45 )	4.3 ( 2.63 )
INTERNATIONAL NORMALISED RATIO INCREASED	5	INVESTIGATIONS	4.75 ( 1.97 - 11.43 )	4.75 ( 14.75 )	4.74 ( 2.27 )	2.24 ( 0.58 )
PERIPHERAL COLDNESS	5	VASCULAR DISORDERS	6.21 ( 2.58 - 14.96 )	6.21 ( 21.77 )	6.19 ( 2.97 )	2.63 ( 0.96 )
GLYCOSURIA	5	RENAL AND URINARY DISORDERS	58.08 ( 23.84 - 141.5 )	58.01 ( 271.75 )	56.3 ( 26.73 )	5.82 ( 4.13 )
BOWEL MOVEMENT IRREGULARITY	5	GASTROINTESTINAL DISORDERS	7.24 ( 3.01 - 17.42 )	7.23 ( 26.74 )	7.21 ( 3.45 )	2.85 ( 1.18 )
BLOOD TRIGLYCERIDES INCREASED	5	INVESTIGATIONS	5.76 ( 2.39 - 13.87 )	5.75 ( 19.59 )	5.74 ( 2.75 )	2.52 ( 0.85 )
MEAN CELL HAEMOGLOBIN DECREASED	5	INVESTIGATIONS	31.79 ( 13.13 - 76.97 )	31.75 ( 146.43 )	31.24 ( 14.9 )	4.97 ( 3.29 )
SPUTUM INCREASED	5	RESPIRATORY, THORACIC AND MEDIASTINAL DISORDERS	20.91 ( 8.66 - 50.5 )	20.88 ( 93.62 )	20.66 ( 9.88 )	4.37 ( 2.7 )
MOTOR DYSFUNCTION	5	NERVOUS SYSTEM DISORDERS	7.17 ( 2.98 - 17.26 )	7.16 ( 26.42 )	7.14 ( 3.42 )	2.84 ( 1.17 )
MEAN CELL HAEMOGLOBIN INCREASED	5	INVESTIGATIONS	40.04 ( 16.5 - 97.14 )	39.99 ( 186.12 )	39.18 ( 18.66 )	5.29 ( 3.62 )
HYPERNATRAEMIA	4	METABOLISM AND NUTRITION DISORDERS	10.73 ( 4.02 - 28.69 )	10.72 ( 35.08 )	10.67 ( 4.69 )	3.42 ( 1.75 )
PETECHIAE	4	SKIN AND SUBCUTANEOUS TISSUE DISORDERS	6.48 ( 2.42 - 17.29 )	6.47 ( 18.44 )	6.45 ( 2.84 )	2.69 ( 1.02 )
OTITIS MEDIA	4	INFECTIONS AND INFESTATIONS	21.81 ( 8.14 - 58.47 )	21.79 ( 78.44 )	21.55 ( 9.44 )	4.43 ( 2.76 )
RESPIRATORY SYNCYTIAL VIRUS BRONCHIOLITIS	4	INFECTIONS AND INFESTATIONS	72.36 ( 26.64 - 196.52 )	72.29 ( 270.8 )	69.65 ( 30.19 )	6.12 ( 4.43 )
BLOOD URIC ACID INCREASED	4	INVESTIGATIONS	7.83 ( 2.93 - 20.91 )	7.82 ( 23.71 )	7.79 ( 3.43 )	2.96 ( 1.29 )
MALNUTRITION	4	METABOLISM AND NUTRITION DISORDERS	5.42 ( 2.03 - 14.46 )	5.41 ( 14.35 )	5.4 ( 2.37 )	2.43 ( 0.76 )
MUSCLE TIGHTNESS	4	MUSCULOSKELETAL AND CONNECTIVE TISSUE DISORDERS	5.28 ( 1.98 - 14.1 )	5.28 ( 13.84 )	5.27 ( 2.32 )	2.4 ( 0.73 )
INABILITY TO CRAWL	4	NERVOUS SYSTEM DISORDERS	940.66 ( 283.14 - 3125.09 )	939.76 ( 2500.69 )	626.84 ( 229.54 )	9.29 ( 7.44 )
HEPATIC ENZYME ABNORMAL	4	INVESTIGATIONS	11.81 ( 4.42 - 31.59 )	11.8 ( 39.3 )	11.73 ( 5.15 )	3.55 ( 1.88 )
PULMONARY CONGESTION	4	RESPIRATORY, THORACIC AND MEDIASTINAL DISORDERS	4.69 ( 1.76 - 12.51 )	4.68 ( 11.56 )	4.67 ( 2.06 )	2.22 ( 0.56 )
FAECES PALE	4	GASTROINTESTINAL DISORDERS	30.1 ( 11.2 - 80.87 )	30.07 ( 110.66 )	29.61 ( 12.95 )	4.89 ( 3.21 )
SPINAL MUSCULAR ATROPHY	4	CONGENITAL, FAMILIAL AND GENETIC DISORDERS	119.45 ( 43.46 - 328.31 )	119.33 ( 441.35 )	112.27 ( 48.18 )	6.81 ( 5.11 )
BLOOD CREATINE PHOSPHOKINASE MB ABNORMAL	4	INVESTIGATIONS	836.14 ( 257.39 - 2716.24 )	835.34 ( 2307.72 )	578.62 ( 215.9 )	9.18 ( 7.34 )
EYE MOVEMENT DISORDER	4	EYE DISORDERS	10.39 ( 3.89 - 27.78 )	10.38 ( 33.74 )	10.33 ( 4.54 )	3.37 ( 1.7 )
RED CELL DISTRIBUTION WIDTH INCREASED	4	INVESTIGATIONS	10.54 ( 3.94 - 28.17 )	10.53 ( 34.31 )	10.48 ( 4.6 )	3.39 ( 1.72 )
OXYGEN SATURATION ABNORMAL	4	INVESTIGATIONS	16.65 ( 6.22 - 44.57 )	16.63 ( 58.26 )	16.5 ( 7.24 )	4.04 ( 2.37 )
HAPTOGLOBIN INCREASED	4	INVESTIGATIONS	396.07 ( 134.68 - 1164.73 )	395.69 ( 1300.89 )	327.05 ( 132.63 )	8.35 ( 6.59 )
PLATELET COUNT ABNORMAL	4	INVESTIGATIONS	8.72 ( 3.26 - 23.3 )	8.71 ( 27.18 )	8.68 ( 3.81 )	3.12 ( 1.45 )
FAECES SOFT	4	GASTROINTESTINAL DISORDERS	5.34 ( 2 - 14.26 )	5.34 ( 14.07 )	5.33 ( 2.34 )	2.41 ( 0.75 )
PROLONGED EXPIRATION	4	RESPIRATORY, THORACIC AND MEDIASTINAL DISORDERS	141.99 ( 51.37 - 392.48 )	141.85 ( 520.17 )	131.97 ( 56.36 )	7.04 ( 5.34 )
ISCHAEMIC HEPATITIS	4	HEPATOBILIARY DISORDERS	45.61 ( 16.91 - 123.02 )	45.56 ( 170.22 )	44.51 ( 19.4 )	5.48 ( 3.79 )
BREATH SOUNDS ABNORMAL	4	INVESTIGATIONS	9.17 ( 3.43 - 24.49 )	9.16 ( 28.93 )	9.12 ( 4.01 )	3.19 ( 1.52 )
ELECTROLYTE IMBALANCE	4	METABOLISM AND NUTRITION DISORDERS	4.64 ( 1.74 - 12.4 )	4.64 ( 11.4 )	4.63 ( 2.04 )	2.21 ( 0.54 )
HYPERCAPNIA	4	RESPIRATORY, THORACIC AND MEDIASTINAL DISORDERS	16.83 ( 6.29 - 45.07 )	16.82 ( 58.99 )	16.68 ( 7.32 )	4.06 ( 2.39 )
MEAN CELL VOLUME INCREASED	4	INVESTIGATIONS	20.07 ( 7.49 - 53.77 )	20.05 ( 71.63 )	19.85 ( 8.7 )	4.31 ( 2.64 )
LARYNGOSPASM	3	RESPIRATORY, THORACIC AND MEDIASTINAL DISORDERS	29.24 ( 9.34 - 91.48 )	29.22 ( 80.5 )	28.78 ( 11.08 )	4.85 ( 3.17 )
ECHOCARDIOGRAM ABNORMAL	3	INVESTIGATIONS	27.93 ( 8.93 - 87.37 )	27.91 ( 76.71 )	27.52 ( 10.6 )	4.78 ( 3.1 )
FAILURE TO THRIVE	3	METABOLISM AND NUTRITION DISORDERS	10.35 ( 3.33 - 32.21 )	10.35 ( 25.19 )	10.29 ( 3.98 )	3.36 ( 1.69 )
HYPOVENTILATION	3	RESPIRATORY, THORACIC AND MEDIASTINAL DISORDERS	15.76 ( 5.06 - 49.12 )	15.75 ( 41.1 )	15.63 ( 6.04 )	3.97 ( 2.29 )
CHRONIC RESPIRATORY FAILURE	3	RESPIRATORY, THORACIC AND MEDIASTINAL DISORDERS	31.7 ( 10.12 - 99.27 )	31.68 ( 87.65 )	31.17 ( 11.99 )	4.96 ( 3.28 )
LUNG OPACITY	3	RESPIRATORY, THORACIC AND MEDIASTINAL DISORDERS	7.57 ( 2.44 - 23.54 )	7.57 ( 17.03 )	7.54 ( 2.92 )	2.91 ( 1.25 )
FEEDING INTOLERANCE	3	METABOLISM AND NUTRITION DISORDERS	67.17 ( 21.23 - 212.58 )	67.13 ( 188.68 )	64.85 ( 24.73 )	6.02 ( 4.32 )
BILIRUBIN CONJUGATED INCREASED	3	INVESTIGATIONS	21.29 ( 6.82 - 66.47 )	21.28 ( 57.33 )	21.05 ( 8.12 )	4.4 ( 2.72 )
SCOLIOSIS	3	MUSCULOSKELETAL AND CONNECTIVE TISSUE DISORDERS	9.97 ( 3.2 - 31.01 )	9.96 ( 24.06 )	9.91 ( 3.84 )	3.31 ( 1.64 )
TEETHING	3	GASTROINTESTINAL DISORDERS	115.15 ( 35.88 - 369.59 )	115.07 ( 319.67 )	108.49 ( 40.89 )	6.76 ( 5.05 )
HYPERTRIGLYCERIDAEMIA	3	METABOLISM AND NUTRITION DISORDERS	5.93 ( 1.91 - 18.44 )	5.93 ( 12.26 )	5.91 ( 2.29 )	2.56 ( 0.89 )
KYPHOSCOLIOSIS	3	MUSCULOSKELETAL AND CONNECTIVE TISSUE DISORDERS	376.17 ( 108.86 - 1299.89 )	375.9 ( 934.77 )	313.42 ( 111.05 )	8.29 ( 6.5 )
URINE ABNORMALITY	3	RENAL AND URINARY DISORDERS	9.74 ( 3.13 - 30.32 )	9.74 ( 23.4 )	9.69 ( 3.75 )	3.28 ( 1.61 )
WHITE BLOOD CELLS URINE POSITIVE	3	INVESTIGATIONS	26.62 ( 8.51 - 83.22 )	26.6 ( 72.87 )	26.24 ( 10.11 )	4.71 ( 3.04 )
AREFLEXIA	3	NERVOUS SYSTEM DISORDERS	19.59 ( 6.28 - 61.13 )	19.58 ( 52.34 )	19.39 ( 7.48 )	4.28 ( 2.6 )
CROUP INFECTIOUS	3	INFECTIONS AND INFESTATIONS	46.25 ( 14.71 - 145.46 )	46.22 ( 129.53 )	45.13 ( 17.3 )	5.5 ( 3.81 )
RIB DEFORMITY	3	MUSCULOSKELETAL AND CONNECTIVE TISSUE DISORDERS	313.48 ( 92.3 - 1064.63 )	313.25 ( 800.37 )	268.64 ( 96.58 )	8.07 ( 6.29 )
HYPERCALCIURIA	3	RENAL AND URINARY DISORDERS	82.98 ( 26.1 - 263.82 )	82.92 ( 232.54 )	79.46 ( 30.19 )	6.31 ( 4.61 )
PROTEIN URINE	3	INVESTIGATIONS	44.43 ( 14.13 - 139.66 )	44.4 ( 124.33 )	43.4 ( 16.64 )	5.44 ( 3.75 )
RED BLOOD CELLS URINE	3	INVESTIGATIONS	296.98 ( 87.85 - 1003.96 )	296.77 ( 763.72 )	256.43 ( 92.54 )	8 ( 6.23 )
CORTISOL DECREASED	3	INVESTIGATIONS	26.87 ( 8.59 - 84.02 )	26.85 ( 73.61 )	26.49 ( 10.2 )	4.73 ( 3.05 )
HAEMATOCRIT INCREASED	3	INVESTIGATIONS	18.08 ( 5.8 - 56.4 )	18.07 ( 47.92 )	17.91 ( 6.91 )	4.16 ( 2.49 )
CHRONIC RESPIRATORY DISEASE	3	RESPIRATORY, THORACIC AND MEDIASTINAL DISORDERS	81.78 ( 25.73 - 259.91 )	81.72 ( 229.23 )	78.35 ( 29.78 )	6.29 ( 4.59 )
NASAL FLARING	3	RESPIRATORY, THORACIC AND MEDIASTINAL DISORDERS	403.04 ( 115.78 - 1403.02 )	402.75 ( 990.1 )	331.86 ( 116.86 )	8.37 ( 6.57 )
ESCHERICHIA URINARY TRACT INFECTION	3	INFECTIONS AND INFESTATIONS	16.55 ( 5.31 - 51.58 )	16.54 ( 43.41 )	16.4 ( 6.33 )	4.04 ( 2.36 )
CARBON DIOXIDE INCREASED	3	INVESTIGATIONS	30.5 ( 9.74 - 95.48 )	30.48 ( 84.17 )	30.01 ( 11.55 )	4.91 ( 3.23 )
HAEMOLYSIS	3	BLOOD AND LYMPHATIC SYSTEM DISORDERS	5.53 ( 1.78 - 17.17 )	5.52 ( 11.08 )	5.51 ( 2.13 )	2.46 ( 0.79 )
URINE KETONE BODY PRESENT	3	INVESTIGATIONS	26.49 ( 8.47 - 82.83 )	26.47 ( 72.51 )	26.12 ( 10.06 )	4.71 ( 3.03 )
PROCALCITONIN INCREASED	3	INVESTIGATIONS	19.26 ( 6.17 - 60.08 )	19.24 ( 51.36 )	19.06 ( 7.36 )	4.25 ( 2.58 )
PROCALCITONIN ABNORMAL	3	INVESTIGATIONS	182.02 ( 55.62 - 595.62 )	181.89 ( 492.07 )	165.93 ( 61.54 )	7.37 ( 5.64 )
LIPIDS INCREASED	3	INVESTIGATIONS	24.53 ( 7.85 - 76.66 )	24.52 ( 66.8 )	24.21 ( 9.33 )	4.6 ( 2.92 )
INTRINSIC FACTOR DEFICIENCY	3	GASTROINTESTINAL DISORDERS	5642.61 ( 586.8 - 54258.76 )	5638.54 ( 4227.41 )	1410.39 ( 212.24 )	10.46 ( 8.35 )
SARS-COV-2 ANTIBODY TEST POSITIVE	3	INVESTIGATIONS	59.4 ( 18.81 - 187.53 )	59.35 ( 166.84 )	57.57 ( 22 )	5.85 ( 4.16 )
MEAN CELL VOLUME ABNORMAL	3	INVESTIGATIONS	92.5 ( 29.01 - 294.92 )	92.44 ( 258.62 )	88.15 ( 33.41 )	6.46 ( 4.76 )
ROTAVIRUS INFECTION	3	INFECTIONS AND INFESTATIONS	76.25 ( 24.03 - 241.95 )	76.2 ( 213.96 )	73.27 ( 27.88 )	6.2 ( 4.5 )
SCROTAL INFLAMMATION	3	REPRODUCTIVE SYSTEM AND BREAST DISORDERS	194.57 ( 59.25 - 638.99 )	194.43 ( 523.19 )	176.3 ( 65.18 )	7.46 ( 5.72 )
ORAL DISORDER	3	GASTROINTESTINAL DISORDERS	7.87 ( 2.53 - 24.47 )	7.86 ( 17.9 )	7.84 ( 3.03 )	2.97 ( 1.3 )
MACROCYTOSIS	3	BLOOD AND LYMPHATIC SYSTEM DISORDERS	60.03 ( 19.01 - 189.56 )	59.98 ( 168.62 )	58.16 ( 22.22 )	5.86 ( 4.17 )
GRANULOCYTOSIS	3	BLOOD AND LYMPHATIC SYSTEM DISORDERS	208.98 ( 63.37 - 689.16 )	208.83 ( 558.47 )	188.05 ( 69.29 )	7.55 ( 5.81 )
GALLBLADDER ENLARGEMENT	3	HEPATOBILIARY DISORDERS	34.83 ( 11.11 - 109.17 )	34.81 ( 96.71 )	34.19 ( 13.15 )	5.1 ( 3.41 )
URINE OUTPUT DECREASED	3	INVESTIGATIONS	6.28 ( 2.02 - 19.53 )	6.28 ( 13.27 )	6.26 ( 2.42 )	2.65 ( 0.98 )
ASTROCYTOMA MALIGNANT	3	NEOPLASMS BENIGN, MALIGNANT AND UNSPECIFIED (INCL CYSTS AND POLYPS)	144.68 ( 44.69 - 468.37 )	144.58 ( 397.2 )	134.32 ( 50.27 )	7.07 ( 5.35 )
BLOOD DISORDER	3	BLOOD AND LYMPHATIC SYSTEM DISORDERS	6.03 ( 1.94 - 18.75 )	6.03 ( 12.55 )	6.01 ( 2.33 )	2.59 ( 0.92 )
SPEECH DISORDER DEVELOPMENTAL	3	NERVOUS SYSTEM DISORDERS	5.28 ( 1.7 - 16.41 )	5.28 ( 10.38 )	5.27 ( 2.04 )	2.4 ( 0.73 )
PROTHROMBIN TIME PROLONGED	3	INVESTIGATIONS	13.83 ( 4.44 - 43.08 )	13.82 ( 35.42 )	13.73 ( 5.31 )	3.78 ( 2.11 )
BLOOD ALKALINE PHOSPHATASE DECREASED	3	INVESTIGATIONS	54.26 ( 17.21 - 171.04 )	54.22 ( 152.31 )	52.72 ( 20.17 )	5.72 ( 4.03 )
RESPIRATORY SYNCYTIAL VIRUS TEST	3	INVESTIGATIONS	2821.31 ( 471.29 - 16889.38 )	2819.27 ( 3380.73 )	1128.31 ( 252.43 )	10.14 ( 8.1 )

## Sheet: F-M_compare
PT	Case.F	SOC.F	ROR(95%Cl).F	PRR (χ2).F	EBGM(EBGM05).F	IC(IC025).F	Case.M	SOC.M	ROR(95%Cl).M	PRR (χ2).M	EBGM(EBGM05).M	IC(IC025).M
VOMITING	233	GASTROINTESTINAL DISORDERS	11.48 ( 10.04 - 13.11 )	10.74 ( 2065.39 )	10.71 ( 9.58 )	3.42 ( 1.75 )	179	GASTROINTESTINAL DISORDERS	6.26 ( 5.39 - 7.28 )	6.06 ( 757.23 )	6.03 ( 5.32 )	2.59 ( 0.93 )
PYREXIA	213	GENERAL DISORDERS AND ADMINISTRATION SITE CONDITIONS	15.9 ( 13.83 - 18.27 )	14.94 ( 2770.13 )	14.88 ( 13.24 )	3.9 ( 2.23 )	272	GENERAL DISORDERS AND ADMINISTRATION SITE CONDITIONS	8.55 ( 7.56 - 9.67 )	8.11 ( 1695.04 )	8.06 ( 7.27 )	3.01 ( 1.34 )
HEPATIC ENZYME INCREASED	137	INVESTIGATIONS	49.96 ( 42.05 - 59.35 )	47.94 ( 6209.37 )	47.25 ( 40.91 )	5.56 ( 3.9 )	79	INVESTIGATIONS	13.89 ( 11.1 - 17.37 )	13.67 ( 916.81 )	13.51 ( 11.2 )	3.76 ( 2.09 )
ASPARTATE AMINOTRANSFERASE INCREASED	66	INVESTIGATIONS	87.91 ( 68.67 - 112.52 )	86.18 ( 5412.43 )	83.95 ( 68.28 )	6.39 ( 4.72 )	214	INVESTIGATIONS	35.78 ( 31.13 - 41.13 )	34.18 ( 6684.29 )	33.13 ( 29.49 )	5.05 ( 3.38 )
ALANINE AMINOTRANSFERASE INCREASED	57	INVESTIGATIONS	63.26 ( 48.56 - 82.4 )	62.19 ( 3367.28 )	61.02 ( 48.91 )	5.93 ( 4.26 )	193	INVESTIGATIONS	26.96 ( 23.3 - 31.19 )	25.89 ( 4513.71 )	25.29 ( 22.38 )	4.66 ( 2.99 )
DECREASED APPETITE	54	METABOLISM AND NUTRITION DISORDERS	3.84 ( 2.93 - 5.02 )	3.79 ( 111.32 )	3.79 ( 3.02 )	1.92 ( 0.25 )
LIVER FUNCTION TEST INCREASED	49	INVESTIGATIONS	49.74 ( 37.43 - 66.09 )	49.02 ( 2270.97 )	48.3 ( 38.08 )	5.59 ( 3.93 )	48	INVESTIGATIONS	16.95 ( 12.73 - 22.58 )	16.79 ( 701.74 )	16.54 ( 13.01 )	4.05 ( 2.38 )
PLATELET COUNT DECREASED	45	INVESTIGATIONS	8.13 ( 6.06 - 10.92 )	8.03 ( 276.91 )	8.02 ( 6.27 )	3 ( 1.34 )	94	INVESTIGATIONS	8.16 ( 6.65 - 10.02 )	8.02 ( 574.3 )	7.96 ( 6.71 )	2.99 ( 1.33 )
TROPONIN INCREASED	43	INVESTIGATIONS	310.88 ( 226.94 - 425.88 )	306.88 ( 11964.56 )	280.14 ( 215.28 )	8.13 ( 6.46 )	30	INVESTIGATIONS	34.24 ( 23.77 - 49.3 )	34.02 ( 931.41 )	32.98 ( 24.31 )	5.04 ( 3.37 )
BODY TEMPERATURE INCREASED	36	INVESTIGATIONS	39.41 ( 28.32 - 54.85 )	39 ( 1317.2 )	38.54 ( 29.23 )	5.27 ( 3.6 )	9	INVESTIGATIONS	7.05 ( 3.66 - 13.59 )	7.04 ( 46.33 )	7 ( 4.04 )	2.81 ( 1.14 )
IRRITABILITY	36	PSYCHIATRIC DISORDERS	13.41 ( 9.65 - 18.63 )	13.27 ( 407.14 )	13.22 ( 10.04 )	3.72 ( 2.06 )	18	PSYCHIATRIC DISORDERS	7.4 ( 4.65 - 11.77 )	7.37 ( 98.55 )	7.33 ( 4.97 )	2.87 ( 1.21 )
BLOOD LACTATE DEHYDROGENASE INCREASED	28	INVESTIGATIONS	125.32 ( 85.78 - 183.07 )	124.27 ( 3296.15 )	119.67 ( 87.14 )	6.9 ( 5.23 )	48	INVESTIGATIONS	22.75 ( 17.07 - 30.32 )	22.53 ( 967.02 )	22.07 ( 17.35 )	4.46 ( 2.8 )
OXYGEN SATURATION DECREASED	28	INVESTIGATIONS	10.62 ( 7.32 - 15.42 )	10.54 ( 241.23 )	10.51 ( 7.7 )	3.39 ( 1.73 )	27	INVESTIGATIONS	6.8 ( 4.65 - 9.94 )	6.77 ( 131.95 )	6.73 ( 4.9 )	2.75 ( 1.08 )
DYSPHAGIA	27	GASTROINTESTINAL DISORDERS	6.09 ( 4.17 - 8.89 )	6.04 ( 113.59 )	6.03 ( 4.39 )	2.59 ( 0.93 )
TROPONIN I INCREASED	27	INVESTIGATIONS	2295.4 ( 1399.89 - 3763.76 )	2276.78 ( 35906.69 )	1331.45 ( 880.29 )	10.38 ( 8.67 )	83	INVESTIGATIONS	422.74 ( 327.28 - 546.04 )	415.24 ( 24550.9 )	297.49 ( 240.14 )	8.22 ( 6.54 )
THROMBOCYTOPENIA	25	BLOOD AND LYMPHATIC SYSTEM DISORDERS	17.97 ( 12.11 - 26.66 )	17.84 ( 395.31 )	17.74 ( 12.75 )	4.15 ( 2.48 )	142	BLOOD AND LYMPHATIC SYSTEM DISORDERS	8.32 ( 7.04 - 9.84 )	8.1 ( 880.46 )	8.05 ( 6.99 )	3.01 ( 1.34 )
RHINOVIRUS INFECTION	24	INFECTIONS AND INFESTATIONS	124.13 ( 82.45 - 186.88 )	123.24 ( 2802.45 )	118.72 ( 84.3 )	6.89 ( 5.22 )	18	INFECTIONS AND INFESTATIONS	40.8 ( 25.46 - 65.4 )	40.65 ( 670.15 )	39.17 ( 26.39 )	5.29 ( 3.62 )
PLATELET COUNT INCREASED	23	INVESTIGATIONS	24.68 ( 16.35 - 37.25 )	24.52 ( 515.05 )	24.34 ( 17.25 )	4.61 ( 2.94 )	8	INVESTIGATIONS	7.15 ( 3.57 - 14.35 )	7.14 ( 41.99 )	7.1 ( 3.97 )	2.83 ( 1.16 )
HEART RATE INCREASED	22	INVESTIGATIONS	3.67 ( 2.41 - 5.59 )	3.66 ( 42.47 )	3.65 ( 2.57 )	1.87 ( 0.2 )
RHINORRHOEA	21	RESPIRATORY, THORACIC AND MEDIASTINAL DISORDERS	4.62 ( 3.01 - 7.09 )	4.6 ( 59.06 )	4.59 ( 3.2 )	2.2 ( 0.53 )
RESPIRATORY SYNCYTIAL VIRUS INFECTION	20	INFECTIONS AND INFESTATIONS	38.03 ( 24.44 - 59.18 )	37.81 ( 708.47 )	37.38 ( 25.82 )	5.22 ( 3.56 )	15	INFECTIONS AND INFESTATIONS	16.81 ( 10.08 - 28.01 )	16.76 ( 218.78 )	16.51 ( 10.77 )	4.05 ( 2.38 )
RESPIRATORY DISTRESS	17	RESPIRATORY, THORACIC AND MEDIASTINAL DISORDERS	31.94 ( 19.78 - 51.56 )	31.78 ( 501.93 )	31.48 ( 21.09 )	4.98 ( 3.31 )	22	RESPIRATORY, THORACIC AND MEDIASTINAL DISORDERS	9.19 ( 6.04 - 14 )	9.15 ( 158.48 )	9.08 ( 6.39 )	3.18 ( 1.52 )
LETHARGY	16	NERVOUS SYSTEM DISORDERS	6.11 ( 3.74 - 9.99 )	6.09 ( 67.92 )	6.08 ( 4.03 )	2.6 ( 0.94 )
TRANSAMINASES INCREASED	16	INVESTIGATIONS	54.74 ( 33.36 - 89.83 )	54.48 ( 826.07 )	53.59 ( 35.41 )	5.74 ( 4.07 )	71	INVESTIGATIONS	20.92 ( 16.51 - 26.51 )	20.62 ( 1300.9 )	20.24 ( 16.61 )	4.34 ( 2.67 )
BRADYCARDIA	15	CARDIAC DISORDERS	18 ( 10.83 - 29.94 )	17.93 ( 238.48 )	17.83 ( 11.65 )	4.16 ( 2.49 )
SCOLIOSIS	15	MUSCULOSKELETAL AND CONNECTIVE TISSUE DISORDERS	39.09 ( 23.47 - 65.12 )	38.92 ( 547.59 )	38.46 ( 25.1 )	5.27 ( 3.6 )	11	MUSCULOSKELETAL AND CONNECTIVE TISSUE DISORDERS	23.87 ( 13.12 - 43.42 )	23.81 ( 235.07 )	23.3 ( 14.13 )	4.54 ( 2.87 )
RESPIRATORY DISORDER	15	RESPIRATORY, THORACIC AND MEDIASTINAL DISORDERS	9.94 ( 5.98 - 16.51 )	9.9 ( 119.64 )	9.87 ( 6.45 )	3.3 ( 1.64 )	23	RESPIRATORY, THORACIC AND MEDIASTINAL DISORDERS	12.32 ( 8.16 - 18.6 )	12.26 ( 235.27 )	12.13 ( 8.59 )	3.6 ( 1.93 )
BLOOD CREATININE DECREASED	15	INVESTIGATIONS	108.74 ( 64.93 - 182.12 )	108.26 ( 1541.94 )	104.75 ( 68.04 )	6.71 ( 5.04 )	9	INVESTIGATIONS	26.86 ( 13.85 - 52.09 )	26.81 ( 218.05 )	26.16 ( 15.03 )	4.71 ( 3.04 )
WHITE BLOOD CELL COUNT INCREASED	14	INVESTIGATIONS	8.44 ( 4.99 - 14.28 )	8.41 ( 91.26 )	8.39 ( 5.41 )	3.07 ( 1.4 )	14	INVESTIGATIONS	4.83 ( 2.86 - 8.17 )	4.82 ( 42.22 )	4.8 ( 3.09 )	2.26 ( 0.6 )
REGURGITATION	14	GASTROINTESTINAL DISORDERS	82.81 ( 48.66 - 140.92 )	82.46 ( 1098.47 )	80.42 ( 51.54 )	6.33 ( 4.66 )
TACHYCARDIA	12	CARDIAC DISORDERS	5.07 ( 2.88 - 8.95 )	5.06 ( 39.06 )	5.05 ( 3.14 )	2.34 ( 0.67 )	40	CARDIAC DISORDERS	5.13 ( 3.75 - 7 )	5.09 ( 131.06 )	5.07 ( 3.91 )	2.34 ( 0.68 )
LABORATORY TEST ABNORMAL	12	INVESTIGATIONS	7.77 ( 4.41 - 13.71 )	7.75 ( 70.4 )	7.73 ( 4.81 )	2.95 ( 1.28 )
PNEUMOTHORAX	12	RESPIRATORY, THORACIC AND MEDIASTINAL DISORDERS	18.71 ( 10.6 - 33.04 )	18.65 ( 199.3 )	18.55 ( 11.53 )	4.21 ( 2.55 )
SECRETION DISCHARGE	11	GENERAL DISORDERS AND ADMINISTRATION SITE CONDITIONS	11.78 ( 6.51 - 21.32 )	11.75 ( 107.77 )	11.71 ( 7.13 )	3.55 ( 1.88 )	6	GENERAL DISORDERS AND ADMINISTRATION SITE CONDITIONS	7.35 ( 3.29 - 16.42 )	7.35 ( 32.67 )	7.3 ( 3.73 )	2.87 ( 1.2 )
SALIVARY HYPERSECRETION	11	GASTROINTESTINAL DISORDERS	26.41 ( 14.58 - 47.85 )	26.32 ( 265.83 )	26.12 ( 15.88 )	4.71 ( 3.04 )	9	GASTROINTESTINAL DISORDERS	12.15 ( 6.29 - 23.45 )	12.13 ( 90.84 )	12 ( 6.92 )	3.58 ( 1.92 )
CHOKING	11	RESPIRATORY, THORACIC AND MEDIASTINAL DISORDERS	7.46 ( 4.12 - 13.49 )	7.44 ( 61.2 )	7.42 ( 4.52 )	2.89 ( 1.23 )	4	RESPIRATORY, THORACIC AND MEDIASTINAL DISORDERS	5.39 ( 2.02 - 14.41 )	5.39 ( 14.23 )	5.37 ( 2.36 )	2.42 ( 0.75 )
RETCHING	11	GASTROINTESTINAL DISORDERS	8.11 ( 4.48 - 14.67 )	8.09 ( 68.16 )	8.07 ( 4.91 )	3.01 ( 1.35 )
CRYING	10	GENERAL DISORDERS AND ADMINISTRATION SITE CONDITIONS	5.2 ( 2.79 - 9.67 )	5.18 ( 33.72 )	5.18 ( 3.08 )	2.37 ( 0.7 )	7	GENERAL DISORDERS AND ADMINISTRATION SITE CONDITIONS	6.43 ( 3.06 - 13.53 )	6.43 ( 31.88 )	6.39 ( 3.43 )	2.68 ( 1.01 )
TROPONIN T INCREASED	10	INVESTIGATIONS	973.94 ( 479.63 - 1977.68 )	971.02 ( 7436.67 )	745.43 ( 412.1 )	9.54 ( 7.82 )	23	INVESTIGATIONS	109.85 ( 71.42 - 168.95 )	109.31 ( 2234.86 )	99.06 ( 69.1 )	6.63 ( 4.95 )
RESPIRATORY TRACT INFECTION	10	INFECTIONS AND INFESTATIONS	9.28 ( 4.98 - 17.27 )	9.25 ( 73.4 )	9.23 ( 5.48 )	3.21 ( 1.54 )	13	INFECTIONS AND INFESTATIONS	4.77 ( 2.76 - 8.23 )	4.76 ( 38.41 )	4.74 ( 3 )	2.24 ( 0.58 )
MONOCYTE COUNT INCREASED	10	INVESTIGATIONS	69.41 ( 37.07 - 129.99 )	69.21 ( 658.05 )	67.77 ( 40.09 )	6.08 ( 4.41 )	12	INVESTIGATIONS	21.76 ( 12.28 - 38.57 )	21.71 ( 232.25 )	21.29 ( 13.19 )	4.41 ( 2.74 )
ACTIVATED PARTIAL THROMBOPLASTIN TIME SHORTENED	10	INVESTIGATIONS	1108.28 ( 539.69 - 2275.91 )	1104.95 ( 8201.45 )	821.88 ( 450.12 )	9.68 ( 7.95 )	4	INVESTIGATIONS	91 ( 32.74 - 252.89 )	90.92 ( 327.27 )	83.73 ( 35.6 )	6.39 ( 4.67 )
ASPIRATION	9	RESPIRATORY, THORACIC AND MEDIASTINAL DISORDERS	26.31 ( 13.64 - 50.75 )	26.24 ( 216.76 )	26.04 ( 15.03 )	4.7 ( 3.03 )	11	RESPIRATORY, THORACIC AND MEDIASTINAL DISORDERS	12.52 ( 6.9 - 22.69 )	12.49 ( 114.9 )	12.35 ( 7.51 )	3.63 ( 1.96 )
VIRAL INFECTION	9	INFECTIONS AND INFESTATIONS	4.94 ( 2.57 - 9.51 )	4.93 ( 28.15 )	4.92 ( 2.85 )	2.3 ( 0.63 )	11	INFECTIONS AND INFESTATIONS	5.97 ( 3.3 - 10.81 )	5.96 ( 45.19 )	5.93 ( 3.61 )	2.57 ( 0.9 )
PALLOR	9	VASCULAR DISORDERS	10.88 ( 5.65 - 20.96 )	10.86 ( 80.3 )	10.82 ( 6.26 )	3.44 ( 1.77 )
MONOCYTOSIS	9	BLOOD AND LYMPHATIC SYSTEM DISORDERS	1071.01 ( 503.3 - 2279.09 )	1068.12 ( 7196.32 )	801.34 ( 425.98 )	9.65 ( 7.91 )	5	BLOOD AND LYMPHATIC SYSTEM DISORDERS	63.05 ( 25.56 - 155.56 )	62.99 ( 287.69 )	59.47 ( 27.93 )	5.89 ( 4.2 )
EATING DISORDER	8	PSYCHIATRIC DISORDERS	5.41 ( 2.7 - 10.83 )	5.4 ( 28.61 )	5.39 ( 3.01 )	2.43 ( 0.76 )	6	PSYCHIATRIC DISORDERS	5.85 ( 2.62 - 13.05 )	5.84 ( 23.95 )	5.81 ( 2.97 )	2.54 ( 0.87 )
ATELECTASIS	8	RESPIRATORY, THORACIC AND MEDIASTINAL DISORDERS	45.32 ( 22.53 - 91.14 )	45.21 ( 341.07 )	44.6 ( 24.85 )	5.48 ( 3.81 )	25	RESPIRATORY, THORACIC AND MEDIASTINAL DISORDERS	29.33 ( 19.69 - 43.68 )	29.17 ( 661.87 )	28.41 ( 20.35 )	4.83 ( 3.16 )
RESPIRATORY FAILURE	8	RESPIRATORY, THORACIC AND MEDIASTINAL DISORDERS	6.84 ( 3.41 - 13.69 )	6.82 ( 39.67 )	6.81 ( 3.81 )	2.77 ( 1.1 )	31	RESPIRATORY, THORACIC AND MEDIASTINAL DISORDERS	3.97 ( 2.78 - 5.65 )	3.95 ( 68.06 )	3.94 ( 2.93 )	1.98 ( 0.31 )
RESPIRATORY RATE INCREASED	8	INVESTIGATIONS	25.8 ( 12.85 - 51.77 )	25.74 ( 188.72 )	25.54 ( 14.26 )	4.67 ( 3.01 )	6	INVESTIGATIONS	13.83 ( 6.18 - 30.97 )	13.82 ( 70.42 )	13.65 ( 6.96 )	3.77 ( 2.1 )
BLOOD BILIRUBIN DECREASED	8	INVESTIGATIONS	282.38 ( 136.96 - 582.21 )	281.7 ( 2056.84 )	259.02 ( 141.38 )	8.02 ( 6.33 )
BLOOD TEST ABNORMAL	8	INVESTIGATIONS	6.59 ( 3.29 - 13.21 )	6.58 ( 37.8 )	6.57 ( 3.67 )	2.72 ( 1.05 )
HYPOTONIA	7	NERVOUS SYSTEM DISORDERS	25.86 ( 12.28 - 54.46 )	25.81 ( 165.63 )	25.61 ( 13.74 )	4.68 ( 3.01 )	7	NERVOUS SYSTEM DISORDERS	9.66 ( 4.59 - 20.34 )	9.64 ( 53.74 )	9.56 ( 5.13 )	3.26 ( 1.59 )
HAEMATOCRIT DECREASED	7	INVESTIGATIONS	11.15 ( 5.31 - 23.44 )	11.13 ( 64.34 )	11.1 ( 5.96 )	3.47 ( 1.8 )
RED BLOOD CELL COUNT DECREASED	7	INVESTIGATIONS	3.75 ( 1.79 - 7.88 )	3.75 ( 14.09 )	3.74 ( 2.01 )	1.9 ( 0.24 )
HYPOKINESIA	7	NERVOUS SYSTEM DISORDERS	7.51 ( 3.58 - 15.79 )	7.5 ( 39.35 )	7.48 ( 4.02 )	2.9 ( 1.24 )
INABILITY TO CRAWL	7	NERVOUS SYSTEM DISORDERS	2043.43 ( 791.66 - 5274.53 )	2039.13 ( 8714.42 )	1246.53 ( 563.79 )	10.28 ( 8.49 )
RESTLESSNESS	7	PSYCHIATRIC DISORDERS	4.19 ( 2 - 8.81 )	4.19 ( 16.96 )	4.18 ( 2.25 )	2.06 ( 0.4 )
LEUKOPENIA	7	BLOOD AND LYMPHATIC SYSTEM DISORDERS	10.64 ( 5.06 - 22.37 )	10.62 ( 60.81 )	10.59 ( 5.69 )	3.4 ( 1.74 )
LYMPHOPENIA	7	BLOOD AND LYMPHATIC SYSTEM DISORDERS	36.37 ( 17.25 - 76.67 )	36.3 ( 237.58 )	35.9 ( 19.23 )	5.17 ( 3.5 )
LYMPHOCYTE COUNT INCREASED	7	INVESTIGATIONS	42.81 ( 20.29 - 90.32 )	42.72 ( 281.5 )	42.18 ( 22.58 )	5.4 ( 3.73 )	7	INVESTIGATIONS	15.97 ( 7.57 - 33.7 )	15.95 ( 96.6 )	15.72 ( 8.41 )	3.97 ( 2.3 )
BLOOD POTASSIUM INCREASED	7	INVESTIGATIONS	8.79 ( 4.18 - 18.48 )	8.78 ( 48.11 )	8.75 ( 4.7 )	3.13 ( 1.46 )
URINE OUTPUT DECREASED	7	INVESTIGATIONS	24.54 ( 11.66 - 51.66 )	24.49 ( 156.52 )	24.31 ( 13.04 )	4.6 ( 2.93 )	4	INVESTIGATIONS	8.22 ( 3.07 - 22 )	8.22 ( 25.16 )	8.16 ( 3.58 )	3.03 ( 1.36 )
BLOOD URIC ACID INCREASED	7	INVESTIGATIONS	27.14 ( 12.89 - 57.16 )	27.09 ( 174.43 )	26.87 ( 14.41 )	4.75 ( 3.08 )
BLOOD BILIRUBIN INCREASED	6	INVESTIGATIONS	12.43 ( 5.57 - 27.74 )	12.41 ( 62.72 )	12.37 ( 6.32 )	3.63 ( 1.96 )	16	INVESTIGATIONS	5.26 ( 3.22 - 8.6 )	5.25 ( 54.75 )	5.22 ( 3.46 )	2.39 ( 0.72 )
TACHYPNOEA	6	RESPIRATORY, THORACIC AND MEDIASTINAL DISORDERS	29.63 ( 13.25 - 66.25 )	29.58 ( 164.17 )	29.32 ( 14.95 )	4.87 ( 3.2 )	14	RESPIRATORY, THORACIC AND MEDIASTINAL DISORDERS	10.81 ( 6.38 - 18.31 )	10.78 ( 122.98 )	10.68 ( 6.87 )	3.42 ( 1.75 )
WEIGHT GAIN POOR	6	METABOLISM AND NUTRITION DISORDERS	44.17 ( 19.72 - 98.94 )	44.1 ( 249.3 )	43.51 ( 22.16 )	5.44 ( 3.77 )	4	METABOLISM AND NUTRITION DISORDERS	28.87 ( 10.69 - 77.99 )	28.84 ( 104.63 )	28.1 ( 12.23 )	4.81 ( 3.13 )
PARAINFLUENZAE VIRUS INFECTION	6	INFECTIONS AND INFESTATIONS	116.03 ( 51.35 - 262.18 )	115.82 ( 659.16 )	111.81 ( 56.53 )	6.8 ( 5.12 )	10	INFECTIONS AND INFESTATIONS	44.97 ( 23.86 - 84.74 )	44.88 ( 411.34 )	43.07 ( 25.35 )	5.43 ( 3.75 )
RED BLOOD CELL COUNT INCREASED	6	INVESTIGATIONS	28.66 ( 12.82 - 64.07 )	28.61 ( 158.47 )	28.37 ( 14.47 )	4.83 ( 3.16 )	5	INVESTIGATIONS	23.79 ( 9.8 - 57.75 )	23.76 ( 106.61 )	23.26 ( 11.07 )	4.54 ( 2.86 )
BLOOD ALKALINE PHOSPHATASE DECREASED	6	INVESTIGATIONS	171.97 ( 75.59 - 391.25 )	171.66 ( 966.25 )	162.98 ( 81.93 )	7.35 ( 5.66 )	4	INVESTIGATIONS	34.59 ( 12.77 - 93.71 )	34.57 ( 126.21 )	33.49 ( 14.55 )	5.07 ( 3.38 )
FEMUR FRACTURE	5	INJURY, POISONING AND PROCEDURAL COMPLICATIONS	4.83 ( 2.01 - 11.61 )	4.82 ( 15.12 )	4.81 ( 2.31 )	2.27 ( 0.6 )
SEDATION	5	NERVOUS SYSTEM DISORDERS	6.84 ( 2.84 - 16.46 )	6.83 ( 24.85 )	6.82 ( 3.27 )	2.77 ( 1.1 )
BLOOD UREA INCREASED	5	INVESTIGATIONS	15.78 ( 6.55 - 38.01 )	15.75 ( 68.76 )	15.68 ( 7.51 )	3.97 ( 2.3 )	8	INVESTIGATIONS	6.68 ( 3.33 - 13.4 )	6.67 ( 38.33 )	6.63 ( 3.71 )	2.73 ( 1.06 )
PNEUMONIA ASPIRATION	5	INFECTIONS AND INFESTATIONS	9.45 ( 3.92 - 22.74 )	9.44 ( 37.6 )	9.41 ( 4.51 )	3.23 ( 1.57 )	27	INFECTIONS AND INFESTATIONS	8.46 ( 5.78 - 12.36 )	8.41 ( 175.05 )	8.35 ( 6.08 )	3.06 ( 1.4 )
TRACHEITIS	5	INFECTIONS AND INFESTATIONS	195.68 ( 79.28 - 482.99 )	195.39 ( 911.4 )	184.22 ( 86.5 )	7.53 ( 5.83 )	5	INFECTIONS AND INFESTATIONS	69.78 ( 28.21 - 172.62 )	69.71 ( 317.45 )	65.41 ( 30.66 )	6.03 ( 4.33 )
SPINAL MUSCULAR ATROPHY	5	CONGENITAL, FAMILIAL AND GENETIC DISORDERS	471.94 ( 184.46 - 1207.42 )	471.23 ( 2045.37 )	410.94 ( 187.25 )	8.68 ( 6.95 )	3	CONGENITAL, FAMILIAL AND GENETIC DISORDERS	51.46 ( 16.14 - 164.05 )	51.42 ( 141.38 )	49.06 ( 18.59 )	5.62 ( 3.91 )
INCREASED BRONCHIAL SECRETION	5	RESPIRATORY, THORACIC AND MEDIASTINAL DISORDERS	44.32 ( 18.33 - 107.21 )	44.26 ( 208.53 )	43.67 ( 20.86 )	5.45 ( 3.78 )	10	RESPIRATORY, THORACIC AND MEDIASTINAL DISORDERS	63.5 ( 33.52 - 120.31 )	63.37 ( 578.79 )	59.81 ( 35.04 )	5.9 ( 4.22 )
INFANTILE SPITTING UP	5	GASTROINTESTINAL DISORDERS	267.43 ( 107.33 - 666.35 )	267.03 ( 1223.24 )	246.57 ( 114.86 )	7.95 ( 6.24 )
HEPATIC ENZYME ABNORMAL	5	INVESTIGATIONS	19.19 ( 7.96 - 46.26 )	19.16 ( 85.58 )	19.06 ( 9.13 )	4.25 ( 2.58 )	4	INVESTIGATIONS	10.04 ( 3.75 - 26.88 )	10.03 ( 32.21 )	9.94 ( 4.36 )	3.31 ( 1.64 )
SPEECH DISORDER DEVELOPMENTAL	5	NERVOUS SYSTEM DISORDERS	12.86 ( 5.34 - 30.96 )	12.84 ( 54.37 )	12.79 ( 6.13 )	3.68 ( 2.01 )
PLATELET COUNT ABNORMAL	5	INVESTIGATIONS	9.96 ( 4.14 - 23.97 )	9.95 ( 40.11 )	9.92 ( 4.75 )	3.31 ( 1.64 )	5	INVESTIGATIONS	9.6 ( 3.98 - 23.17 )	9.59 ( 38.14 )	9.51 ( 4.55 )	3.25 ( 1.58 )
MYOCARDIAL NECROSIS MARKER INCREASED	5	INVESTIGATIONS	56.3 ( 23.24 - 136.39 )	56.22 ( 266.5 )	55.26 ( 26.36 )	5.79 ( 4.11 )
NEUTROPHIL COUNT DECREASED	5	INVESTIGATIONS	4.6 ( 1.91 - 11.06 )	4.59 ( 14.04 )	4.59 ( 2.2 )	2.2 ( 0.53 )
PROTHROMBIN TIME PROLONGED	5	INVESTIGATIONS	94.39 ( 38.76 - 229.84 )	94.25 ( 448.11 )	91.58 ( 43.49 )	6.52 ( 4.84 )	4	INVESTIGATIONS	13.46 ( 5.02 - 36.1 )	13.45 ( 45.51 )	13.29 ( 5.82 )	3.73 ( 2.06 )
MEAN CELL HAEMOGLOBIN CONCENTRATION INCREASED	5	INVESTIGATIONS	149.96 ( 61.13 - 367.9 )	149.74 ( 705.74 )	143.1 ( 67.53 )	7.16 ( 5.47 )
ABNORMAL FAECES	4	GASTROINTESTINAL DISORDERS	6.28 ( 2.35 - 16.77 )	6.28 ( 17.71 )	6.27 ( 2.76 )	2.65 ( 0.98 )
THROMBOTIC MICROANGIOPATHY	4	BLOOD AND LYMPHATIC SYSTEM DISORDERS	48.61 ( 18.1 - 130.55 )	48.55 ( 183.51 )	47.84 ( 20.93 )	5.58 ( 3.9 )	26	BLOOD AND LYMPHATIC SYSTEM DISORDERS	19.34 ( 13.11 - 28.54 )	19.24 ( 441.59 )	18.91 ( 13.66 )	4.24 ( 2.57 )
HAEMOLYTIC ANAEMIA	4	BLOOD AND LYMPHATIC SYSTEM DISORDERS	43.35 ( 16.15 - 116.35 )	43.3 ( 163.1 )	42.74 ( 18.71 )	5.42 ( 3.74 )	7	BLOOD AND LYMPHATIC SYSTEM DISORDERS	6.94 ( 3.3 - 14.6 )	6.93 ( 35.3 )	6.89 ( 3.7 )	2.78 ( 1.12 )
ENTEROVIRUS INFECTION	4	INFECTIONS AND INFESTATIONS	175.79 ( 64.21 - 481.24 )	175.58 ( 658.28 )	166.51 ( 71.69 )	7.38 ( 5.68 )	9	INFECTIONS AND INFESTATIONS	58.2 ( 29.73 - 113.95 )	58.09 ( 478.39 )	55.08 ( 31.4 )	5.78 ( 4.1 )
BOWEL MOVEMENT IRREGULARITY	4	GASTROINTESTINAL DISORDERS	6.26 ( 2.35 - 16.71 )	6.26 ( 17.63 )	6.25 ( 2.75 )	2.64 ( 0.97 )
HAIR GROWTH ABNORMAL	4	SKIN AND SUBCUTANEOUS TISSUE DISORDERS	8.55 ( 3.2 - 22.82 )	8.54 ( 26.56 )	8.52 ( 3.75 )	3.09 ( 1.42 )
PERICARDIAL EFFUSION	4	CARDIAC DISORDERS	5.49 ( 2.06 - 14.64 )	5.48 ( 14.64 )	5.47 ( 2.41 )	2.45 ( 0.79 )
TORTICOLLIS	4	MUSCULOSKELETAL AND CONNECTIVE TISSUE DISORDERS	67.54 ( 25.08 - 181.92 )	67.46 ( 256.5 )	66.09 ( 28.85 )	6.05 ( 4.37 )
GAMMA-GLUTAMYLTRANSFERASE INCREASED	4	INVESTIGATIONS	13.95 ( 5.22 - 37.26 )	13.93 ( 47.81 )	13.88 ( 6.1 )	3.79 ( 2.13 )	25	INVESTIGATIONS	8.26 ( 5.56 - 12.25 )	8.22 ( 157.35 )	8.16 ( 5.87 )	3.03 ( 1.36 )
CORTISOL DECREASED	4	INVESTIGATIONS	51.13 ( 19.03 - 137.37 )	51.07 ( 193.26 )	50.28 ( 21.99 )	5.65 ( 3.98 )
PNEUMONIA BACTERIAL	4	INFECTIONS AND INFESTATIONS	13.26 ( 4.96 - 35.41 )	13.24 ( 45.08 )	13.19 ( 5.8 )	3.72 ( 2.05 )
BLOOD ALKALINE PHOSPHATASE INCREASED	4	INVESTIGATIONS	10.46 ( 3.92 - 27.92 )	10.45 ( 34.06 )	10.42 ( 4.58 )	3.38 ( 1.71 )
PROTHROMBIN TIME SHORTENED	4	INVESTIGATIONS	534.7 ( 185.42 - 1541.9 )	534.06 ( 1824.21 )	457.91 ( 188.77 )	8.84 ( 7.09 )	3	INVESTIGATIONS	20.12 ( 6.42 - 63.09 )	20.11 ( 53.45 )	19.75 ( 7.59 )	4.3 ( 2.62 )
NEUTROPHIL COUNT INCREASED	4	INVESTIGATIONS	15.53 ( 5.81 - 41.51 )	15.52 ( 54.07 )	15.45 ( 6.79 )	3.95 ( 2.28 )
SINUS TACHYCARDIA	4	CARDIAC DISORDERS	26.19 ( 9.78 - 70.1 )	26.16 ( 96.01 )	25.95 ( 11.39 )	4.7 ( 3.03 )
MONOCYTE PERCENTAGE INCREASED	4	INVESTIGATIONS	115.61 ( 42.61 - 313.66 )	115.47 ( 438.14 )	111.49 ( 48.37 )	6.8 ( 5.11 )
HAEMOGLOBIN INCREASED	4	INVESTIGATIONS	17.15 ( 6.42 - 45.86 )	17.14 ( 60.46 )	17.05 ( 7.49 )	4.09 ( 2.42 )
MEAN CELL VOLUME INCREASED	4	INVESTIGATIONS	30.05 ( 11.22 - 80.49 )	30.02 ( 111.17 )	29.75 ( 13.05 )	4.89 ( 3.22 )
NEUTROPHILIA	4	BLOOD AND LYMPHATIC SYSTEM DISORDERS	43.35 ( 16.15 - 116.35 )	43.3 ( 163.1 )	42.74 ( 18.71 )	5.42 ( 3.74 )
CONCOMITANT DISEASE AGGRAVATED	3	GENERAL DISORDERS AND ADMINISTRATION SITE CONDITIONS	9.51 ( 3.06 - 29.54 )	9.5 ( 22.75 )	9.47 ( 3.67 )	3.24 ( 1.57 )	7	GENERAL DISORDERS AND ADMINISTRATION SITE CONDITIONS	6.83 ( 3.25 - 14.37 )	6.82 ( 34.56 )	6.78 ( 3.64 )	2.76 ( 1.09 )
URINE OUTPUT INCREASED	3	INVESTIGATIONS	23.13 ( 7.43 - 72.04 )	23.11 ( 63 )	22.95 ( 8.87 )	4.52 ( 2.85 )
DEPENDENCE ON RESPIRATOR	3	RESPIRATORY, THORACIC AND MEDIASTINAL DISORDERS	103.46 ( 32.75 - 326.81 )	103.37 ( 294.63 )	100.17 ( 38.26 )	6.65 ( 4.95 )
HYPOALBUMINAEMIA	3	METABOLISM AND NUTRITION DISORDERS	50.11 ( 16.01 - 156.83 )	50.07 ( 142.05 )	49.31 ( 18.98 )	5.62 ( 3.94 )
PROTEINURIA	3	RENAL AND URINARY DISORDERS	6.54 ( 2.1 - 20.3 )	6.53 ( 14.02 )	6.52 ( 2.53 )	2.7 ( 1.04 )	20	RENAL AND URINARY DISORDERS	6.35 ( 4.09 - 9.87 )	6.33 ( 89.27 )	6.3 ( 4.36 )	2.65 ( 0.99 )
GENERALISED OEDEMA	3	GENERAL DISORDERS AND ADMINISTRATION SITE CONDITIONS	8.69 ( 2.8 - 27 )	8.68 ( 20.34 )	8.66 ( 3.36 )	3.11 ( 1.45 )	7	GENERAL DISORDERS AND ADMINISTRATION SITE CONDITIONS	6.39 ( 3.04 - 13.45 )	6.39 ( 31.62 )	6.35 ( 3.41 )	2.67 ( 1 )
RENAL VEIN THROMBOSIS	3	RENAL AND URINARY DISORDERS	168.8 ( 52.84 - 539.27 )	168.65 ( 474.97 )	160.27 ( 60.64 )	7.32 ( 5.62 )
MICROANGIOPATHIC HAEMOLYTIC ANAEMIA	3	BLOOD AND LYMPHATIC SYSTEM DISORDERS	384.87 ( 116.14 - 1275.33 )	384.52 ( 1024.62 )	343.43 ( 126.03 )	8.42 ( 6.67 )
ACUTE RESPIRATORY FAILURE	3	RESPIRATORY, THORACIC AND MEDIASTINAL DISORDERS	7.98 ( 2.57 - 24.8 )	7.98 ( 18.27 )	7.96 ( 3.08 )	2.99 ( 1.32 )	17	RESPIRATORY, THORACIC AND MEDIASTINAL DISORDERS	7.26 ( 4.5 - 11.7 )	7.23 ( 90.75 )	7.19 ( 4.82 )	2.85 ( 1.18 )
PULMONARY CONGESTION	3	RESPIRATORY, THORACIC AND MEDIASTINAL DISORDERS	5.41 ( 1.74 - 16.8 )	5.41 ( 10.76 )	5.4 ( 2.09 )	2.43 ( 0.76 )
BLOOD CREATINE PHOSPHOKINASE INCREASED	3	INVESTIGATIONS	9.5 ( 3.06 - 29.51 )	9.49 ( 22.72 )	9.46 ( 3.67 )	3.24 ( 1.57 )	30	INVESTIGATIONS	9.52 ( 6.64 - 13.65 )	9.46 ( 225.16 )	9.39 ( 6.94 )	3.23 ( 1.56 )
RESPIRATION ABNORMAL	3	RESPIRATORY, THORACIC AND MEDIASTINAL DISORDERS	5.26 ( 1.69 - 16.33 )	5.26 ( 10.32 )	5.25 ( 2.03 )	2.39 ( 0.72 )	3	RESPIRATORY, THORACIC AND MEDIASTINAL DISORDERS	5.53 ( 1.78 - 17.19 )	5.52 ( 11.05 )	5.5 ( 2.13 )	2.46 ( 0.79 )
VOMITING PROJECTILE	3	GASTROINTESTINAL DISORDERS	17 ( 5.46 - 52.89 )	16.98 ( 44.89 )	16.9 ( 6.54 )	4.08 ( 2.41 )
BRONCHIOLITIS	3	INFECTIONS AND INFESTATIONS	24.61 ( 7.9 - 76.67 )	24.59 ( 67.37 )	24.41 ( 9.43 )	4.61 ( 2.94 )	8	INFECTIONS AND INFESTATIONS	20.95 ( 10.4 - 42.2 )	20.91 ( 148.72 )	20.52 ( 11.42 )	4.36 ( 2.69 )
IMMATURE GRANULOCYTE COUNT INCREASED	3	INVESTIGATIONS	196.36 ( 61.17 - 630.29 )	196.18 ( 548.96 )	184.92 ( 69.69 )	7.53 ( 5.82 )
RED CELL DISTRIBUTION WIDTH DECREASED	3	INVESTIGATIONS	150.34 ( 47.21 - 478.77 )	150.2 ( 424.73 )	143.52 ( 54.45 )	7.17 ( 5.46 )
RESPIRATORY SYNCYTIAL VIRUS TEST POSITIVE	3	INVESTIGATIONS	128.29 ( 40.44 - 407 )	128.17 ( 363.99 )	123.28 ( 46.92 )	6.95 ( 5.25 )
THROMBOCYTOSIS	3	BLOOD AND LYMPHATIC SYSTEM DISORDERS	36.58 ( 11.72 - 114.22 )	36.55 ( 102.57 )	36.15 ( 13.94 )	5.18 ( 3.5 )	7	BLOOD AND LYMPHATIC SYSTEM DISORDERS	11.22 ( 5.33 - 23.65 )	11.21 ( 64.4 )	11.1 ( 5.95 )	3.47 ( 1.8 )
ASTIGMATISM	3	EYE DISORDERS	35.24 ( 11.29 - 110.01 )	35.21 ( 98.64 )	34.84 ( 13.44 )	5.12 ( 3.45 )
AREFLEXIA	3	NERVOUS SYSTEM DISORDERS	96.22 ( 30.5 - 303.55 )	96.13 ( 274.2 )	93.36 ( 35.7 )	6.54 ( 4.85 )	3	NERVOUS SYSTEM DISORDERS	14.33 ( 4.58 - 44.8 )	14.32 ( 36.68 )	14.14 ( 5.45 )	3.82 ( 2.14 )
BLOOD BICARBONATE DECREASED	3	INVESTIGATIONS	188.66 ( 58.85 - 604.78 )	188.49 ( 528.41 )	178.08 ( 67.19 )	7.48 ( 5.76 )
ADRENAL INSUFFICIENCY	3	ENDOCRINE DISORDERS	10.26 ( 3.3 - 31.88 )	10.25 ( 24.96 )	10.22 ( 3.96 )	3.35 ( 1.68 )
CATARRH	3	RESPIRATORY, THORACIC AND MEDIASTINAL DISORDERS	46.26 ( 14.79 - 144.67 )	46.22 ( 130.83 )	45.57 ( 17.55 )	5.51 ( 3.83 )
RESPIRATORY TRACT INFECTION VIRAL	3	INFECTIONS AND INFESTATIONS	25.19 ( 8.08 - 78.48 )	25.17 ( 69.07 )	24.98 ( 9.65 )	4.64 ( 2.97 )	8	INFECTIONS AND INFESTATIONS	34.06 ( 16.83 - 68.91 )	34 ( 248.2 )	32.96 ( 18.28 )	5.04 ( 3.37 )
PSEUDOMONAS INFECTION	3	INFECTIONS AND INFESTATIONS	13.22 ( 4.25 - 41.09 )	13.2 ( 33.7 )	13.15 ( 5.09 )	3.72 ( 2.05 )
BLOOD DISORDER	3	BLOOD AND LYMPHATIC SYSTEM DISORDERS	6.45 ( 2.08 - 20.04 )	6.45 ( 13.78 )	6.44 ( 2.49 )	2.69 ( 1.02 )
KIDNEY ENLARGEMENT	3	RENAL AND URINARY DISORDERS	61.68 ( 19.67 - 193.42 )	61.62 ( 175.54 )	60.48 ( 23.24 )	5.92 ( 4.24 )
PANCREATIC DISORDER	3	GASTROINTESTINAL DISORDERS	9.02 ( 2.9 - 28.02 )	9.01 ( 21.3 )	8.99 ( 3.48 )	3.17 ( 1.5 )
AZOTAEMIA	3	RENAL AND URINARY DISORDERS	44.34 ( 14.18 - 138.62 )	44.3 ( 125.24 )	43.71 ( 16.84 )	5.45 ( 3.77 )	3	RENAL AND URINARY DISORDERS	7.17 ( 2.3 - 22.31 )	7.16 ( 15.8 )	7.12 ( 2.75 )	2.83 ( 1.16 )
OESOPHAGITIS	3	GASTROINTESTINAL DISORDERS	12.66 ( 4.07 - 39.36 )	12.65 ( 32.06 )	12.6 ( 4.88 )	3.66 ( 1.99 )
MONOCYTE COUNT DECREASED	3	INVESTIGATIONS	56.27 ( 17.96 - 176.28 )	56.22 ( 159.9 )	55.26 ( 21.25 )	5.79 ( 4.11 )
MEAN CELL HAEMOGLOBIN CONCENTRATION DECREASED	3	INVESTIGATIONS	37.44 ( 11.99 - 116.91 )	37.4 ( 105.07 )	36.98 ( 14.26 )	5.21 ( 3.53 )	3	INVESTIGATIONS	10.75 ( 3.45 - 33.53 )	10.74 ( 26.24 )	10.64 ( 4.11 )	3.41 ( 1.74 )
NUTRITIONAL CONDITION ABNORMAL	3	INVESTIGATIONS	102.36 ( 32.41 - 323.27 )	102.27 ( 291.53 )	99.13 ( 37.87 )	6.63 ( 4.94 )	4	INVESTIGATIONS	39.87 ( 14.68 - 108.25 )	39.83 ( 145.88 )	38.41 ( 16.65 )	5.26 ( 3.57 )
EOSINOPHIL COUNT DECREASED	3	INVESTIGATIONS	34.36 ( 11.01 - 107.25 )	34.33 ( 96.06 )	33.98 ( 13.11 )	5.09 ( 3.41 )	3	INVESTIGATIONS	8.15 ( 2.62 - 25.4 )	8.15 ( 18.67 )	8.09 ( 3.13 )	3.02 ( 1.34 )
LEUKOCYTOSIS	3	BLOOD AND LYMPHATIC SYSTEM DISORDERS	13.02 ( 4.19 - 40.48 )	13.01 ( 33.12 )	12.96 ( 5.02 )	3.7 ( 2.03 )	9	BLOOD AND LYMPHATIC SYSTEM DISORDERS	4.2 ( 2.18 - 8.08 )	4.19 ( 21.8 )	4.18 ( 2.42 )	2.06 ( 0.4 )
RED BLOOD CELL SEDIMENTATION RATE INCREASED	3	INVESTIGATIONS	6.32 ( 2.04 - 19.63 )	6.32 ( 13.4 )	6.31 ( 2.44 )	2.66 ( 0.99 )
THROMBIN TIME PROLONGED	3	INVESTIGATIONS	801.81 ( 226.16 - 2842.68 )	801.09 ( 1917.82 )	641.07 ( 222.33 )	9.32 ( 7.51 )
MEAN CELL HAEMOGLOBIN DECREASED	3	INVESTIGATIONS	37.01 ( 11.85 - 115.55 )	36.97 ( 103.81 )	36.56 ( 14.1 )	5.19 ( 3.52 )
MEAN CELL HAEMOGLOBIN INCREASED	3	INVESTIGATIONS	32.73 ( 10.49 - 102.11 )	32.7 ( 91.26 )	32.38 ( 12.5 )	5.02 ( 3.34 )
CYANOSIS	3	VASCULAR DISORDERS	8.53 ( 2.75 - 26.5 )	8.52 ( 19.87 )	8.5 ( 3.29 )	3.09 ( 1.42 )	8	VASCULAR DISORDERS	7.58 ( 3.78 - 15.21 )	7.57 ( 45.3 )	7.52 ( 4.2 )	2.91 ( 1.24 )
HEPATIC FUNCTION ABNORMAL							32	HEPATOBILIARY DISORDERS	5.43 ( 3.83 - 7.69 )	5.4 ( 114.26 )	5.38 ( 4.02 )	2.43 ( 0.76 )
HYPERTRANSAMINASAEMIA							31	HEPATOBILIARY DISORDERS	17.72 ( 12.41 - 25.3 )	17.61 ( 477.7 )	17.33 ( 12.87 )	4.12 ( 2.45 )
UPPER RESPIRATORY TRACT INFECTION							21	INFECTIONS AND INFESTATIONS	6.04 ( 3.93 - 9.29 )	6.02 ( 87.45 )	5.99 ( 4.18 )	2.58 ( 0.92 )
HYPOXIA							18	RESPIRATORY, THORACIC AND MEDIASTINAL DISORDERS	4.61 ( 2.9 - 7.32 )	4.59 ( 50.39 )	4.58 ( 3.1 )	2.19 ( 0.53 )
BLOOD CREATINE PHOSPHOKINASE MB INCREASED							15	INVESTIGATIONS	201.72 ( 115.99 - 350.8 )	201.08 ( 2504.61 )	168.81 ( 106.24 )	7.4 ( 5.71 )
HAEMATURIA							14	RENAL AND URINARY DISORDERS	4.26 ( 2.52 - 7.2 )	4.25 ( 34.67 )	4.24 ( 2.73 )	2.08 ( 0.42 )
SERUM FERRITIN INCREASED							13	INVESTIGATIONS	22.16 ( 12.78 - 38.41 )	22.1 ( 256.52 )	21.67 ( 13.67 )	4.44 ( 2.77 )
PNEUMONIA RESPIRATORY SYNCYTIAL VIRAL							11	INFECTIONS AND INFESTATIONS	100.25 ( 53.97 - 186.21 )	100.01 ( 984.15 )	91.37 ( 54.42 )	6.51 ( 4.83 )
ACUTE HEPATIC FAILURE							11	HEPATOBILIARY DISORDERS	6.11 ( 3.38 - 11.06 )	6.1 ( 46.63 )	6.07 ( 3.69 )	2.6 ( 0.93 )
HYPOPHAGIA							10	METABOLISM AND NUTRITION DISORDERS	6.87 ( 3.69 - 12.8 )	6.86 ( 49.71 )	6.82 ( 4.05 )	2.77 ( 1.1 )
HAEMATOCRIT INCREASED							10	INVESTIGATIONS	33.69 ( 17.94 - 63.28 )	33.62 ( 306.66 )	32.6 ( 19.24 )	5.03 ( 3.35 )
PETECHIAE							9	SKIN AND SUBCUTANEOUS TISSUE DISORDERS	10 ( 5.18 - 19.28 )	9.98 ( 72.04 )	9.89 ( 5.71 )	3.31 ( 1.64 )
GRANULOCYTOPENIA							9	BLOOD AND LYMPHATIC SYSTEM DISORDERS	18.74 ( 9.69 - 36.26 )	18.71 ( 148.22 )	18.4 ( 10.59 )	4.2 ( 2.53 )
JAUNDICE							9	HEPATOBILIARY DISORDERS	3.87 ( 2.01 - 7.44 )	3.86 ( 19.01 )	3.85 ( 2.22 )	1.94 ( 0.28 )
BILIRUBIN CONJUGATED INCREASED							8	INVESTIGATIONS	31.74 ( 15.7 - 64.17 )	31.68 ( 230.75 )	30.78 ( 17.08 )	4.94 ( 3.27 )
VIRAL UPPER RESPIRATORY TRACT INFECTION							8	INFECTIONS AND INFESTATIONS	30.25 ( 14.97 - 61.12 )	30.2 ( 219.52 )	29.38 ( 16.31 )	4.88 ( 3.2 )
INTERNATIONAL NORMALISED RATIO INCREASED							8	INVESTIGATIONS	6.91 ( 3.44 - 13.85 )	6.9 ( 40.07 )	6.86 ( 3.83 )	2.78 ( 1.11 )
HAEMOLYSIS							8	BLOOD AND LYMPHATIC SYSTEM DISORDERS	11.51 ( 5.73 - 23.11 )	11.49 ( 75.8 )	11.38 ( 6.35 )	3.51 ( 1.84 )
OLIGURIA							8	RENAL AND URINARY DISORDERS	13.17 ( 6.56 - 26.47 )	13.15 ( 88.72 )	13 ( 7.25 )	3.7 ( 2.03 )
EOSINOPHIL COUNT INCREASED							8	INVESTIGATIONS	5.7 ( 2.84 - 11.42 )	5.69 ( 30.77 )	5.66 ( 3.17 )	2.5 ( 0.83 )
COAGULOPATHY							8	BLOOD AND LYMPHATIC SYSTEM DISORDERS	6.33 ( 3.16 - 12.7 )	6.32 ( 35.64 )	6.29 ( 3.51 )	2.65 ( 0.98 )
GLYCOSURIA							7	RENAL AND URINARY DISORDERS	47.91 ( 22.45 - 102.25 )	47.84 ( 306.98 )	45.79 ( 24.28 )	5.52 ( 3.84 )
BACTERIAL INFECTION							7	INFECTIONS AND INFESTATIONS	4.88 ( 2.32 - 10.26 )	4.88 ( 21.48 )	4.86 ( 2.61 )	2.28 ( 0.61 )
GRANULOCYTE COUNT DECREASED							7	INVESTIGATIONS	36.29 ( 17.07 - 77.13 )	36.23 ( 231.8 )	35.05 ( 18.65 )	5.13 ( 3.45 )
FEEDING DISORDER							7	METABOLISM AND NUTRITION DISORDERS	6.32 ( 3.01 - 13.3 )	6.32 ( 31.13 )	6.28 ( 3.37 )	2.65 ( 0.98 )
PERIPHERAL COLDNESS							7	VASCULAR DISORDERS	11.24 ( 5.33 - 23.69 )	11.23 ( 64.52 )	11.12 ( 5.96 )	3.47 ( 1.8 )
APNOEA							6	RESPIRATORY, THORACIC AND MEDIASTINAL DISORDERS	11.52 ( 5.15 - 25.78 )	11.51 ( 56.97 )	11.4 ( 5.81 )	3.51 ( 1.84 )
AMYLASE INCREASED							6	INVESTIGATIONS	9.49 ( 4.24 - 21.21 )	9.48 ( 45.09 )	9.4 ( 4.8 )	3.23 ( 1.56 )
HAEMORRHAGE SUBCUTANEOUS							6	SKIN AND SUBCUTANEOUS TISSUE DISORDERS	15.82 ( 7.06 - 35.45 )	15.8 ( 81.96 )	15.58 ( 7.93 )	3.96 ( 2.29 )
BREATH SOUNDS ABNORMAL							6	INVESTIGATIONS	12.74 ( 5.69 - 28.51 )	12.73 ( 64.05 )	12.58 ( 6.41 )	3.65 ( 1.98 )
DEVELOPMENTAL HIP DYSPLASIA							6	CONGENITAL, FAMILIAL AND GENETIC DISORDERS	45.85 ( 20.23 - 103.9 )	45.79 ( 251.86 )	43.91 ( 22.15 )	5.46 ( 3.77 )
MOTOR DYSFUNCTION							6	NERVOUS SYSTEM DISORDERS	7.59 ( 3.4 - 16.94 )	7.58 ( 34.01 )	7.53 ( 3.84 )	2.91 ( 1.24 )
HEPATOMEGALY							6	HEPATOBILIARY DISORDERS	7.19 ( 3.22 - 16.07 )	7.19 ( 31.74 )	7.14 ( 3.65 )	2.84 ( 1.17 )
ACTIVATED PARTIAL THROMBOPLASTIN TIME PROLONGED							6	INVESTIGATIONS	14.81 ( 6.61 - 33.18 )	14.8 ( 76.11 )	14.6 ( 7.44 )	3.87 ( 2.2 )
ACIDOSIS							6	METABOLISM AND NUTRITION DISORDERS	7.74 ( 3.47 - 17.3 )	7.74 ( 34.94 )	7.69 ( 3.92 )	2.94 ( 1.27 )
SPUTUM INCREASED							6	RESPIRATORY, THORACIC AND MEDIASTINAL DISORDERS	30.2 ( 13.41 - 68.03 )	30.16 ( 164.43 )	29.34 ( 14.87 )	4.87 ( 3.2 )
RESPIRATORY SYNCYTIAL VIRUS BRONCHIOLITIS							5	INFECTIONS AND INFESTATIONS	36.86 ( 15.1 - 89.95 )	36.82 ( 168.3 )	35.6 ( 16.87 )	5.15 ( 3.47 )
HYDROCEPHALUS							5	NERVOUS SYSTEM DISORDERS	9.26 ( 3.84 - 22.35 )	9.25 ( 36.49 )	9.18 ( 4.39 )	3.2 ( 1.53 )
ATYPICAL HAEMOLYTIC URAEMIC SYNDROME							5	BLOOD AND LYMPHATIC SYSTEM DISORDERS	29.91 ( 12.29 - 72.78 )	29.87 ( 135.67 )	29.07 ( 13.81 )	4.86 ( 3.18 )
HAPTOGLOBIN DECREASED							5	INVESTIGATIONS	71.69 ( 28.96 - 177.49 )	71.62 ( 325.84 )	67.09 ( 31.42 )	6.07 ( 4.37 )
AMMONIA INCREASED							5	INVESTIGATIONS	20.85 ( 8.6 - 50.55 )	20.83 ( 92.54 )	20.44 ( 9.74 )	4.35 ( 2.68 )
ANURIA							5	RENAL AND URINARY DISORDERS	5.96 ( 2.47 - 14.36 )	5.95 ( 20.5 )	5.93 ( 2.84 )	2.57 ( 0.9 )
EYE MOVEMENT DISORDER							5	EYE DISORDERS	12.86 ( 5.32 - 31.07 )	12.85 ( 53.96 )	12.7 ( 6.07 )	3.67 ( 1.99 )
BLOOD SODIUM DECREASED							5	INVESTIGATIONS	5.08 ( 2.11 - 12.23 )	5.07 ( 16.26 )	5.05 ( 2.42 )	2.34 ( 0.67 )
TACHYARRHYTHMIA							5	CARDIAC DISORDERS	20.05 ( 8.27 - 48.6 )	20.03 ( 88.71 )	19.67 ( 9.38 )	4.3 ( 2.62 )
CROUP INFECTIOUS							4	INFECTIONS AND INFESTATIONS	63.42 ( 23.11 - 174.08 )	63.37 ( 231.51 )	59.81 ( 25.69 )	5.9 ( 4.2 )
DECREASED IMMUNE RESPONSIVENESS							4	IMMUNE SYSTEM DISORDERS	7.99 ( 2.99 - 21.37 )	7.98 ( 24.25 )	7.93 ( 3.48 )	2.99 ( 1.32 )
HYPOVENTILATION							4	RESPIRATORY, THORACIC AND MEDIASTINAL DISORDERS	11.59 ( 4.33 - 31.07 )	11.59 ( 38.27 )	11.47 ( 5.03 )	3.52 ( 1.85 )
BLOOD ALBUMIN DECREASED							4	INVESTIGATIONS	5.37 ( 2.01 - 14.34 )	5.36 ( 14.12 )	5.34 ( 2.35 )	2.42 ( 0.75 )
BASOPHIL COUNT INCREASED							4	INVESTIGATIONS	28.87 ( 10.69 - 77.99 )	28.84 ( 104.63 )	28.1 ( 12.23 )	4.81 ( 3.13 )
FOOD INTOLERANCE							4	METABOLISM AND NUTRITION DISORDERS	18.6 ( 6.92 - 50.02 )	18.59 ( 65.41 )	18.28 ( 7.99 )	4.19 ( 2.52 )
HYPERLACTACIDAEMIA							4	METABOLISM AND NUTRITION DISORDERS	11.07 ( 4.13 - 29.67 )	11.06 ( 36.24 )	10.96 ( 4.8 )	3.45 ( 1.78 )
HYPOVOLAEMIA							4	METABOLISM AND NUTRITION DISORDERS	8.79 ( 3.29 - 23.54 )	8.79 ( 27.37 )	8.72 ( 3.83 )	3.12 ( 1.45 )
GASTROINTESTINAL HYPERMOTILITY							4	GASTROINTESTINAL DISORDERS	135.03 ( 47.65 - 382.68 )	134.92 ( 470.93 )	119.61 ( 50.03 )	6.9 ( 5.17 )
CHEST X-RAY ABNORMAL							4	INVESTIGATIONS	18.69 ( 6.95 - 50.25 )	18.67 ( 65.73 )	18.36 ( 8.03 )	4.2 ( 2.52 )
ELECTROCARDIOGRAM T WAVE INVERSION							4	INVESTIGATIONS	22.38 ( 8.31 - 60.29 )	22.37 ( 79.93 )	21.92 ( 9.57 )	4.45 ( 2.77 )
METABOLIC ALKALOSIS							4	METABOLISM AND NUTRITION DISORDERS	20.22 ( 7.51 - 54.41 )	20.2 ( 71.64 )	19.84 ( 8.67 )	4.31 ( 2.63 )
FAECES PALE							4	GASTROINTESTINAL DISORDERS	40.64 ( 14.96 - 110.39 )	40.61 ( 148.75 )	39.12 ( 16.96 )	5.29 ( 3.6 )
FIBRIN D DIMER INCREASED							4	INVESTIGATIONS	8.11 ( 3.03 - 21.7 )	8.11 ( 24.73 )	8.05 ( 3.53 )	3.01 ( 1.34 )
BLOOD GLUCOSE DECREASED							4	INVESTIGATIONS	5.1 ( 1.91 - 13.62 )	5.09 ( 13.1 )	5.07 ( 2.23 )	2.34 ( 0.67 )
CEREBRAL ATROPHY							4	NERVOUS SYSTEM DISORDERS	12.53 ( 4.67 - 33.6 )	12.52 ( 41.91 )	12.39 ( 5.43 )	3.63 ( 1.96 )
FAECALOMA							4	GASTROINTESTINAL DISORDERS	7.43 ( 2.78 - 19.89 )	7.43 ( 22.1 )	7.38 ( 3.24 )	2.88 ( 1.21 )
RED CELL FRAGMENTATION SYNDROME							4	BLOOD AND LYMPHATIC SYSTEM DISORDERS	380.54 ( 121.13 - 1195.53 )	380.22 ( 1109.44 )	279.09 ( 107.09 )	8.12 ( 6.31 )
CHRONIC RESPIRATORY DISEASE							4	RESPIRATORY, THORACIC AND MEDIASTINAL DISORDERS	78.98 ( 28.57 - 218.31 )	78.91 ( 286.11 )	73.45 ( 31.37 )	6.2 ( 4.49 )
FAECES SOFT							4	GASTROINTESTINAL DISORDERS	6.82 ( 2.55 - 18.23 )	6.81 ( 19.71 )	6.77 ( 2.97 )	2.76 ( 1.09 )
PROLONGED EXPIRATION							4	RESPIRATORY, THORACIC AND MEDIASTINAL DISORDERS	113.13 ( 40.31 - 317.53 )	113.04 ( 400.85 )	102.11 ( 43.06 )	6.67 ( 4.95 )
ISCHAEMIC HEPATITIS							4	HEPATOBILIARY DISORDERS	35.47 ( 13.09 - 96.13 )	35.44 ( 129.5 )	34.31 ( 14.9 )	5.1 ( 3.41 )
HYPERCAPNIA							4	RESPIRATORY, THORACIC AND MEDIASTINAL DISORDERS	10.13 ( 3.78 - 27.14 )	10.13 ( 32.59 )	10.04 ( 4.4 )	3.33 ( 1.66 )
ADENOVIRUS INFECTION							3	INFECTIONS AND INFESTATIONS	7.91 ( 2.54 - 24.63 )	7.9 ( 17.95 )	7.85 ( 3.03 )	2.97 ( 1.3 )
APPETITE DISORDER							3	METABOLISM AND NUTRITION DISORDERS	9.48 ( 3.04 - 29.56 )	9.48 ( 22.54 )	9.4 ( 3.63 )	3.23 ( 1.56 )
CHRONIC RESPIRATORY FAILURE							3	RESPIRATORY, THORACIC AND MEDIASTINAL DISORDERS	22.91 ( 7.3 - 71.94 )	22.9 ( 61.48 )	22.43 ( 8.61 )	4.49 ( 2.8 )
BLOOD UREA DECREASED							3	INVESTIGATIONS	30.77 ( 9.76 - 97.04 )	30.75 ( 83.89 )	29.9 ( 11.44 )	4.9 ( 3.21 )
N-TERMINAL PROHORMONE BRAIN NATRIURETIC PEPTIDE INCREASED							3	INVESTIGATIONS	6.65 ( 2.14 - 20.7 )	6.65 ( 14.3 )	6.61 ( 2.56 )	2.72 ( 1.05 )
FLUID INTAKE REDUCED							3	METABOLISM AND NUTRITION DISORDERS	11.71 ( 3.75 - 36.56 )	11.7 ( 29.05 )	11.59 ( 4.47 )	3.53 ( 1.86 )
RED BLOOD CELL SCHISTOCYTES PRESENT							3	INVESTIGATIONS	130.78 ( 39.37 - 434.47 )	130.7 ( 343.22 )	116.29 ( 42.58 )	6.86 ( 5.11 )
HAEMORRHAGIC DIATHESIS							3	BLOOD AND LYMPHATIC SYSTEM DISORDERS	9.63 ( 3.09 - 30.02 )	9.62 ( 22.97 )	9.54 ( 3.69 )	3.25 ( 1.58 )
ALANINE AMINOTRANSFERASE ABNORMAL							3	INVESTIGATIONS	10.03 ( 3.22 - 31.27 )	10.02 ( 24.13 )	9.94 ( 3.84 )	3.31 ( 1.64 )
ASPARTATE AMINOTRANSFERASE ABNORMAL							3	INVESTIGATIONS	15.46 ( 4.94 - 48.36 )	15.45 ( 39.96 )	15.24 ( 5.87 )	3.93 ( 2.25 )
INCREASED UPPER AIRWAY SECRETION							3	RESPIRATORY, THORACIC AND MEDIASTINAL DISORDERS	27.06 ( 8.6 - 85.16 )	27.04 ( 73.34 )	26.38 ( 10.11 )	4.72 ( 3.03 )
JOINT CONTRACTURE							3	MUSCULOSKELETAL AND CONNECTIVE TISSUE DISORDERS	42.42 ( 13.37 - 134.58 )	42.39 ( 116.52 )	40.78 ( 15.52 )	5.35 ( 3.65 )
STAPHYLOCOCCUS TEST POSITIVE							3	INVESTIGATIONS	15.69 ( 5.02 - 49.09 )	15.68 ( 40.64 )	15.47 ( 5.96 )	3.95 ( 2.27 )
ESCHERICHIA TEST POSITIVE							3	INVESTIGATIONS	19.26 ( 6.14 - 60.35 )	19.24 ( 50.95 )	18.91 ( 7.27 )	4.24 ( 2.56 )
LIPIDS INCREASED							3	INVESTIGATIONS	17.25 ( 5.51 - 53.99 )	17.24 ( 45.14 )	16.97 ( 6.53 )	4.09 ( 2.41 )
HAEMOGLOBINURIA							3	RENAL AND URINARY DISORDERS	59.22 ( 18.5 - 189.59 )	59.18 ( 162.41 )	56.07 ( 21.18 )	5.81 ( 4.1 )
URINE ABNORMALITY							3	RENAL AND URINARY DISORDERS	10.22 ( 3.28 - 31.89 )	10.22 ( 24.71 )	10.13 ( 3.91 )	3.34 ( 1.67 )
WHITE BLOOD CELLS URINE POSITIVE							3	INVESTIGATIONS	8.77 ( 2.81 - 27.32 )	8.76 ( 20.46 )	8.7 ( 3.36 )	3.12 ( 1.45 )
SERRATIA INFECTION							3	INFECTIONS AND INFESTATIONS	32.7 ( 10.36 - 103.21 )	32.67 ( 89.33 )	31.71 ( 12.12 )	4.99 ( 3.3 )
COMPLEMENT FACTOR DECREASED							3	INVESTIGATIONS	224.2 ( 64.41 - 780.42 )	224.06 ( 548.62 )	184.69 ( 65.04 )	7.53 ( 5.73 )
MEDICAL DEVICE SITE HAEMORRHAGE							3	GENERAL DISORDERS AND ADMINISTRATION SITE CONDITIONS	142.67 ( 42.69 - 476.84 )	142.58 ( 371.15 )	125.59 ( 45.76 )	6.97 ( 5.21 )
PROCALCITONIN INCREASED							3	INVESTIGATIONS	12.5 ( 4 - 39.05 )	12.5 ( 31.36 )	12.36 ( 4.77 )	3.63 ( 1.95 )
PNEUMONIA VIRAL							3	INFECTIONS AND INFESTATIONS	8.33 ( 2.67 - 25.94 )	8.32 ( 19.17 )	8.26 ( 3.19 )	3.05 ( 1.37 )
NASAL FLARING							3	RESPIRATORY, THORACIC AND MEDIASTINAL DISORDERS	224.2 ( 64.41 - 780.42 )	224.06 ( 548.62 )	184.69 ( 65.04 )	7.53 ( 5.73 )
NEUTROPHIL COUNT ABNORMAL							3	INVESTIGATIONS	8.58 ( 2.75 - 26.72 )	8.57 ( 19.9 )	8.51 ( 3.29 )	3.09 ( 1.42 )
GALLBLADDER ENLARGEMENT							3	HEPATOBILIARY DISORDERS	26.6 ( 8.45 - 83.69 )	26.58 ( 72.03 )	25.95 ( 9.94 )	4.7 ( 3.01 )
NECROTISING COLITIS							3	GASTROINTESTINAL DISORDERS	24.71 ( 7.86 - 77.68 )	24.7 ( 66.65 )	24.15 ( 9.26 )	4.59 ( 2.91 )
ASTROCYTOMA MALIGNANT							3	NEOPLASMS BENIGN, MALIGNANT AND UNSPECIFIED (INCL CYSTS AND POLYPS)	120.72 ( 36.53 - 398.99 )	120.65 ( 319.14 )	108.27 ( 39.82 )	6.76 ( 5.01 )
RESPIRATORY SYNCYTIAL VIRUS TEST							3	INVESTIGATIONS	3138.8 ( 326.42 - 30181.67 )	3136.78 ( 2351.09 )	784.94 ( 118.13 )	9.62 ( 7.51 )
