# Supplementary material for: Comprehensive analysis of adverse events associated with onasemnogene abeparvovec (Zolgensma) in spinal muscular atrophy patients: insights from FAERS database
Source: Front Pharmacol. 2025 Jan 7;15:1475884. doi: 10.3389/fphar.2024.1475884 (PMC11747325; doi:10.3389/fphar.2024.1475884)
Supplement: Supplementary file 4 [file Supplementaryfile1.zip]

Archive with 4 entries (4 files):
- Supplementary Table R4. Signal intensity reported at the PT level for Steroids as PS for spinal muscular atrophy in the FAERS database.XLSX
- Supplementary Table R2. Comparison of AEs Analysis by SMA Type-PT statistics.XLSX
- Supplementary Table R1. Comparison of AEs Analysis by SMA Type.XLSX
- Supplementary Table R3. Analysis of Onasemnogene abeparvovec (Zolgensma) in combination with steroids.XLSX
