# Supplementary material for: Comprehensive analysis of adverse events associated with onasemnogene abeparvovec (Zolgensma) in spinal muscular atrophy patients: insights from FAERS database
Source: Front Pharmacol. 2025 Jan 7;15:1475884. doi: 10.3389/fphar.2024.1475884 (PMC11747325; doi:10.3389/fphar.2024.1475884)
Supplement: Supplementary file 4 [file Supplementaryfile1.zip › Supplementary Table R4. Signal intensity reported at the PT level for Steroids as PS for spinal muscular atrophy in the FAERS database.XLSX]

## Sheet: Steroids as PS
SOC	PT	Case	ROR (95% two-sided CI)	PRR (χ2)	EBGM (EBGM05)	IC (IC025)
GENERAL DISORDERS AND ADMINISTRATION SITE CONDITIONS	DRUG INEFFECTIVE	6	9.33 ( 4.02 - 21.65 )	8.78 ( 40.2 )	8.5 ( 4.2 )	3.09 ( 1.38 )
INVESTIGATIONS	HEPATIC ENZYME INCREASED	5	4.74 ( 1.91 - 11.78 )	4.54 ( 13.7 )	4.47 ( 2.09 )	2.16 ( 0.46 )
RESPIRATORY, THORACIC AND MEDIASTINAL DISORDERS	COUGH	4	5.86 ( 2.13 - 16.14 )	5.64 ( 15.05 )	5.54 ( 2.37 )	2.47 ( 0.76 )
GASTROINTESTINAL DISORDERS	NECROTISING ENTEROCOLITIS NEONATAL	4	122.4 ( 36.2 - 413.93 )	117.12 ( 307.19 )	78.42 ( 28.29 )	6.29 ( 4.42 )
RESPIRATORY, THORACIC AND MEDIASTINAL DISORDERS	INCREASED BRONCHIAL SECRETION	3	15.42 ( 4.71 - 50.47 )	14.95 ( 36.8 )	14.12 ( 5.23 )	3.82 ( 2.08 )

## Sheet: Steroids only
SOC	PT	Case	ROR (95% two-sided CI)	PRR (χ2)	EBGM (EBGM05)	IC (IC025)
INFECTIONS AND INFESTATIONS	PNEUMONIA	3	9.58 ( 2.78 - 33.01 )	8.23 ( 19.28 )	8.18 ( 2.9 )	3.03 ( 1.24 )
GASTROINTESTINAL DISORDERS	NAUSEA	3	20.39 ( 5.9 - 70.55 )	17.33 ( 45.9 )	17.09 ( 6.05 )	4.09 ( 2.3 )
RESPIRATORY, THORACIC AND MEDIASTINAL DISORDERS	COUGH	3	24.09 ( 6.95 - 83.46 )	20.45 ( 54.93 )	20.1 ( 7.11 )	4.33 ( 2.53 )
GENERAL DISORDERS AND ADMINISTRATION SITE CONDITIONS	DRUG INEFFECTIVE	2	15.39 ( 3.53 - 67.17 )	13.88 ( 23.8 )	13.72 ( 4 )	3.78 ( 1.98 )

## Sheet: Steroids + Onasemnogene
SOC	PT	Case	ROR (95% two-sided CI)	PRR (χ2)	EBGM (EBGM05)	IC (IC025)
INVESTIGATIONS	HEPATIC ENZYME INCREASED	5	6.07 ( 2.43 - 15.19 )	5.73 ( 19.37 )	5.64 ( 2.62 )	2.49 ( 0.79 )
GENERAL DISORDERS AND ADMINISTRATION SITE CONDITIONS	DRUG INEFFECTIVE	4	7.66 ( 2.76 - 21.24 )	7.3 ( 21.37 )	7.14 ( 3.04 )	2.84 ( 1.12 )
GASTROINTESTINAL DISORDERS	NECROTISING ENTEROCOLITIS NEONATAL	4	156.25 ( 45.98 - 530.98 )	147.74 ( 388.87 )	98.83 ( 35.51 )	6.63 ( 4.75 )
RESPIRATORY, THORACIC AND MEDIASTINAL DISORDERS	INCREASED BRONCHIAL SECRETION	3	19.63 ( 5.97 - 64.55 )	18.86 ( 47.81 )	17.79 ( 6.57 )	4.15 ( 2.41 )
RESPIRATORY, THORACIC AND MEDIASTINAL DISORDERS	COUGH	1	1.74 ( 0.24 - 12.55 )	1.73 ( 0.31 )	1.72 ( 0.33 )	0.78 ( -0.93 )
