# Supplementary material for: Comprehensive analysis of adverse events associated with onasemnogene abeparvovec (Zolgensma) in spinal muscular atrophy patients: insights from FAERS database
Source: Front Pharmacol. 2025 Jan 7;15:1475884. doi: 10.3389/fphar.2024.1475884 (PMC11747325; doi:10.3389/fphar.2024.1475884)
Supplement: Supplementary file 4 [file Supplementaryfile1.zip › Supplementary Table R2. Comparison of AEs Analysis by SMA Type-PT statistics.XLSX]

## Sheet: Supple Table R2-Supple TS2
SOC	PT	Supplementary Table S2					0～6 months					6～18 months					1.5～18 years
		Case	ROR (95% two-sided CI)	PRR (χ2)	EBGM (EBGM05)	IC (IC025)	Case	ROR (95% two-sided CI)	PRR (χ2)	EBGM (EBGM05)	IC (IC025)	Case	ROR (95% two-sided CI)	PRR (χ2)	EBGM (EBGM05)	IC (IC025)	Case	ROR (95% two-sided CI)	PRR (χ2)	EBGM (EBGM05)	IC (IC025)
GENERAL DISORDERS AND ADMINISTRATION SITE CONDITIONS	PYREXIA	572	11.82 ( 10.86 - 12.86 )	11.17 ( 5302.04 )	11.13 ( 10.36 )	3.48 ( 1.81 )	121	4.32 ( 3.53 - 5.3 )	4.14 ( 235.33 )	3.52 ( 2.97 )	1.82 ( 0.15 )	230	4.32 ( 3.71 - 5.02 )	4.08 ( 429.71 )	3.42 ( 3.02 )	1.78 ( 0.11 )	107	5.24 ( 4.31 - 6.38 )	5.01 ( 343.53 )	4.97 ( 4.22 )	2.31 ( 0.64 )
GASTROINTESTINAL DISORDERS	VOMITING	488	8.14 ( 7.43 - 8.92 )	7.78 ( 2893.84 )	7.76 ( 7.19 )	2.96 ( 1.29 )	118	5.81 ( 4.69 - 7.18 )	5.56 ( 335.46 )	4.43 ( 3.7 )	2.15 ( 0.47 )	172	4.9 ( 4.12 - 5.84 )	4.7 ( 386.48 )	3.82 ( 3.3 )	1.93 ( 0.26 )	63	3.06 ( 2.38 - 3.94 )	3 ( 84.19 )	2.98 ( 2.42 )	1.58 ( -0.09 )
INVESTIGATIONS	ASPARTATE AMINOTRANSFERASE INCREASED	338	58.07 ( 52.03 - 64.8 )	56.06 ( 17881.32 )	54.83 ( 50.02 )	5.78 ( 4.11 )	84	27.19 ( 19.27 - 38.38 )	26.22 ( 800.01 )	10.87 ( 8.15 )	3.44 ( 1.76 )	143	28.29 ( 21.44 - 37.32 )	27.1 ( 1284.54 )	10.29 ( 8.16 )	3.36 ( 1.69 )	67	35.06 ( 27.23 - 45.15 )	33.9 ( 1983.86 )	31.48 ( 25.47 )	4.98 ( 3.31 )
INVESTIGATIONS	ALANINE AMINOTRANSFERASE INCREASED	305	42.49 ( 37.88 - 47.67 )	41.18 ( 11768.17 )	40.51 ( 36.8 )	5.34 ( 3.67 )	70	25.33 ( 17.5 - 36.67 )	24.58 ( 645.97 )	10.59 ( 7.77 )	3.4 ( 1.72 )	135	28.83 ( 21.64 - 38.41 )	27.69 ( 1223.55 )	10.37 ( 8.15 )	3.37 ( 1.7 )	58	23.85 ( 18.24 - 31.18 )	23.18 ( 1168.77 )	22.03 ( 17.61 )	4.46 ( 2.79 )
INVESTIGATIONS	HEPATIC ENZYME INCREASED	245	23.22 ( 20.44 - 26.38 )	22.66 ( 5030.74 )	22.46 ( 20.19 )	4.49 ( 2.82 )	39	20.88 ( 13.06 - 33.4 )	20.54 ( 327.33 )	9.81 ( 6.62 )	3.29 ( 1.59 )	67	24.95 ( 16.89 - 36.87 )	24.46 ( 573.61 )	9.91 ( 7.15 )	3.31 ( 1.62 )	36	22.34 ( 15.93 - 31.32 )	21.95 ( 685.12 )	20.92 ( 15.77 )	4.39 ( 2.72 )
BLOOD AND LYMPHATIC SYSTEM DISORDERS	THROMBOCYTOPENIA	201	12.66 ( 11.01 - 14.57 )	12.42 ( 2103.23 )	12.36 ( 10.99 )	3.63 ( 1.96 )	38	11.21 ( 7.43 - 16.92 )	11.04 ( 210.18 )	7.07 ( 5.01 )	2.82 ( 1.13 )	85	9.87 ( 7.5 - 12.99 )	9.64 ( 402.07 )	6.26 ( 4.97 )	2.65 ( 0.97 )	52	14.03 ( 10.61 - 18.56 )	13.69 ( 593.59 )	13.29 ( 10.52 )	3.73 ( 2.06 )
BLOOD AND LYMPHATIC SYSTEM DISORDERS	THROMBOCYTOSIS	14	23.64 ( 13.96 - 40.02 )	23.6 ( 300.16 )	23.39 ( 15.05 )	4.55 ( 2.88 )	11	11.64 ( 5.4 - 25.11 )	11.59 ( 63.1 )	7.27 ( 3.82 )	2.86 ( 1.11 )	2	2.72 ( 0.6 - 12.29 )	2.72 ( 1.84 )	2.46 ( 0.7 )	1.3 ( -0.54 )
BLOOD AND LYMPHATIC SYSTEM DISORDERS	ATYPICAL HAEMOLYTIC URAEMIC SYNDROME	11	56.67 ( 31.16 - 103.06 )	56.61 ( 587.33 )	55.35 ( 33.56 )	5.79 ( 4.12 )						9	12.28 ( 5.08 - 29.65 )	12.25 ( 51.16 )	7.19 ( 3.44 )	2.85 ( 1.06 )	2	15.78 ( 3.84 - 64.76 )	15.76 ( 26.67 )	15.24 ( 4.67 )	3.93 ( 2.22 )
BLOOD AND LYMPHATIC SYSTEM DISORDERS	GRANULOCYTOPENIA	10	23.67 ( 12.69 - 44.14 )	23.65 ( 214.84 )	23.43 ( 13.91 )	4.55 ( 2.88 )						4	14.99 ( 3.75 - 59.96 )	14.97 ( 26.08 )	7.99 ( 2.5 )	3 ( 1.07 )	5	50.79 ( 20.07 - 128.51 )	50.66 ( 217.54 )	45.38 ( 20.87 )	5.5 ( 3.79 )
INVESTIGATIONS	PLATELET COUNT DECREASED	166	9.75 ( 8.36 - 11.38 )	9.6 ( 1276.66 )	9.57 ( 8.41 )	3.26 ( 1.59 )	31	14.3 ( 8.86 - 23.1 )	14.12 ( 205.99 )	8.14 ( 5.45 )	3.02 ( 1.32 )	62	7.8 ( 5.73 - 10.61 )	7.67 ( 238.66 )	5.41 ( 4.18 )	2.44 ( 0.76 )	32	12.77 ( 8.96 - 18.19 )	12.57 ( 331.59 )	12.24 ( 9.1 )	3.61 ( 1.94 )
BLOOD AND LYMPHATIC SYSTEM DISORDERS	COAGULOPATHY	10	5.28 ( 2.84 - 9.82 )	5.28 ( 34.58 )	5.27 ( 3.13 )	2.4 ( 0.73 )	2	1.12 ( 0.27 - 4.71 )	1.12 ( 0.03 )	1.12 ( 0.34 )	0.16 ( -1.58 )	6	3.21 ( 1.33 - 7.76 )	3.21 ( 7.51 )	2.82 ( 1.35 )	1.49 ( -0.24 )
BLOOD AND LYMPHATIC SYSTEM DISORDERS	HAEMOLYTIC URAEMIC SYNDROME	5	26.29 ( 10.89 - 63.48 )	26.28 ( 120.31 )	26.01 ( 12.44 )	4.7 ( 3.03 )	2	33.74 ( 3.06 - 372.22 )	33.71 ( 21.16 )	11.9 ( 1.6 )	3.57 ( 1.37 )	1	1.5 ( 0.19 - 11.7 )	1.5 ( 0.15 )	1.45 ( 0.26 )	0.54 ( -1.33 )
BLOOD AND LYMPHATIC SYSTEM DISORDERS	MICROANGIOPATHIC HAEMOLYTIC ANAEMIA	4	35.85 ( 13.36 - 96.22 )	35.83 ( 133.5 )	35.33 ( 15.47 )	5.14 ( 3.47 )						1	4.99 ( 0.52 - 48 )	4.99 ( 2.39 )	3.99 ( 0.6 )	2 ( -0.11 )
BLOOD AND LYMPHATIC SYSTEM DISORDERS	NORMOCHROMIC NORMOCYTIC ANAEMIA	4	13.29 ( 4.97 - 35.52 )	13.29 ( 45.2 )	13.22 ( 5.81 )	3.72 ( 2.06 )						4	Inf ( NaN - Inf )	Inf ( 59.89 )	15.97 ( 0 )	4 ( 1.89 )
BLOOD AND LYMPHATIC SYSTEM DISORDERS	ANISOCYTOSIS	4	32.74 ( 12.21 - 87.83 )	32.73 ( 121.42 )	32.31 ( 14.15 )	5.01 ( 3.34 )						2	Inf ( NaN - Inf )	Inf ( 29.94 )	15.97 ( 0 )	4 ( 1.64 )	2	213.01 ( 38.99 - 1163.63 )	212.79 ( 281.06 )	142.19 ( 34.34 )	7.15 ( 5.16 )
BLOOD AND LYMPHATIC SYSTEM DISORDERS	RED CELL FRAGMENTATION SYNDROME	4	545.71 ( 184.65 - 1612.75 )	545.48 ( 1778.66 )	446.48 ( 180.31 )	8.8 ( 7.03 )						4	Inf ( NaN - Inf )	Inf ( 59.89 )	15.97 ( 0 )	4 ( 1.89 )
BLOOD AND LYMPHATIC SYSTEM DISORDERS	HAEMORRHAGIC DIATHESIS	3	6.47 ( 2.08 - 20.1 )	6.47 ( 13.84 )	6.46 ( 2.5 )	2.69 ( 1.02 )											3	42.62 ( 13 - 139.77 )	42.56 ( 110.68 )	38.78 ( 14.36 )	5.28 ( 3.54 )
BLOOD AND LYMPHATIC SYSTEM DISORDERS	MACROCYTOSIS	3	18.23 ( 5.85 - 56.78 )	18.23 ( 48.49 )	18.1 ( 7 )	4.18 ( 2.51 )											3	106.56 ( 30.05 - 377.89 )	106.4 ( 250.58 )	85.32 ( 29.58 )	6.41 ( 4.6 )
BLOOD AND LYMPHATIC SYSTEM DISORDERS	GRANULOCYTOSIS	3	115.1 ( 36.15 - 366.42 )	115.06 ( 324.02 )	109.95 ( 41.73 )	6.78 ( 5.08 )											3	182.67 ( 47.2 - 706.92 )	182.39 ( 378.84 )	127.97 ( 41.24 )	7 ( 5.12 )
INVESTIGATIONS	TROPONIN I INCREASED	132	644.16 ( 531.38 - 780.86 )	635.32 ( 66411.99 )	504.9 ( 429.8 )	8.98 ( 7.31 )	49	422.08 ( 102.58 - 1736.76 )	412.92 ( 790.62 )	17.15 ( 5.25 )	4.1 ( 2.39 )	33	83.17 ( 34.82 - 198.63 )	82.34 ( 408.24 )	13.51 ( 6.52 )	3.76 ( 2.03 )	19	189.87 ( 110.45 - 326.38 )	188.05 ( 2451.87 )	130.73 ( 83.08 )	7.03 ( 5.32 )
INVESTIGATIONS	LIVER FUNCTION TEST INCREASED	123	29.29 ( 24.49 - 35.02 )	28.93 ( 3278.91 )	28.6 ( 24.62 )	4.84 ( 3.17 )	23	20.6 ( 11.2 - 37.88 )	20.4 ( 192.18 )	9.78 ( 5.87 )	3.29 ( 1.57 )	35	13.93 ( 8.79 - 22.07 )	13.79 ( 216.41 )	7.66 ( 5.21 )	2.94 ( 1.24 )	17	26.43 ( 16.16 - 43.22 )	26.21 ( 388.49 )	24.75 ( 16.4 )	4.63 ( 2.95 )
CARDIAC DISORDERS	TACHYARRHYTHMIA	9	32.52 ( 16.84 - 62.79 )	32.49 ( 271.09 )	32.08 ( 18.5 )	5 ( 3.33 )						6	6.43 ( 2.47 - 16.73 )	6.42 ( 19.21 )	4.79 ( 2.15 )	2.26 ( 0.48 )	3	49.18 ( 14.87 - 162.62 )	49.11 ( 126.76 )	44.13 ( 16.22 )	5.46 ( 3.72 )
INVESTIGATIONS	TRANSAMINASES INCREASED	108	33.94 ( 28.04 - 41.08 )	33.57 ( 3367.43 )	33.13 ( 28.23 )	5.05 ( 3.38 )	15	9.78 ( 5.17 - 18.49 )	9.72 ( 74.52 )	6.53 ( 3.83 )	2.71 ( 0.98 )	52	29.28 ( 18.37 - 46.68 )	28.83 ( 478.21 )	10.51 ( 7.12 )	3.39 ( 1.7 )	25	20.47 ( 13.67 - 30.66 )	20.23 ( 436.47 )	19.35 ( 13.81 )	4.27 ( 2.6 )
INVESTIGATIONS	TROPONIN INCREASED	87	80.28 ( 64.79 - 99.49 )	79.57 ( 6538.19 )	77.1 ( 64.43 )	6.27 ( 4.6 )	26	147.76 ( 44.69 - 488.56 )	146.07 ( 387.79 )	16.01 ( 5.88 )	4 ( 2.25 )	13	48.84 ( 15.92 - 149.89 )	48.65 ( 142.82 )	12.21 ( 4.78 )	3.61 ( 1.81 )	8	52.59 ( 25.2 - 109.75 )	52.38 ( 359.03 )	46.75 ( 25.26 )	5.55 ( 3.85 )
CONGENITAL, FAMILIAL AND GENETIC DISORDERS	DEVELOPMENTAL HIP DYSPLASIA	8	54.59 ( 27.09 - 110.04 )	54.55 ( 411.39 )	53.38 ( 29.7 )	5.74 ( 4.07 )						4	5.99 ( 1.88 - 19.12 )	5.99 ( 11.88 )	4.56 ( 1.73 )	2.19 ( 0.36 )	1	18.51 ( 2.5 - 137.15 )	18.5 ( 15.87 )	17.77 ( 3.33 )	4.15 ( 2.39 )
INVESTIGATIONS	BLOOD LACTATE DEHYDROGENASE INCREASED	85	50.39 ( 40.61 - 62.52 )	49.95 ( 3996.94 )	48.97 ( 40.89 )	5.61 ( 3.95 )	19	80.73 ( 27.44 - 237.5 )	80.06 ( 258.11 )	14.75 ( 5.98 )	3.88 ( 2.11 )	31	23.42 ( 13.33 - 41.13 )	23.2 ( 258.56 )	9.71 ( 6.06 )	3.28 ( 1.57 )	27	52.23 ( 34.95 - 78.06 )	51.53 ( 1193.65 )	46.07 ( 32.92 )	5.53 ( 3.85 )
CONGENITAL, FAMILIAL AND GENETIC DISORDERS	LARYNGOMALACIA	3	56.66 ( 18.04 - 178.02 )	56.65 ( 160.29 )	55.39 ( 21.25 )	5.79 ( 4.11 )						2	14.98 ( 2.11 - 106.38 )	14.97 ( 13.04 )	7.99 ( 1.55 )	3 ( 0.89 )	1	141.93 ( 14.76 - 1365.11 )	141.86 ( 104.9 )	106.65 ( 16.05 )	6.74 ( 4.63 )
CONGENITAL, FAMILIAL AND GENETIC DISORDERS	PYLORIC STENOSIS	3	38.97 ( 12.46 - 121.95 )	38.96 ( 109.23 )	38.37 ( 14.77 )	5.26 ( 3.58 )	2	3.37 ( 0.74 - 15.4 )	3.37 ( 2.78 )	2.98 ( 0.83 )	1.57 ( -0.28 )
CONGENITAL, FAMILIAL AND GENETIC DISORDERS	LYSOSOMAL ACID LIPASE DEFICIENCY	3	3683.13 ( 615.34 - 22045.34 )	3681.98 ( 4415.98 )	1473.39 ( 329.68 )	10.52 ( 8.48 )											3	Inf ( NaN - Inf )	Inf ( 1276.75 )	426.58 ( 0 )	8.74 ( 6.53 )
EAR AND LABYRINTH DISORDERS	MIDDLE EAR EFFUSION	3	10.09 ( 3.25 - 31.37 )	10.09 ( 24.46 )	10.05 ( 3.89 )	3.33 ( 1.66 )
INVESTIGATIONS	OXYGEN SATURATION DECREASED	64	6.37 ( 4.98 - 8.15 )	6.34 ( 287.3 )	6.32 ( 5.15 )	2.66 ( 0.99 )	12	1.7 ( 0.94 - 3.09 )	1.7 ( 3.15 )	1.64 ( 0.99 )	0.71 ( -0.98 )	16	1.39 ( 0.83 - 2.33 )	1.39 ( 1.63 )	1.36 ( 0.88 )	0.44 ( -1.24 )	25	10.31 ( 6.92 - 15.37 )	10.19 ( 202.64 )	9.98 ( 7.14 )	3.32 ( 1.65 )
EYE DISORDERS	PERIORBITAL OEDEMA	4	6.18 ( 2.32 - 16.49 )	6.18 ( 17.32 )	6.17 ( 2.71 )	2.62 ( 0.96 )						4	4 ( 1.33 - 12.05 )	3.99 ( 7.08 )	3.36 ( 1.34 )	1.75 ( -0.04 )
EYE DISORDERS	ASTIGMATISM	3	12.92 ( 4.15 - 40.2 )	12.92 ( 32.82 )	12.86 ( 4.97 )	3.68 ( 2.01 )											2	30.43 ( 7.24 - 127.82 )	30.4 ( 53.07 )	28.44 ( 8.56 )	4.83 ( 3.08 )
CARDIAC DISORDERS	TACHYCARDIA	63	5.13 ( 4 - 6.57 )	5.1 ( 207.55 )	5.09 ( 4.14 )	2.35 ( 0.68 )	13	2.65 ( 1.47 - 4.76 )	2.64 ( 11.48 )	2.42 ( 1.48 )	1.27 ( -0.42 )	32	3.5 ( 2.38 - 5.14 )	3.47 ( 45.86 )	3.01 ( 2.18 )	1.59 ( -0.09 )	13	2.47 ( 1.43 - 4.27 )	2.46 ( 11.22 )	2.45 ( 1.55 )	1.29 ( -0.38 )
PSYCHIATRIC DISORDERS	IRRITABILITY	63	10.34 ( 8.07 - 13.25 )	10.28 ( 525.82 )	10.24 ( 8.32 )	3.36 ( 1.69 )	28	3.94 ( 2.6 - 5.95 )	3.9 ( 49.22 )	3.36 ( 2.37 )	1.75 ( 0.06 )	17	1.54 ( 0.93 - 2.53 )	1.53 ( 2.87 )	1.48 ( 0.98 )	0.57 ( -1.11 )	1	0.32 ( 0.05 - 2.28 )	0.32 ( 1.44 )	0.32 ( 0.06 )	-1.64 ( -3.31 )
INFECTIONS AND INFESTATIONS	RHINOVIRUS INFECTION	50	65.94 ( 49.75 - 87.38 )	65.6 ( 3098.1 )	63.92 ( 50.5 )	6 ( 4.33 )	9	1.47 ( 0.75 - 2.92 )	1.47 ( 1.26 )	1.43 ( 0.81 )	0.52 ( -1.17 )	17	2.09 ( 1.26 - 3.48 )	2.09 ( 8.46 )	1.95 ( 1.28 )	0.97 ( -0.72 )	12	12.59 ( 7.08 - 22.39 )	12.52 ( 123.59 )	12.19 ( 7.53 )	3.61 ( 1.93 )
INVESTIGATIONS	BODY TEMPERATURE INCREASED	50	15.88 ( 12.01 - 20.98 )	15.8 ( 688.95 )	15.71 ( 12.44 )	3.97 ( 2.31 )	20	37.78 ( 17.18 - 83.07 )	37.45 ( 220.38 )	12.31 ( 6.37 )	3.62 ( 1.87 )	14	4.78 ( 2.62 - 8.73 )	4.76 ( 31.61 )	3.86 ( 2.33 )	1.95 ( 0.24 )	8	8.35 ( 4.14 - 16.84 )	8.32 ( 50.59 )	8.18 ( 4.55 )	3.03 ( 1.36 )
RESPIRATORY, THORACIC AND MEDIASTINAL DISORDERS	RESPIRATORY DISTRESS	48	14.33 ( 10.78 - 19.04 )	14.26 ( 588.59 )	14.18 ( 11.18 )	3.83 ( 2.16 )	11	1.15 ( 0.62 - 2.11 )	1.14 ( 0.19 )	1.14 ( 0.68 )	0.18 ( -1.5 )	12	0.99 ( 0.55 - 1.77 )	0.99 ( 0 )	0.99 ( 0.61 )	-0.02 ( -1.7 )	17	9.58 ( 5.91 - 15.53 )	9.51 ( 126.7 )	9.32 ( 6.22 )	3.22 ( 1.55 )
GASTROINTESTINAL DISORDERS	BOWEL MOVEMENT IRREGULARITY	6	4.22 ( 1.89 - 9.4 )	4.22 ( 14.71 )	4.21 ( 2.16 )	2.07 ( 0.41 )	1	16.86 ( 1.05 - 269.67 )	16.85 ( 7.46 )	8.93 ( 0.88 )	3.16 ( 0.8 )						5	40.25 ( 16.07 - 100.8 )	40.15 ( 174.43 )	36.77 ( 17.06 )	5.2 ( 3.49 )
GASTROINTESTINAL DISORDERS	INFANTILE SPITTING UP	5	81.86 ( 33.58 - 199.6 )	81.82 ( 386.3 )	79.21 ( 37.58 )	6.31 ( 4.63 )	2	1.3 ( 0.31 - 5.47 )	1.3 ( 0.13 )	1.28 ( 0.38 )	0.35 ( -1.4 )	1	1.66 ( 0.21 - 13.14 )	1.66 ( 0.24 )	1.6 ( 0.28 )	0.68 ( -1.2 )
RESPIRATORY, THORACIC AND MEDIASTINAL DISORDERS	RHINORRHOEA	46	4.36 ( 3.26 - 5.82 )	4.34 ( 118.13 )	4.33 ( 3.4 )	2.12 ( 0.45 )	11	2.86 ( 1.51 - 5.43 )	2.85 ( 11.34 )	2.58 ( 1.51 )	1.37 ( -0.33 )	16	2.24 ( 1.33 - 3.8 )	2.24 ( 9.56 )	2.08 ( 1.34 )	1.05 ( -0.63 )	3	1.39 ( 0.45 - 4.33 )	1.39 ( 0.33 )	1.39 ( 0.54 )	0.47 ( -1.2 )
GASTROINTESTINAL DISORDERS	GASTROINTESTINAL HYPERMOTILITY	4	69.17 ( 25.6 - 186.89 )	69.15 ( 261.28 )	67.28 ( 29.29 )	6.07 ( 4.39 )						4	Inf ( NaN - Inf )	Inf ( 59.89 )	15.97 ( 0 )	4 ( 1.89 )
GASTROINTESTINAL DISORDERS	FAECES PALE	4	14.28 ( 5.34 - 38.16 )	14.27 ( 49.08 )	14.19 ( 6.24 )	3.83 ( 2.16 )	1	Inf ( NaN - Inf )	Inf ( 16.85 )	17.85 ( 0 )	4.16 ( 1.52 )	3	44.95 ( 4.67 - 432.29 )	44.91 ( 32.2 )	11.98 ( 1.8 )	3.58 ( 1.47 )
GASTROINTESTINAL DISORDERS	FAECALOMA	4	5.49 ( 2.06 - 14.65 )	5.49 ( 14.65 )	5.48 ( 2.41 )	2.45 ( 0.79 )						4	6.66 ( 2.05 - 21.64 )	6.65 ( 13.31 )	4.91 ( 1.83 )	2.3 ( 0.46 )
GASTROINTESTINAL DISORDERS	VOMITING PROJECTILE	3	8.5 ( 2.73 - 26.4 )	8.49 ( 19.77 )	8.47 ( 3.28 )	3.08 ( 1.41 )	2	1.4 ( 0.33 - 5.95 )	1.4 ( 0.22 )	1.37 ( 0.41 )	0.46 ( -1.3 )
GASTROINTESTINAL DISORDERS	INTRINSIC FACTOR DEFICIENCY	3	1841.56 ( 412.1 - 8229.49 )	1840.99 ( 3152.56 )	1052.42 ( 300.72 )	10.04 ( 8.09 )											3	Inf ( NaN - Inf )	Inf ( 1276.75 )	426.58 ( 0 )	8.74 ( 6.53 )
GASTROINTESTINAL DISORDERS	NECROTISING COLITIS	3	21.29 ( 6.83 - 66.35 )	21.28 ( 57.49 )	21.11 ( 8.15 )	4.4 ( 2.73 )	2	1.3 ( 0.31 - 5.47 )	1.3 ( 0.13 )	1.28 ( 0.38 )	0.35 ( -1.4 )
GASTROINTESTINAL DISORDERS	CYCLIC VOMITING SYNDROME	3	64.62 ( 20.53 - 203.37 )	64.6 ( 183.02 )	62.97 ( 24.12 )	5.98 ( 4.29 )											3	426.23 ( 85.97 - 2113.11 )	425.58 ( 635.38 )	213.29 ( 55.87 )	7.74 ( 5.74 )
RESPIRATORY, THORACIC AND MEDIASTINAL DISORDERS	RESPIRATORY FAILURE	43	4.7 ( 3.48 - 6.34 )	4.68 ( 124.27 )	4.67 ( 3.64 )	2.22 ( 0.56 )	10	0.97 ( 0.51 - 1.85 )	0.97 ( 0.01 )	0.98 ( 0.57 )	-0.04 ( -1.72 )	19	1.34 ( 0.84 - 2.14 )	1.34 ( 1.48 )	1.31 ( 0.88 )	0.39 ( -1.29 )	5	1.79 ( 0.74 - 4.32 )	1.79 ( 1.75 )	1.79 ( 0.86 )	0.84 ( -0.83 )
CARDIAC DISORDERS	BRADYCARDIA	42	5.57 ( 4.11 - 7.55 )	5.55 ( 156.58 )	5.54 ( 4.3 )	2.47 ( 0.8 )	13	1.83 ( 1.03 - 3.25 )	1.83 ( 4.4 )	1.75 ( 1.08 )	0.8 ( -0.88 )	14	2.17 ( 1.24 - 3.8 )	2.16 ( 7.64 )	2.01 ( 1.26 )	1.01 ( -0.68 )	9	3.62 ( 1.87 - 6.98 )	3.61 ( 16.83 )	3.58 ( 2.07 )	1.84 ( 0.17 )
RESPIRATORY, THORACIC AND MEDIASTINAL DISORDERS	RESPIRATORY DISORDER	42	9.83 ( 7.26 - 13.32 )	9.79 ( 330.4 )	9.76 ( 7.57 )	3.29 ( 1.62 )	8	2.08 ( 1 - 4.34 )	2.07 ( 3.97 )	1.96 ( 1.06 )	0.97 ( -0.73 )	24	4.88 ( 3.08 - 7.75 )	4.86 ( 55.58 )	3.91 ( 2.66 )	1.97 ( 0.28 )	3	2.99 ( 0.96 - 9.3 )	2.98 ( 3.93 )	2.97 ( 1.15 )	1.57 ( -0.1 )
GENERAL DISORDERS AND ADMINISTRATION SITE CONDITIONS	CONCOMITANT DISEASE AGGRAVATED	10	8.48 ( 4.56 - 15.79 )	8.48 ( 65.72 )	8.45 ( 5.02 )	3.08 ( 1.41 )	4	9.65 ( 2.82 - 32.98 )	9.63 ( 19.69 )	6.49 ( 2.32 )	2.7 ( 0.84 )	5	8.33 ( 2.79 - 24.86 )	8.32 ( 20.7 )	5.7 ( 2.28 )	2.51 ( 0.69 )
GENERAL DISORDERS AND ADMINISTRATION SITE CONDITIONS	GENERALISED OEDEMA	10	6.7 ( 3.6 - 12.47 )	6.7 ( 48.34 )	6.68 ( 3.97 )	2.74 ( 1.07 )						3	3 ( 0.87 - 10.35 )	2.99 ( 3.32 )	2.66 ( 0.94 )	1.41 ( -0.38 )	4	13.75 ( 5.08 - 37.26 )	13.73 ( 45.74 )	13.33 ( 5.79 )	3.74 ( 2.05 )
GENERAL DISORDERS AND ADMINISTRATION SITE CONDITIONS	MEDICAL DEVICE SITE HAEMORRHAGE	3	44.11 ( 14.08 - 138.18 )	44.1 ( 124.13 )	43.34 ( 16.67 )	5.44 ( 3.76 )						3	Inf ( NaN - Inf )	Inf ( 44.91 )	15.97 ( 0 )	4 ( 1.79 )
INFECTIONS AND INFESTATIONS	RESPIRATORY SYNCYTIAL VIRUS INFECTION	40	22.9 ( 16.76 - 31.28 )	22.81 ( 826.53 )	22.61 ( 17.41 )	4.5 ( 2.83 )	3	0.2 ( 0.06 - 0.62 )	0.2 ( 9.56 )	0.21 ( 0.08 )	-2.26 ( -3.93 )	8	0.44 ( 0.22 - 0.88 )	0.44 ( 5.67 )	0.45 ( 0.25 )	-1.14 ( -2.82 )	16	19.11 ( 11.56 - 31.6 )	18.97 ( 260.82 )	18.2 ( 11.95 )	4.19 ( 2.51 )
BLOOD AND LYMPHATIC SYSTEM DISORDERS	THROMBOTIC MICROANGIOPATHY	39	25.4 ( 18.51 - 34.84 )	25.3 ( 901.06 )	25.05 ( 19.23 )	4.65 ( 2.98 )	10	5.46 ( 2.67 - 11.14 )	5.44 ( 27.4 )	4.35 ( 2.4 )	2.12 ( 0.4 )	17	3.23 ( 1.91 - 5.47 )	3.22 ( 21.47 )	2.83 ( 1.82 )	1.5 ( -0.19 )	7	9.08 ( 4.29 - 19.23 )	9.05 ( 49.13 )	8.89 ( 4.74 )	3.15 ( 1.48 )
HEPATOBILIARY DISORDERS	ACUTE HEPATIC FAILURE	15	7.97 ( 4.8 - 13.23 )	7.96 ( 90.95 )	7.93 ( 5.19 )	2.99 ( 1.32 )	5	4.44 ( 1.66 - 11.91 )	4.44 ( 10.54 )	3.72 ( 1.63 )	1.9 ( 0.13 )	6	3.1 ( 1.29 - 7.48 )	3.1 ( 7.07 )	2.74 ( 1.31 )	1.45 ( -0.28 )
INVESTIGATIONS	TROPONIN T INCREASED	38	221.91 ( 159.13 - 309.46 )	221.04 ( 7636.06 )	202.86 ( 153.58 )	7.66 ( 5.99 )	8	Inf ( NaN - Inf )	Inf ( 134.86 )	17.85 ( 0 )	4.16 ( 2.23 )	10	Inf ( NaN - Inf )	Inf ( 149.74 )	15.97 ( 0 )	4 ( 2.12 )	10	534.68 ( 210.8 - 1356.19 )	531.98 ( 2355.51 )	236.99 ( 108.77 )	7.89 ( 6.09 )
HEPATOBILIARY DISORDERS	JAUNDICE	12	4.49 ( 2.55 - 7.91 )	4.49 ( 32.45 )	4.48 ( 2.79 )	2.16 ( 0.5 )	4	2.25 ( 0.79 - 6.39 )	2.25 ( 2.45 )	2.1 ( 0.88 )	1.07 ( -0.67 )						4	7.51 ( 2.79 - 20.21 )	7.5 ( 22.15 )	7.39 ( 3.23 )	2.88 ( 1.21 )
HEPATOBILIARY DISORDERS	GALLBLADDER ENLARGEMENT	6	40.05 ( 17.87 - 89.74 )	40.02 ( 224.62 )	39.4 ( 20.06 )	5.3 ( 3.63 )						2	5.99 ( 1.16 - 30.89 )	5.99 ( 5.94 )	4.56 ( 1.16 )	2.19 ( 0.24 )	4	121.84 ( 40.07 - 370.48 )	121.59 ( 372.1 )	94.8 ( 37.38 )	6.57 ( 4.77 )
HEPATOBILIARY DISORDERS	ISCHAEMIC HEPATITIS	4	25.38 ( 9.48 - 67.98 )	25.37 ( 92.69 )	25.12 ( 11.02 )	4.65 ( 2.98 )						4	29.98 ( 5.49 - 163.73 )	29.94 ( 37.3 )	10.65 ( 2.57 )	3.41 ( 1.42 )
HEPATOBILIARY DISORDERS	OCULAR ICTERUS	3	6.5 ( 2.09 - 20.17 )	6.49 ( 13.91 )	6.48 ( 2.51 )	2.7 ( 1.03 )	1	Inf ( NaN - Inf )	Inf ( 16.85 )	17.85 ( 0 )	4.16 ( 1.52 )	1	4.99 ( 0.52 - 48 )	4.99 ( 2.39 )	3.99 ( 0.6 )	2 ( -0.11 )
RESPIRATORY, THORACIC AND MEDIASTINAL DISORDERS	ATELECTASIS	38	37.19 ( 26.98 - 51.26 )	37.04 ( 1313.03 )	36.51 ( 27.91 )	5.19 ( 3.52 )	10	7.05 ( 3.37 - 14.76 )	7.02 ( 36.49 )	5.25 ( 2.83 )	2.39 ( 0.66 )	14	8.42 ( 4.37 - 16.2 )	8.38 ( 58.4 )	5.73 ( 3.31 )	2.52 ( 0.79 )	8	23.25 ( 11.4 - 47.43 )	23.16 ( 160.91 )	22.02 ( 12.13 )	4.46 ( 2.78 )
INVESTIGATIONS	PLATELET COUNT INCREASED	37	16.77 ( 12.13 - 23.18 )	16.7 ( 542.71 )	16.6 ( 12.66 )	4.05 ( 2.39 )	22	26.74 ( 13.66 - 52.32 )	26.48 ( 209.99 )	10.91 ( 6.22 )	3.45 ( 1.71 )	6	15 ( 4.83 - 46.52 )	14.97 ( 39.12 )	7.99 ( 3.1 )	3 ( 1.15 )	3	6.62 ( 2.12 - 20.74 )	6.62 ( 14.08 )	6.53 ( 2.51 )	2.71 ( 1.03 )
BLOOD AND LYMPHATIC SYSTEM DISORDERS	LEUKOPENIA	36	4.93 ( 3.55 - 6.84 )	4.91 ( 112.09 )	4.91 ( 3.73 )	2.29 ( 0.63 )	5	6.03 ( 2.17 - 16.76 )	6.02 ( 15.43 )	4.7 ( 2 )	2.23 ( 0.44 )	18	6.77 ( 3.88 - 11.82 )	6.74 ( 60.71 )	4.96 ( 3.11 )	2.31 ( 0.6 )	9	5.3 ( 2.74 - 10.23 )	5.28 ( 30.83 )	5.22 ( 3.01 )	2.38 ( 0.71 )
HEPATOBILIARY DISORDERS	HEPATIC FUNCTION ABNORMAL	36	6.66 ( 4.8 - 9.25 )	6.64 ( 172.12 )	6.63 ( 5.04 )	2.73 ( 1.06 )	6	2.81 ( 1.18 - 6.69 )	2.81 ( 6 )	2.55 ( 1.24 )	1.35 ( -0.37 )	20	1.71 ( 1.07 - 2.71 )	1.7 ( 5.21 )	1.63 ( 1.11 )	0.7 ( -0.97 )	8	7.4 ( 3.67 - 14.9 )	7.37 ( 43.31 )	7.26 ( 4.04 )	2.86 ( 1.19 )
INVESTIGATIONS	BLOOD CREATINE PHOSPHOKINASE INCREASED	36	12.24 ( 8.82 - 16.99 )	12.2 ( 368.33 )	12.14 ( 9.23 )	3.6 ( 1.94 )	9	11.71 ( 5 - 27.43 )	11.67 ( 51.9 )	7.3 ( 3.58 )	2.87 ( 1.1 )	17	5.81 ( 3.32 - 10.18 )	5.78 ( 48.58 )	4.45 ( 2.78 )	2.15 ( 0.45 )	7	7.8 ( 3.69 - 16.5 )	7.78 ( 40.62 )	7.66 ( 4.09 )	2.94 ( 1.26 )
INVESTIGATIONS	WHITE BLOOD CELL COUNT INCREASED	36	7.55 ( 5.44 - 10.49 )	7.53 ( 203.35 )	7.51 ( 5.71 )	2.91 ( 1.24 )	9	8.95 ( 3.99 - 20.11 )	8.92 ( 41.42 )	6.18 ( 3.14 )	2.63 ( 0.87 )	9	5.87 ( 2.71 - 12.7 )	5.86 ( 26.08 )	4.49 ( 2.36 )	2.17 ( 0.43 )	12	15.15 ( 8.5 - 26.99 )	15.06 ( 152.25 )	14.58 ( 9 )	3.87 ( 2.19 )
HEPATOBILIARY DISORDERS	HYPERTRANSAMINASAEMIA	35	25.81 ( 18.48 - 36.02 )	25.71 ( 822.87 )	25.46 ( 19.26 )	4.67 ( 3 )	10	12.09 ( 5.36 - 27.24 )	12.04 ( 59.08 )	7.44 ( 3.77 )	2.9 ( 1.13 )	10	9.38 ( 4.25 - 20.69 )	9.36 ( 45.95 )	6.14 ( 3.17 )	2.62 ( 0.86 )	7	13.59 ( 6.39 - 28.87 )	13.54 ( 78.82 )	13.15 ( 7 )	3.72 ( 2.04 )
INVESTIGATIONS	GAMMA-GLUTAMYLTRANSFERASE INCREASED	35	14.32 ( 10.27 - 19.98 )	14.28 ( 429.72 )	14.2 ( 10.75 )	3.83 ( 2.16 )	7	5.91 ( 2.5 - 14 )	5.9 ( 21.11 )	4.63 ( 2.25 )	2.21 ( 0.46 )	12	25.75 ( 10.13 - 65.46 )	25.66 ( 104.83 )	10.09 ( 4.62 )	3.33 ( 1.55 )	11	18.24 ( 9.96 - 33.41 )	18.14 ( 170.97 )	17.44 ( 10.51 )	4.12 ( 2.45 )
NERVOUS SYSTEM DISORDERS	LETHARGY	32	4.65 ( 3.28 - 6.58 )	4.63 ( 91.09 )	4.63 ( 3.46 )	2.21 ( 0.54 )	12	3.44 ( 1.85 - 6.41 )	3.43 ( 17.18 )	3.02 ( 1.79 )	1.59 ( -0.11 )	9	1.35 ( 0.68 - 2.67 )	1.35 ( 0.74 )	1.32 ( 0.74 )	0.4 ( -1.29 )	7	3.04 ( 1.45 - 6.41 )	3.04 ( 9.51 )	3.02 ( 1.62 )	1.6 ( -0.07 )
RENAL AND URINARY DISORDERS	PROTEINURIA	32	10.28 ( 7.26 - 14.55 )	10.25 ( 265.94 )	10.21 ( 7.63 )	3.35 ( 1.68 )	9	8.01 ( 3.62 - 17.73 )	7.98 ( 37.33 )	5.74 ( 2.95 )	2.52 ( 0.77 )	10	1.92 ( 0.99 - 3.72 )	1.92 ( 3.91 )	1.81 ( 1.05 )	0.86 ( -0.83 )	10	13.79 ( 7.34 - 25.93 )	13.73 ( 114.37 )	13.33 ( 7.86 )	3.74 ( 2.06 )
INVESTIGATIONS	MONOCYTE COUNT INCREASED	28	41.25 ( 28.38 - 59.96 )	41.13 ( 1078.36 )	40.47 ( 29.59 )	5.34 ( 3.67 )	10	84.64 ( 18.53 - 386.54 )	84.27 ( 137.18 )	14.88 ( 4.17 )	3.9 ( 2.05 )	7	52.51 ( 10.9 - 252.86 )	52.4 ( 78.44 )	12.42 ( 3.33 )	3.63 ( 1.73 )	9	41.82 ( 21.06 - 83.04 )	41.63 ( 325.15 )	38.01 ( 21.41 )	5.25 ( 3.56 )
INFECTIONS AND INFESTATIONS	RESPIRATORY TRACT INFECTION VIRAL	11	26.95 ( 14.87 - 48.84 )	26.92 ( 271.57 )	26.64 ( 16.2 )	4.74 ( 3.07 )	4	6.75 ( 2.12 - 21.54 )	6.74 ( 13.98 )	5.1 ( 1.93 )	2.35 ( 0.53 )						4	12.63 ( 4.67 - 34.18 )	12.61 ( 41.53 )	12.28 ( 5.34 )	3.62 ( 1.93 )
INFECTIONS AND INFESTATIONS	VIRAL UPPER RESPIRATORY TRACT INFECTION	10	25.23 ( 13.53 - 47.05 )	25.2 ( 230.06 )	24.96 ( 14.81 )	4.64 ( 2.97 )	4	16.88 ( 4.22 - 67.55 )	16.85 ( 29.83 )	8.93 ( 2.8 )	3.16 ( 1.23 )	6	8.18 ( 3.02 - 22.13 )	8.17 ( 24.42 )	5.64 ( 2.45 )	2.49 ( 0.69 )
INFECTIONS AND INFESTATIONS	RESPIRATORY TRACT INFECTION	27	6.51 ( 4.46 - 9.51 )	6.5 ( 125.35 )	6.48 ( 4.73 )	2.7 ( 1.03 )	2	0.89 ( 0.21 - 3.68 )	0.89 ( 0.03 )	0.89 ( 0.27 )	-0.16 ( -1.89 )	9	1.9 ( 0.95 - 3.81 )	1.9 ( 3.4 )	1.8 ( 1 )	0.85 ( -0.85 )	10	11.71 ( 6.24 - 21.99 )	11.66 ( 94.9 )	11.38 ( 6.72 )	3.51 ( 1.83 )
GASTROINTESTINAL DISORDERS	SALIVARY HYPERSECRETION	26	19.23 ( 13.06 - 28.29 )	19.18 ( 444.55 )	19.04 ( 13.78 )	4.25 ( 2.58 )	5	5.63 ( 2.04 - 15.5 )	5.62 ( 14.24 )	4.46 ( 1.91 )	2.16 ( 0.38 )	14	13.15 ( 6.41 - 26.97 )	13.1 ( 83.49 )	7.45 ( 4.09 )	2.9 ( 1.15 )	6	12.61 ( 5.59 - 28.44 )	12.58 ( 62.13 )	12.25 ( 6.2 )	3.61 ( 1.94 )
INFECTIONS AND INFESTATIONS	OTITIS MEDIA	8	19.36 ( 9.65 - 38.83 )	19.35 ( 138.11 )	19.2 ( 10.73 )	4.26 ( 2.59 )	5	9.38 ( 3.14 - 28.02 )	9.36 ( 24.02 )	6.38 ( 2.55 )	2.67 ( 0.85 )						2	6.93 ( 1.71 - 28.03 )	6.92 ( 9.97 )	6.83 ( 2.12 )	2.77 ( 1.08 )
INFECTIONS AND INFESTATIONS	UPPER RESPIRATORY TRACT INFECTION	26	3.86 ( 2.63 - 5.68 )	3.86 ( 54.93 )	3.85 ( 2.79 )	1.95 ( 0.28 )	3	0.94 ( 0.29 - 3 )	0.94 ( 0.01 )	0.94 ( 0.35 )	-0.09 ( -1.8 )	12	2.77 ( 1.49 - 5.13 )	2.76 ( 11.42 )	2.49 ( 1.49 )	1.32 ( -0.38 )	8	5.23 ( 2.6 - 10.52 )	5.21 ( 26.94 )	5.16 ( 2.88 )	2.37 ( 0.7 )
INFECTIONS AND INFESTATIONS	ADENOVIRUS INFECTION	7	12.42 ( 5.91 - 26.12 )	12.42 ( 73.1 )	12.36 ( 6.64 )	3.63 ( 1.96 )	3	2.53 ( 0.75 - 8.52 )	2.53 ( 2.41 )	2.33 ( 0.84 )	1.22 ( -0.55 )						1	0.92 ( 0.13 - 6.56 )	0.92 ( 0.01 )	0.92 ( 0.18 )	-0.12 ( -1.79 )
INFECTIONS AND INFESTATIONS	ESCHERICHIA URINARY TRACT INFECTION	7	12.18 ( 5.79 - 25.6 )	12.17 ( 71.41 )	12.11 ( 6.51 )	3.6 ( 1.93 )	2	4.22 ( 0.89 - 19.87 )	4.21 ( 3.92 )	3.57 ( 0.98 )	1.84 ( -0.04 )	5	6.81 ( 2.37 - 19.62 )	6.8 ( 17.03 )	4.99 ( 2.06 )	2.32 ( 0.51 )
INFECTIONS AND INFESTATIONS	PSEUDOMONAS INFECTION	6	4.72 ( 2.12 - 10.51 )	4.71 ( 17.53 )	4.71 ( 2.41 )	2.23 ( 0.57 )						4	2 ( 0.7 - 5.67 )	2 ( 1.76 )	1.88 ( 0.78 )	0.91 ( -0.83 )	2	3.17 ( 0.79 - 12.74 )	3.16 ( 2.94 )	3.15 ( 0.98 )	1.65 ( -0.02 )
INFECTIONS AND INFESTATIONS	OTITIS MEDIA ACUTE	5	44.49 ( 18.37 - 107.77 )	44.47 ( 208.68 )	43.69 ( 20.84 )	5.45 ( 3.77 )	3	3.89 ( 1.11 - 13.67 )	3.89 ( 5.23 )	3.35 ( 1.17 )	1.74 ( -0.06 )	2	2.14 ( 0.49 - 9.42 )	2.14 ( 1.06 )	2 ( 0.58 )	1 ( -0.81 )
INFECTIONS AND INFESTATIONS	CROUP INFECTIOUS	4	34.96 ( 13.03 - 93.81 )	34.94 ( 130.03 )	34.47 ( 15.09 )	5.11 ( 3.43 )						3	4.49 ( 1.24 - 16.34 )	4.49 ( 6.26 )	3.69 ( 1.25 )	1.88 ( 0.05 )
INFECTIONS AND INFESTATIONS	ROTAVIRUS INFECTION	4	54.88 ( 20.37 - 147.84 )	54.85 ( 206.86 )	53.68 ( 23.42 )	5.75 ( 4.07 )											3	31.19 ( 9.65 - 100.79 )	31.14 ( 81.55 )	29.09 ( 10.9 )	4.86 ( 3.14 )
INFECTIONS AND INFESTATIONS	PASTEURELLA INFECTION	3	105.23 ( 33.13 - 334.27 )	105.2 ( 296.9 )	100.92 ( 38.37 )	6.66 ( 4.96 )	1	Inf ( NaN - Inf )	Inf ( 16.85 )	17.85 ( 0 )	4.16 ( 1.52 )
INFECTIONS AND INFESTATIONS	PNEUMONIA ACINETOBACTER	3	94.44 ( 29.8 - 299.25 )	94.41 ( 266.99 )	90.95 ( 34.65 )	6.51 ( 4.81 )	1	Inf ( NaN - Inf )	Inf ( 16.85 )	17.85 ( 0 )	4.16 ( 1.52 )
INFECTIONS AND INFESTATIONS	METAPNEUMOVIRUS INFECTION	3	21.6 ( 6.93 - 67.32 )	21.6 ( 58.41 )	21.42 ( 8.27 )	4.42 ( 2.75 )	1	1.3 ( 0.17 - 9.92 )	1.3 ( 0.06 )	1.28 ( 0.23 )	0.35 ( -1.47 )						1	4.22 ( 0.59 - 30.23 )	4.21 ( 2.43 )	4.18 ( 0.8 )	2.06 ( 0.37 )
INFECTIONS AND INFESTATIONS	SERRATIA INFECTION	3	30.07 ( 9.63 - 93.89 )	30.06 ( 83.25 )	29.71 ( 11.46 )	4.89 ( 3.22 )						3	2.81 ( 0.82 - 9.64 )	2.81 ( 2.94 )	2.52 ( 0.9 )	1.33 ( -0.45 )
INVESTIGATIONS	BLOOD CREATININE DECREASED	26	52.24 ( 35.4 - 77.07 )	52.1 ( 1276.05 )	51.04 ( 36.86 )	5.67 ( 4.01 )	7	39.45 ( 10.19 - 152.65 )	39.33 ( 78.46 )	12.5 ( 4.03 )	3.64 ( 1.76 )	13	65.13 ( 18.55 - 228.66 )	64.87 ( 153.34 )	12.98 ( 4.54 )	3.7 ( 1.89 )	5	28.83 ( 11.64 - 71.38 )	28.76 ( 125.48 )	27 ( 12.64 )	4.75 ( 3.06 )
INFECTIONS AND INFESTATIONS	PNEUMONIA VIRAL	3	5.25 ( 1.69 - 16.3 )	5.25 ( 10.3 )	5.24 ( 2.03 )	2.39 ( 0.72 )											2	11.06 ( 2.72 - 45.07 )	11.05 ( 17.83 )	10.8 ( 3.33 )	3.43 ( 1.73 )
RESPIRATORY, THORACIC AND MEDIASTINAL DISORDERS	INCREASED BRONCHIAL SECRETION	25	79.39 ( 53.28 - 118.29 )	79.18 ( 1869.63 )	76.74 ( 54.97 )	6.26 ( 4.59 )	4	4.5 ( 1.49 - 13.57 )	4.49 ( 8.58 )	3.76 ( 1.49 )	1.91 ( 0.12 )	14	11.07 ( 5.55 - 22.11 )	11.03 ( 73.57 )	6.78 ( 3.8 )	2.76 ( 1.02 )	4	17.4 ( 6.4 - 47.35 )	17.37 ( 59.3 )	16.73 ( 7.24 )	4.06 ( 2.37 )
INFECTIONS AND INFESTATIONS	VIRAL INFECTION	24	5.03 ( 3.37 - 7.52 )	5.02 ( 77.23 )	5.02 ( 3.59 )	2.33 ( 0.66 )	7	1.48 ( 0.68 - 3.2 )	1.47 ( 0.99 )	1.44 ( 0.75 )	0.52 ( -1.17 )	7	0.7 ( 0.33 - 1.49 )	0.7 ( 0.87 )	0.71 ( 0.38 )	-0.49 ( -2.17 )	4	1.75 ( 0.66 - 4.68 )	1.75 ( 1.28 )	1.75 ( 0.77 )	0.8 ( -0.87 )
INVESTIGATIONS	BLOOD BILIRUBIN INCREASED	24	7.93 ( 5.31 - 11.84 )	7.91 ( 144.42 )	7.89 ( 5.64 )	2.98 ( 1.31 )	7	5.14 ( 2.2 - 12 )	5.13 ( 17.85 )	4.17 ( 2.05 )	2.06 ( 0.31 )	7	10.5 ( 3.99 - 27.6 )	10.48 ( 35.32 )	6.58 ( 2.93 )	2.72 ( 0.92 )	7	7.8 ( 3.69 - 16.5 )	7.78 ( 40.62 )	7.66 ( 4.09 )	2.94 ( 1.26 )
RESPIRATORY, THORACIC AND MEDIASTINAL DISORDERS	ASPIRATION	24	17.99 ( 12.03 - 26.89 )	17.94 ( 381.27 )	17.82 ( 12.73 )	4.16 ( 2.49 )	6	2.98 ( 1.25 - 7.1 )	2.97 ( 6.69 )	2.68 ( 1.29 )	1.42 ( -0.31 )	4	1.17 ( 0.42 - 3.25 )	1.17 ( 0.1 )	1.16 ( 0.5 )	0.22 ( -1.49 )	2	5.16 ( 1.28 - 20.83 )	5.16 ( 6.63 )	5.11 ( 1.59 )	2.35 ( 0.67 )
RESPIRATORY, THORACIC AND MEDIASTINAL DISORDERS	ACUTE RESPIRATORY FAILURE	23	7.59 ( 5.04 - 11.43 )	7.57 ( 130.79 )	7.55 ( 5.36 )	2.92 ( 1.25 )	4	1.87 ( 0.67 - 5.27 )	1.87 ( 1.47 )	1.79 ( 0.75 )	0.84 ( -0.89 )	13	3.68 ( 2.01 - 6.76 )	3.67 ( 20.32 )	3.15 ( 1.89 )	1.65 ( -0.05 )	3	4.39 ( 1.41 - 13.71 )	4.39 ( 7.77 )	4.35 ( 1.68 )	2.12 ( 0.45 )
INVESTIGATIONS	C-REACTIVE PROTEIN INCREASED	22	3.32 ( 2.18 - 5.04 )	3.31 ( 35.51 )	3.31 ( 2.33 )	1.73 ( 0.06 )	4	3.97 ( 1.34 - 11.81 )	3.97 ( 7.19 )	3.4 ( 1.37 )	1.77 ( -0.01 )	7	2.28 ( 1.03 - 5.06 )	2.28 ( 4.36 )	2.11 ( 1.08 )	1.08 ( -0.64 )	8	4.34 ( 2.16 - 8.72 )	4.33 ( 20.27 )	4.29 ( 2.39 )	2.1 ( 0.43 )
RENAL AND URINARY DISORDERS	HAEMATURIA	22	4.89 ( 3.22 - 7.44 )	4.88 ( 67.86 )	4.88 ( 3.44 )	2.29 ( 0.62 )	1	1.05 ( 0.14 - 7.95 )	1.05 ( 0 )	1.05 ( 0.19 )	0.07 ( -1.73 )	10	8.83 ( 4.04 - 19.3 )	8.81 ( 43.59 )	5.92 ( 3.07 )	2.56 ( 0.81 )	9	9.89 ( 5.1 - 19.17 )	9.85 ( 69.95 )	9.65 ( 5.54 )	3.27 ( 1.6 )
RESPIRATORY, THORACIC AND MEDIASTINAL DISORDERS	TACHYPNOEA	22	10.8 ( 7.1 - 16.43 )	10.78 ( 194.41 )	10.74 ( 7.56 )	3.42 ( 1.76 )	4	1.65 ( 0.59 - 4.6 )	1.64 ( 0.92 )	1.59 ( 0.67 )	0.67 ( -1.05 )	7	2.02 ( 0.92 - 4.44 )	2.02 ( 3.16 )	1.89 ( 0.98 )	0.92 ( -0.79 )	7	6.92 ( 3.27 - 14.62 )	6.9 ( 34.74 )	6.8 ( 3.64 )	2.77 ( 1.09 )
RESPIRATORY, THORACIC AND MEDIASTINAL DISORDERS	HYPOXIA	22	4.2 ( 2.76 - 6.39 )	4.19 ( 53.45 )	4.19 ( 2.95 )	2.07 ( 0.4 )	4	0.69 ( 0.25 - 1.87 )	0.69 ( 0.55 )	0.7 ( 0.3 )	-0.51 ( -2.21 )	12	1.75 ( 0.96 - 3.18 )	1.74 ( 3.42 )	1.67 ( 1.01 )	0.74 ( -0.95 )	3	1.56 ( 0.5 - 4.84 )	1.56 ( 0.59 )	1.55 ( 0.6 )	0.64 ( -1.04 )
METABOLISM AND NUTRITION DISORDERS	HYPERKALAEMIA	21	4.63 ( 3.02 - 7.11 )	4.62 ( 59.51 )	4.61 ( 3.22 )	2.21 ( 0.54 )	9	3.38 ( 1.65 - 6.92 )	3.37 ( 12.52 )	2.98 ( 1.63 )	1.57 ( -0.14 )	8	6.32 ( 2.76 - 14.44 )	6.3 ( 25.13 )	4.73 ( 2.37 )	2.24 ( 0.49 )	4	7.11 ( 2.64 - 19.11 )	7.09 ( 20.6 )	6.99 ( 3.06 )	2.81 ( 1.13 )
GASTROINTESTINAL DISORDERS	RETCHING	19	6.95 ( 4.43 - 10.9 )	6.93 ( 96.24 )	6.92 ( 4.74 )	2.79 ( 1.12 )	3	4.22 ( 1.19 - 14.96 )	4.21 ( 5.88 )	3.57 ( 1.24 )	1.84 ( 0.02 )	5	3.57 ( 1.34 - 9.47 )	3.56 ( 7.45 )	3.07 ( 1.36 )	1.62 ( -0.14 )	4	5.28 ( 1.97 - 14.17 )	5.27 ( 13.68 )	5.22 ( 2.28 )	2.38 ( 0.71 )
GENERAL DISORDERS AND ADMINISTRATION SITE CONDITIONS	SECRETION DISCHARGE	19	8.63 ( 5.5 - 13.54 )	8.61 ( 127.4 )	8.58 ( 5.89 )	3.1 ( 1.44 )	3	2.3 ( 0.69 - 7.69 )	2.3 ( 1.94 )	2.14 ( 0.78 )	1.1 ( -0.66 )	6	3.21 ( 1.33 - 7.76 )	3.21 ( 7.51 )	2.82 ( 1.35 )	1.49 ( -0.24 )	4	7.65 ( 2.84 - 20.58 )	7.63 ( 22.66 )	7.52 ( 3.28 )	2.91 ( 1.23 )
INVESTIGATIONS	BLOOD CREATINE PHOSPHOKINASE MB INCREASED	19	284.94 ( 177.13 - 458.38 )	284.38 ( 4808.28 )	254.96 ( 171.28 )	7.99 ( 6.31 )	2	Inf ( NaN - Inf )	Inf ( 33.71 )	17.85 ( 0 )	4.16 ( 1.8 )	12	180.3 ( 23.44 - 1387.12 )	179.65 ( 164.03 )	14.74 ( 2.67 )	3.88 ( 2.05 )	3	255.74 ( 61.07 - 1070.85 )	255.35 ( 475.04 )	159.97 ( 48.27 )	7.32 ( 5.4 )
RESPIRATORY, THORACIC AND MEDIASTINAL DISORDERS	PNEUMOTHORAX	19	7.83 ( 4.99 - 12.29 )	7.82 ( 112.61 )	7.79 ( 5.35 )	2.96 ( 1.3 )	1	0.56 ( 0.08 - 4.12 )	0.56 ( 0.33 )	0.58 ( 0.11 )	-0.8 ( -2.54 )	5	2.08 ( 0.82 - 5.31 )	2.08 ( 2.46 )	1.95 ( 0.89 )	0.96 ( -0.76 )	6	8.31 ( 3.7 - 18.67 )	8.29 ( 37.75 )	8.15 ( 4.14 )	3.03 ( 1.35 )
BLOOD AND LYMPHATIC SYSTEM DISORDERS	LEUKOCYTOSIS	18	7.85 ( 4.94 - 12.47 )	7.84 ( 107.04 )	7.82 ( 5.3 )	2.97 ( 1.3 )	5	7.04 ( 2.48 - 19.99 )	7.02 ( 18.24 )	5.25 ( 2.19 )	2.39 ( 0.59 )	4	3 ( 1.02 - 8.77 )	2.99 ( 4.43 )	2.66 ( 1.08 )	1.41 ( -0.35 )	9	12.57 ( 6.47 - 24.43 )	12.52 ( 92.68 )	12.19 ( 6.99 )	3.61 ( 1.93 )
GENERAL DISORDERS AND ADMINISTRATION SITE CONDITIONS	CRYING	18	4.66 ( 2.93 - 7.4 )	4.65 ( 51.48 )	4.64 ( 3.15 )	2.21 ( 0.55 )	9	1.45 ( 0.73 - 2.86 )	1.44 ( 1.14 )	1.41 ( 0.8 )	0.5 ( -1.19 )	3	0.36 ( 0.11 - 1.14 )	0.36 ( 3.3 )	0.38 ( 0.14 )	-1.41 ( -3.09 )	1	0.41 ( 0.06 - 2.95 )	0.41 ( 0.83 )	0.42 ( 0.08 )	-1.27 ( -2.94 )
INFECTIONS AND INFESTATIONS	PARAINFLUENZAE VIRUS INFECTION	18	55.54 ( 34.8 - 88.65 )	55.44 ( 940.98 )	54.24 ( 36.67 )	5.76 ( 4.09 )	2	2.81 ( 0.63 - 12.57 )	2.81 ( 2 )	2.55 ( 0.73 )	1.35 ( -0.47 )	12	4.09 ( 2.16 - 7.76 )	4.08 ( 21.97 )	3.42 ( 2 )	1.77 ( 0.07 )	2	4.79 ( 1.19 - 19.3 )	4.78 ( 5.92 )	4.74 ( 1.48 )	2.24 ( 0.56 )
PSYCHIATRIC DISORDERS	EATING DISORDER	18	5.54 ( 3.49 - 8.81 )	5.54 ( 66.77 )	5.53 ( 3.75 )	2.47 ( 0.8 )	3	2.81 ( 0.83 - 9.55 )	2.81 ( 3 )	2.55 ( 0.92 )	1.35 ( -0.43 )	5	4.41 ( 1.63 - 11.96 )	4.4 ( 10.17 )	3.63 ( 1.58 )	1.86 ( 0.09 )	1	1.62 ( 0.23 - 11.58 )	1.62 ( 0.24 )	1.62 ( 0.31 )	0.7 ( -0.98 )
VASCULAR DISORDERS	PALLOR	18	4.2 ( 2.64 - 6.66 )	4.19 ( 43.65 )	4.18 ( 2.84 )	2.06 ( 0.4 )	8	2.33 ( 1.11 - 4.88 )	2.32 ( 5.32 )	2.16 ( 1.16 )	1.11 ( -0.59 )	4	1.2 ( 0.43 - 3.32 )	1.2 ( 0.12 )	1.18 ( 0.5 )	0.24 ( -1.47 )	3	1.47 ( 0.47 - 4.58 )	1.47 ( 0.45 )	1.47 ( 0.57 )	0.56 ( -1.11 )
INFECTIONS AND INFESTATIONS	BRONCHIOLITIS	17	33.28 ( 20.61 - 53.73 )	33.22 ( 524.25 )	32.79 ( 21.96 )	5.04 ( 3.37 )	8	0.68 ( 0.33 - 1.38 )	0.68 ( 1.16 )	0.69 ( 0.38 )	-0.53 ( -2.21 )	3	0.4 ( 0.13 - 1.26 )	0.4 ( 2.62 )	0.42 ( 0.16 )	-1.26 ( -2.95 )	3	31.97 ( 9.88 - 103.42 )	31.92 ( 83.59 )	29.76 ( 11.14 )	4.9 ( 3.17 )
GASTROINTESTINAL DISORDERS	REGURGITATION	16	38.95 ( 23.76 - 63.85 )	38.89 ( 581.4 )	38.29 ( 25.32 )	5.26 ( 3.59 )	7	23.67 ( 7.51 - 74.63 )	23.6 ( 63.13 )	10.41 ( 3.98 )	3.38 ( 1.53 )	8	30.01 ( 9.03 - 99.72 )	29.94 ( 74.62 )	10.65 ( 3.9 )	3.41 ( 1.56 )	1	7.74 ( 1.07 - 55.97 )	7.74 ( 5.76 )	7.62 ( 1.46 )	2.93 ( 1.22 )
INFECTIONS AND INFESTATIONS	ENTEROVIRUS INFECTION	16	89.2 ( 54.15 - 146.96 )	89.06 ( 1344.35 )	85.97 ( 56.62 )	6.43 ( 4.75 )	4	4.5 ( 1.49 - 13.57 )	4.49 ( 8.58 )	3.76 ( 1.49 )	1.91 ( 0.12 )	6	2.81 ( 1.17 - 6.73 )	2.81 ( 5.88 )	2.52 ( 1.21 )	1.33 ( -0.39 )	2	6.76 ( 1.67 - 27.35 )	6.76 ( 9.65 )	6.67 ( 2.07 )	2.74 ( 1.05 )
INVESTIGATIONS	LABORATORY TEST ABNORMAL	16	3.72 ( 2.28 - 6.07 )	3.71 ( 31.67 )	3.71 ( 2.46 )	1.89 ( 0.22 )	7	19.72 ( 6.62 - 58.73 )	19.66 ( 57.25 )	9.61 ( 3.86 )	3.27 ( 1.43 )	3	4.09 ( 1.14 - 14.65 )	4.08 ( 5.49 )	3.42 ( 1.18 )	1.77 ( -0.05 )	1	2.92 ( 0.41 - 20.85 )	2.91 ( 1.25 )	2.9 ( 0.56 )	1.54 ( -0.15 )
INVESTIGATIONS	LYMPHOCYTE COUNT INCREASED	16	29.31 ( 17.9 - 48.01 )	29.27 ( 431.67 )	28.93 ( 19.15 )	4.85 ( 3.19 )	6	33.8 ( 8.45 - 135.22 )	33.71 ( 63.49 )	11.9 ( 3.73 )	3.57 ( 1.67 )	5	37.48 ( 7.27 - 193.27 )	37.43 ( 50.65 )	11.41 ( 2.89 )	3.51 ( 1.56 )	3	24.59 ( 7.67 - 78.8 )	24.55 ( 64.09 )	23.27 ( 8.78 )	4.54 ( 2.83 )
VASCULAR DISORDERS	CYANOSIS	16	9.25 ( 5.66 - 15.12 )	9.23 ( 117.07 )	9.2 ( 6.1 )	3.2 ( 1.54 )	6	0.97 ( 0.43 - 2.22 )	0.97 ( 0 )	0.97 ( 0.49 )	-0.04 ( -1.73 )	4	0.42 ( 0.15 - 1.12 )	0.42 ( 3.2 )	0.43 ( 0.19 )	-1.21 ( -2.9 )	4	4.52 ( 1.69 - 12.12 )	4.52 ( 10.84 )	4.48 ( 1.96 )	2.16 ( 0.49 )
BLOOD AND LYMPHATIC SYSTEM DISORDERS	HAEMOLYTIC ANAEMIA	15	14.75 ( 8.87 - 24.51 )	14.73 ( 190.81 )	14.65 ( 9.57 )	3.87 ( 2.21 )	3	2.2 ( 0.66 - 7.33 )	2.2 ( 1.73 )	2.06 ( 0.75 )	1.04 ( -0.71 )	6	15 ( 4.83 - 46.52 )	14.97 ( 39.12 )	7.99 ( 3.1 )	3 ( 1.15 )	4	9.97 ( 3.7 - 26.9 )	9.96 ( 31.49 )	9.75 ( 4.25 )	3.29 ( 1.6 )
BLOOD AND LYMPHATIC SYSTEM DISORDERS	MONOCYTOSIS	15	192.07 ( 113.52 - 324.96 )	191.77 ( 2640.37 )	177.95 ( 114.6 )	7.48 ( 5.8 )	7	Inf ( NaN - Inf )	Inf ( 118 )	17.85 ( 0 )	4.16 ( 2.2 )	4	29.98 ( 5.49 - 163.73 )	29.94 ( 37.3 )	10.65 ( 2.57 )	3.41 ( 1.42 )	3	159.83 ( 42.37 - 602.93 )	159.59 ( 343.86 )	116.34 ( 38.31 )	6.86 ( 5 )
HEPATOBILIARY DISORDERS	HEPATOMEGALY	15	13.29 ( 8 - 22.08 )	13.27 ( 169.26 )	13.2 ( 8.63 )	3.72 ( 2.06 )	1	0.7 ( 0.09 - 5.19 )	0.7 ( 0.12 )	0.71 ( 0.13 )	-0.49 ( -2.25 )	12	8.58 ( 4.22 - 17.46 )	8.55 ( 50.98 )	5.81 ( 3.21 )	2.54 ( 0.8 )	2	3.37 ( 0.84 - 13.55 )	3.36 ( 3.3 )	3.35 ( 1.04 )	1.74 ( 0.07 )
RESPIRATORY, THORACIC AND MEDIASTINAL DISORDERS	CHOKING	15	5.41 ( 3.26 - 8.98 )	5.4 ( 53.72 )	5.39 ( 3.53 )	2.43 ( 0.76 )	2	0.91 ( 0.22 - 3.78 )	0.91 ( 0.02 )	0.92 ( 0.28 )	-0.13 ( -1.86 )	1	0.88 ( 0.12 - 6.62 )	0.88 ( 0.02 )	0.89 ( 0.16 )	-0.17 ( -1.97 )	5	14.41 ( 5.9 - 35.18 )	14.38 ( 60.21 )	13.94 ( 6.61 )	3.8 ( 2.12 )
INVESTIGATIONS	BLOOD UREA INCREASED	14	9.58 ( 5.67 - 16.2 )	9.57 ( 107.04 )	9.54 ( 6.15 )	3.25 ( 1.59 )	7	23.67 ( 7.51 - 74.63 )	23.6 ( 63.13 )	10.41 ( 3.98 )	3.38 ( 1.53 )	2	7.49 ( 1.37 - 40.91 )	7.49 ( 7.49 )	5.32 ( 1.29 )	2.41 ( 0.42 )	2	6.04 ( 1.5 - 24.41 )	6.04 ( 8.29 )	5.97 ( 1.85 )	2.58 ( 0.89 )
INVESTIGATIONS	BLOOD ALKALINE PHOSPHATASE INCREASED	14	5.78 ( 3.42 - 9.77 )	5.77 ( 55.11 )	5.76 ( 3.71 )	2.53 ( 0.86 )	5	7.68 ( 2.66 - 22.11 )	7.66 ( 19.92 )	5.58 ( 2.3 )	2.48 ( 0.67 )	5	5.35 ( 1.93 - 14.87 )	5.35 ( 13.02 )	4.2 ( 1.79 )	2.07 ( 0.28 )	3	6.56 ( 2.09 - 20.52 )	6.55 ( 13.89 )	6.46 ( 2.49 )	2.69 ( 1.01 )
INVESTIGATIONS	BLOOD POTASSIUM INCREASED	14	6.81 ( 4.03 - 11.51 )	6.8 ( 69.06 )	6.78 ( 4.37 )	2.76 ( 1.1 )	8	135.31 ( 16.92 - 1082.35 )	134.83 ( 118.11 )	15.87 ( 2.79 )	3.99 ( 2.09 )	3	6.42 ( 1.66 - 24.84 )	6.42 ( 9.6 )	4.79 ( 1.54 )	2.26 ( 0.38 )	1	7.74 ( 1.07 - 55.97 )	7.74 ( 5.76 )	7.62 ( 1.46 )	2.93 ( 1.22 )
INVESTIGATIONS	ACTIVATED PARTIAL THROMBOPLASTIN TIME SHORTENED	14	340.74 ( 194.77 - 596.12 )	340.25 ( 4159.05 )	298.95 ( 187.22 )	8.22 ( 6.54 )	3	25.31 ( 4.23 - 151.57 )	25.28 ( 27.99 )	10.71 ( 2.4 )	3.42 ( 1.38 )	8	Inf ( NaN - Inf )	Inf ( 119.78 )	15.97 ( 0 )	4 ( 2.07 )	3	159.83 ( 42.37 - 602.93 )	159.59 ( 343.86 )	116.34 ( 38.31 )	6.86 ( 5 )
INVESTIGATIONS	SERUM FERRITIN INCREASED	14	19.93 ( 11.77 - 33.73 )	19.9 ( 249.28 )	19.75 ( 12.71 )	4.3 ( 2.64 )	4	33.77 ( 6.18 - 184.45 )	33.71 ( 42.32 )	11.9 ( 2.87 )	3.57 ( 1.58 )	7	15 ( 5.26 - 42.79 )	14.97 ( 45.64 )	7.99 ( 3.32 )	3 ( 1.17 )	2	4.76 ( 1.18 - 19.19 )	4.76 ( 5.87 )	4.71 ( 1.47 )	2.24 ( 0.56 )
INVESTIGATIONS	BLOOD SODIUM DECREASED	11	4.46 ( 2.47 - 8.06 )	4.46 ( 29.45 )	4.45 ( 2.71 )	2.15 ( 0.49 )	3	12.66 ( 2.83 - 56.58 )	12.64 ( 18.38 )	7.65 ( 2.19 )	2.94 ( 0.98 )						7	39.86 ( 18.35 - 86.59 )	39.72 ( 241.69 )	36.42 ( 19.03 )	5.19 ( 3.49 )
METABOLISM AND NUTRITION DISORDERS	HYPOPHAGIA	14	3.92 ( 2.32 - 6.63 )	3.92 ( 30.39 )	3.91 ( 2.52 )	1.97 ( 0.3 )	5	4.02 ( 1.51 - 10.67 )	4.01 ( 9.14 )	3.43 ( 1.52 )	1.78 ( 0.02 )	2	0.94 ( 0.22 - 3.91 )	0.94 ( 0.01 )	0.94 ( 0.28 )	-0.09 ( -1.83 )	5	5.43 ( 2.24 - 13.12 )	5.41 ( 17.78 )	5.36 ( 2.56 )	2.42 ( 0.75 )
INFECTIONS AND INFESTATIONS	PNEUMONIA RESPIRATORY SYNCYTIAL VIRAL	13	89.76 ( 51.59 - 156.16 )	89.64 ( 1099.29 )	86.51 ( 54.43 )	6.43 ( 4.76 )	3	3.16 ( 0.92 - 10.86 )	3.16 ( 3.73 )	2.82 ( 1 )	1.5 ( -0.29 )	7	10.5 ( 3.99 - 27.6 )	10.48 ( 35.32 )	6.58 ( 2.93 )	2.72 ( 0.92 )	2	19.81 ( 4.8 - 81.85 )	19.79 ( 34.11 )	18.96 ( 5.79 )	4.24 ( 2.52 )
INVESTIGATIONS	BLOOD ALKALINE PHOSPHATASE DECREASED	13	87.54 ( 50.33 - 152.28 )	87.43 ( 1072.51 )	84.45 ( 53.14 )	6.4 ( 4.73 )	3	10.12 ( 2.42 - 42.39 )	10.11 ( 15.4 )	6.7 ( 2.02 )	2.74 ( 0.82 )	6	44.99 ( 9.08 - 223.01 )	44.91 ( 64.41 )	11.98 ( 3.14 )	3.58 ( 1.66 )	2	44.84 ( 10.44 - 192.65 )	44.8 ( 77.49 )	40.63 ( 12 )	5.34 ( 3.57 )
INVESTIGATIONS	HAEMATOCRIT INCREASED	13	32.74 ( 18.93 - 56.61 )	32.7 ( 394.2 )	32.28 ( 20.41 )	5.01 ( 3.34 )	3	50.63 ( 5.26 - 486.93 )	50.56 ( 36.44 )	13.39 ( 2.01 )	3.74 ( 1.64 )	7	105.02 ( 12.92 - 853.85 )	104.8 ( 89.97 )	13.97 ( 2.42 )	3.8 ( 1.88 )	3	127.87 ( 35.16 - 464.97 )	127.67 ( 290.04 )	98.44 ( 33.42 )	6.62 ( 4.78 )
INVESTIGATIONS	RED BLOOD CELL COUNT INCREASED	12	24.85 ( 14.06 - 43.89 )	24.82 ( 271.54 )	24.58 ( 15.27 )	4.62 ( 2.95 )	3	25.31 ( 4.23 - 151.57 )	25.28 ( 27.99 )	10.71 ( 2.4 )	3.42 ( 1.38 )	5	Inf ( NaN - Inf )	Inf ( 74.86 )	15.97 ( 0 )	4 ( 1.96 )	4	100.34 ( 33.73 - 298.46 )	100.14 ( 317.82 )	81.25 ( 32.64 )	6.34 ( 4.57 )
METABOLISM AND NUTRITION DISORDERS	WEIGHT GAIN POOR	12	36.82 ( 20.81 - 65.13 )	36.77 ( 411.46 )	36.25 ( 22.49 )	5.18 ( 3.51 )	2	0.73 ( 0.18 - 3.02 )	0.73 ( 0.19 )	0.74 ( 0.23 )	-0.43 ( -2.14 )	2	1.3 ( 0.31 - 5.52 )	1.3 ( 0.13 )	1.28 ( 0.38 )	0.35 ( -1.41 )	1	4.22 ( 0.59 - 30.23 )	4.21 ( 2.43 )	4.18 ( 0.8 )	2.06 ( 0.37 )
INFECTIONS AND INFESTATIONS	PNEUMONIA BACTERIAL	11	6.47 ( 3.58 - 11.69 )	6.46 ( 50.63 )	6.45 ( 3.93 )	2.69 ( 1.02 )	1	1.53 ( 0.2 - 11.88 )	1.53 ( 0.17 )	1.49 ( 0.27 )	0.57 ( -1.28 )	3	3.21 ( 0.92 - 11.18 )	3.21 ( 3.76 )	2.82 ( 0.99 )	1.49 ( -0.31 )	5	17.92 ( 7.32 - 43.9 )	17.88 ( 76.49 )	17.2 ( 8.13 )	4.1 ( 2.42 )
INFECTIONS AND INFESTATIONS	TRACHEITIS	11	92.89 ( 50.86 - 169.66 )	92.79 ( 962.41 )	89.44 ( 54.03 )	6.48 ( 4.81 )	2	33.74 ( 3.06 - 372.22 )	33.71 ( 21.16 )	11.9 ( 1.6 )	3.57 ( 1.37 )	3	1.87 ( 0.56 - 6.22 )	1.87 ( 1.08 )	1.77 ( 0.65 )	0.83 ( -0.93 )	1	13.73 ( 1.87 - 100.66 )	13.73 ( 11.43 )	13.33 ( 2.52 )	3.74 ( 2 )
INVESTIGATIONS	HEPATIC ENZYME ABNORMAL	9	11.6 ( 6.02 - 22.34 )	11.59 ( 86.69 )	11.54 ( 6.67 )	3.53 ( 1.86 )						3	6.42 ( 1.66 - 24.84 )	6.42 ( 9.6 )	4.79 ( 1.54 )	2.26 ( 0.38 )	1	9.9 ( 1.36 - 71.94 )	9.9 ( 7.82 )	9.7 ( 1.84 )	3.28 ( 1.56 )
INVESTIGATIONS	BLOOD URIC ACID INCREASED	9	10.84 ( 5.63 - 20.87 )	10.83 ( 79.95 )	10.79 ( 6.23 )	3.43 ( 1.76 )	4	Inf ( NaN - Inf )	Inf ( 67.42 )	17.85 ( 0 )	4.16 ( 2.05 )	5	24.99 ( 5.97 - 104.61 )	24.95 ( 43.12 )	9.98 ( 3.01 )	3.32 ( 1.4 )
INVESTIGATIONS	PLATELET COUNT ABNORMAL	11	10.11 ( 5.59 - 18.29 )	10.1 ( 89.85 )	10.06 ( 6.13 )	3.33 ( 1.66 )	2	6.75 ( 1.31 - 34.79 )	6.74 ( 6.99 )	5.1 ( 1.29 )	2.35 ( 0.4 )	2	7.49 ( 1.37 - 40.91 )	7.49 ( 7.49 )	5.32 ( 1.29 )	2.41 ( 0.42 )	4	33.44 ( 12.08 - 92.62 )	33.38 ( 116.51 )	31.02 ( 13.23 )	4.96 ( 3.24 )
INVESTIGATIONS	GRANULOCYTE COUNT DECREASED	8	33.09 ( 16.46 - 66.49 )	33.06 ( 245.42 )	32.63 ( 18.2 )	5.03 ( 3.36 )						2	9.99 ( 1.67 - 59.79 )	9.98 ( 9.7 )	6.39 ( 1.43 )	2.68 ( 0.63 )	5	44.44 ( 17.67 - 111.75 )	44.33 ( 191.8 )	40.24 ( 18.6 )	5.33 ( 3.62 )
INVESTIGATIONS	URINE OUTPUT DECREASED	11	11.25 ( 6.22 - 20.35 )	11.24 ( 102.12 )	11.19 ( 6.81 )	3.48 ( 1.82 )	3	2.81 ( 0.83 - 9.55 )	2.81 ( 3 )	2.55 ( 0.92 )	1.35 ( -0.43 )	6	6.92 ( 2.63 - 18.22 )	6.91 ( 20.76 )	5.04 ( 2.24 )	2.33 ( 0.55 )	2	6.08 ( 1.51 - 24.59 )	6.08 ( 8.37 )	6.01 ( 1.87 )	2.59 ( 0.9 )
INVESTIGATIONS	EOSINOPHIL COUNT DECREASED	8	19.95 ( 9.95 - 40.02 )	19.94 ( 142.74 )	19.78 ( 11.05 )	4.31 ( 2.64 )	7	118.34 ( 14.55 - 962.32 )	117.98 ( 101.51 )	15.62 ( 2.7 )	3.97 ( 2.04 )	1	14.98 ( 0.94 - 239.48 )	14.97 ( 6.52 )	7.99 ( 0.79 )	3 ( 0.64 )
INVESTIGATIONS	INTERNATIONAL NORMALISED RATIO INCREASED	11	5.95 ( 3.29 - 10.75 )	5.94 ( 45.13 )	5.93 ( 3.61 )	2.57 ( 0.9 )	2	8.43 ( 1.54 - 46.07 )	8.43 ( 8.73 )	5.95 ( 1.44 )	2.57 ( 0.58 )	6	12.85 ( 4.32 - 38.27 )	12.83 ( 35.26 )	7.37 ( 2.96 )	2.88 ( 1.05 )	1	2.84 ( 0.4 - 20.29 )	2.84 ( 1.18 )	2.83 ( 0.54 )	1.5 ( -0.19 )
INVESTIGATIONS	BLOOD BILIRUBIN DECREASED	11	99.02 ( 54.17 - 180.98 )	98.91 ( 1024.79 )	95.11 ( 57.42 )	6.57 ( 4.9 )	3	25.31 ( 4.23 - 151.57 )	25.28 ( 27.99 )	10.71 ( 2.4 )	3.42 ( 1.38 )	4	Inf ( NaN - Inf )	Inf ( 59.89 )	15.97 ( 0 )	4 ( 1.89 )	3	142.07 ( 38.43 - 525.19 )	141.86 ( 314.71 )	106.65 ( 35.71 )	6.74 ( 4.89 )
INVESTIGATIONS	EOSINOPHIL COUNT INCREASED	11	7.09 ( 3.92 - 12.82 )	7.09 ( 57.35 )	7.07 ( 4.31 )	2.82 ( 1.15 )	2	Inf ( NaN - Inf )	Inf ( 33.71 )	17.85 ( 0 )	4.16 ( 1.8 )	3	6.42 ( 1.66 - 24.84 )	6.42 ( 9.6 )	4.79 ( 1.54 )	2.26 ( 0.38 )	6	15.81 ( 6.99 - 35.75 )	15.76 ( 80.01 )	15.24 ( 7.7 )	3.93 ( 2.25 )
NERVOUS SYSTEM DISORDERS	HYPOKINESIA	11	4.84 ( 2.68 - 8.75 )	4.84 ( 33.41 )	4.83 ( 2.94 )	2.27 ( 0.6 )	1	4.21 ( 0.47 - 37.73 )	4.21 ( 1.96 )	3.57 ( 0.57 )	1.84 ( -0.2 )	3	3.75 ( 1.06 - 13.28 )	3.74 ( 4.83 )	3.19 ( 1.11 )	1.68 ( -0.14 )	3	9.54 ( 3.04 - 29.98 )	9.53 ( 22.4 )	9.34 ( 3.58 )	3.22 ( 1.54 )
INVESTIGATIONS	NUTRITIONAL CONDITION ABNORMAL	7	64.16 ( 30.29 - 135.92 )	64.11 ( 423.84 )	62.51 ( 33.35 )	5.97 ( 4.29 )	1	Inf ( NaN - Inf )	Inf ( 16.85 )	17.85 ( 0 )	4.16 ( 1.52 )	5	Inf ( NaN - Inf )	Inf ( 74.86 )	15.97 ( 0 )	4 ( 1.96 )
INVESTIGATIONS	MEAN CELL HAEMOGLOBIN CONCENTRATION INCREASED	7	63.68 ( 30.06 - 134.9 )	63.64 ( 420.68 )	62.06 ( 33.11 )	5.96 ( 4.28 )	3	Inf ( NaN - Inf )	Inf ( 50.57 )	17.85 ( 0 )	4.16 ( 1.95 )	4	Inf ( NaN - Inf )	Inf ( 59.89 )	15.97 ( 0 )	4 ( 1.89 )
INVESTIGATIONS	AMYLASE INCREASED	6	10.91 ( 4.89 - 24.33 )	10.9 ( 53.72 )	10.86 ( 5.55 )	3.44 ( 1.77 )						5	4.41 ( 1.63 - 11.96 )	4.4 ( 10.17 )	3.63 ( 1.58 )	1.86 ( 0.09 )	1	6.17 ( 0.86 - 44.45 )	6.17 ( 4.27 )	6.09 ( 1.17 )	2.61 ( 0.91 )
INVESTIGATIONS	CARBON DIOXIDE DECREASED	6	42.96 ( 19.16 - 96.33 )	42.94 ( 241.55 )	42.22 ( 21.48 )	5.4 ( 3.73 )	1	Inf ( NaN - Inf )	Inf ( 16.85 )	17.85 ( 0 )	4.16 ( 1.52 )	5	18.74 ( 5.03 - 69.82 )	18.71 ( 37.27 )	8.87 ( 2.95 )	3.15 ( 1.25 )
INVESTIGATIONS	BASOPHIL COUNT INCREASED	6	40.6 ( 18.11 - 90.99 )	40.57 ( 227.82 )	39.93 ( 20.33 )	5.32 ( 3.65 )	4	Inf ( NaN - Inf )	Inf ( 67.42 )	17.85 ( 0 )	4.16 ( 2.05 )	2	Inf ( NaN - Inf )	Inf ( 29.94 )	15.97 ( 0 )	4 ( 1.64 )
SKIN AND SUBCUTANEOUS TISSUE DISORDERS	PETECHIAE	11	7.89 ( 4.36 - 14.27 )	7.88 ( 65.91 )	7.86 ( 4.79 )	2.97 ( 1.31 )	4	3.97 ( 1.34 - 11.81 )	3.97 ( 7.19 )	3.4 ( 1.37 )	1.77 ( -0.01 )	4	5 ( 1.61 - 15.5 )	4.99 ( 9.57 )	3.99 ( 1.55 )	2 ( 0.19 )	2	3.74 ( 0.93 - 15.04 )	3.73 ( 3.97 )	3.71 ( 1.16 )	1.89 ( 0.21 )
INVESTIGATIONS	NEUTROPHIL COUNT ABNORMAL	6	12.52 ( 5.61 - 27.93 )	12.51 ( 63.24 )	12.45 ( 6.36 )	3.64 ( 1.97 )	1	8.43 ( 0.76 - 93.01 )	8.43 ( 4.36 )	5.95 ( 0.8 )	2.57 ( 0.37 )						5	56.14 ( 22.07 - 142.78 )	56 ( 238.68 )	49.6 ( 22.71 )	5.63 ( 3.91 )
INVESTIGATIONS	MEAN CELL HAEMOGLOBIN INCREASED	6	17.5 ( 7.84 - 39.08 )	17.49 ( 92.64 )	17.37 ( 8.87 )	4.12 ( 2.45 )	5	Inf ( NaN - Inf )	Inf ( 84.28 )	17.85 ( 0 )	4.16 ( 2.12 )	1	7.49 ( 0.68 - 82.6 )	7.49 ( 3.75 )	5.32 ( 0.71 )	2.41 ( 0.21 )
INVESTIGATIONS	CORTISOL DECREASED	6	24.08 ( 10.77 - 53.82 )	24.07 ( 131.36 )	23.84 ( 12.16 )	4.58 ( 2.91 )						5	37.48 ( 7.27 - 193.27 )	37.43 ( 50.65 )	11.41 ( 2.89 )	3.51 ( 1.56 )	1	9.9 ( 1.36 - 71.94 )	9.9 ( 7.82 )	9.7 ( 1.84 )	3.28 ( 1.56 )
INVESTIGATIONS	MEAN CELL VOLUME INCREASED	6	12.36 ( 5.54 - 27.58 )	12.36 ( 62.31 )	12.3 ( 6.28 )	3.62 ( 1.95 )	6	Inf ( NaN - Inf )	Inf ( 101.14 )	17.85 ( 0 )	4.16 ( 2.17 )
INVESTIGATIONS	CARDIAC FUNCTION TEST ABNORMAL	6	181.94 ( 79.37 - 417.04 )	181.83 ( 1004.58 )	169.36 ( 84.6 )	7.4 ( 5.71 )
INVESTIGATIONS	STAPHYLOCOCCUS TEST POSITIVE	5	19.74 ( 8.19 - 47.61 )	19.73 ( 88.21 )	19.58 ( 9.38 )	4.29 ( 2.62 )	2	11.25 ( 1.88 - 67.33 )	11.24 ( 11.19 )	7.14 ( 1.6 )	2.84 ( 0.8 )	1	Inf ( NaN - Inf )	Inf ( 14.97 )	15.97 ( 0 )	4 ( 1.36 )
INVESTIGATIONS	RED BLOOD CELL SCHISTOCYTES PRESENT	5	250.6 ( 99.83 - 629.09 )	250.47 ( 1127.36 )	227.38 ( 105.26 )	7.83 ( 6.12 )											3	213.11 ( 53.26 - 852.74 )	212.79 ( 421.59 )	142.19 ( 44.56 )	7.15 ( 5.25 )
BLOOD AND LYMPHATIC SYSTEM DISORDERS	HAEMOLYSIS	10	10.47 ( 5.63 - 19.5 )	10.46 ( 85.23 )	10.42 ( 6.2 )	3.38 ( 1.71 )	3	5.06 ( 1.39 - 18.4 )	5.06 ( 7.51 )	4.12 ( 1.4 )	2.04 ( 0.21 )	4	2.85 ( 0.98 - 8.32 )	2.85 ( 4.04 )	2.56 ( 1.04 )	1.35 ( -0.41 )	3	11.73 ( 3.72 - 36.97 )	11.71 ( 28.61 )	11.43 ( 4.37 )	3.51 ( 1.83 )
INVESTIGATIONS	HAPTOGLOBIN DECREASED	5	63.3 ( 26.05 - 153.83 )	63.26 ( 298.7 )	61.7 ( 29.35 )	5.95 ( 4.27 )											4	131.21 ( 42.75 - 402.77 )	130.95 ( 394.46 )	100.37 ( 39.27 )	6.65 ( 4.85 )
INVESTIGATIONS	ALANINE AMINOTRANSFERASE ABNORMAL	5	13.42 ( 5.57 - 32.33 )	13.41 ( 57.13 )	13.35 ( 6.4 )	3.74 ( 2.07 )	2	16.87 ( 2.37 - 119.81 )	16.85 ( 14.91 )	8.93 ( 1.73 )	3.16 ( 1.05 )	3	14.98 ( 3.02 - 74.27 )	14.97 ( 19.56 )	7.99 ( 2.09 )	3 ( 1.01 )
INVESTIGATIONS	MEAN CELL HAEMOGLOBIN DECREASED	5	12.09 ( 5.02 - 29.11 )	12.08 ( 50.57 )	12.03 ( 5.76 )	3.59 ( 1.92 )	1	16.86 ( 1.05 - 269.67 )	16.85 ( 7.46 )	8.93 ( 0.88 )	3.16 ( 0.8 )	2	Inf ( NaN - Inf )	Inf ( 29.94 )	15.97 ( 0 )	4 ( 1.64 )
INVESTIGATIONS	HAEMATOCRIT DECREASED	10	4.28 ( 2.3 - 7.96 )	4.28 ( 25.06 )	4.27 ( 2.54 )	2.09 ( 0.43 )	2	8.43 ( 1.54 - 46.07 )	8.43 ( 8.73 )	5.95 ( 1.44 )	2.57 ( 0.58 )	4	6.66 ( 2.05 - 21.64 )	6.65 ( 13.31 )	4.91 ( 1.83 )	2.3 ( 0.46 )	1	2.08 ( 0.29 - 14.82 )	2.08 ( 0.56 )	2.07 ( 0.4 )	1.05 ( -0.63 )
INVESTIGATIONS	MYOCARDIAL NECROSIS MARKER INCREASED	5	17.74 ( 7.36 - 42.78 )	17.74 ( 78.4 )	17.62 ( 8.44 )	4.14 ( 2.47 )	3	50.63 ( 5.26 - 486.93 )	50.56 ( 36.44 )	13.39 ( 2.01 )	3.74 ( 1.64 )
INVESTIGATIONS	COMPLEMENT FACTOR DECREASED	5	292.37 ( 115.65 - 739.14 )	292.22 ( 1296.75 )	261.24 ( 120.23 )	8.03 ( 6.31 )						5	24.99 ( 5.97 - 104.61 )	24.95 ( 43.12 )	9.98 ( 3.01 )	3.32 ( 1.4 )
INVESTIGATIONS	PROTHROMBIN TIME PROLONGED	10	25.95 ( 13.91 - 48.4 )	25.92 ( 237.09 )	25.66 ( 15.23 )	4.68 ( 3.01 )	5	84.46 ( 9.86 - 723.22 )	84.27 ( 68.58 )	14.88 ( 2.47 )	3.9 ( 1.9 )	3	8.99 ( 2.15 - 37.63 )	8.98 ( 13.3 )	5.99 ( 1.81 )	2.58 ( 0.66 )	1	5.19 ( 0.72 - 37.32 )	5.19 ( 3.34 )	5.14 ( 0.99 )	2.36 ( 0.67 )
INVESTIGATIONS	ECHOCARDIOGRAM ABNORMAL	4	22.27 ( 8.32 - 59.62 )	22.26 ( 80.51 )	22.07 ( 9.68 )	4.46 ( 2.79 )						2	4.99 ( 1.01 - 24.75 )	4.99 ( 4.79 )	3.99 ( 1.05 )	2 ( 0.07 )
INVESTIGATIONS	BLOOD CHLORIDE INCREASED	4	20.59 ( 7.7 - 55.1 )	20.58 ( 73.91 )	20.42 ( 8.96 )	4.35 ( 2.68 )	3	25.31 ( 4.23 - 151.57 )	25.28 ( 27.99 )	10.71 ( 2.4 )	3.42 ( 1.38 )	1	4.99 ( 0.52 - 48 )	4.99 ( 2.39 )	3.99 ( 0.6 )	2 ( -0.11 )
INVESTIGATIONS	MYELOCYTE COUNT INCREASED	4	112.9 ( 41.43 - 307.67 )	112.86 ( 423.97 )	107.94 ( 46.65 )	6.75 ( 5.06 )						4	Inf ( NaN - Inf )	Inf ( 59.89 )	15.97 ( 0 )	4 ( 1.89 )
INVESTIGATIONS	ACTIVATED PARTIAL THROMBOPLASTIN TIME PROLONGED	10	25.2 ( 13.51 - 47 )	25.18 ( 229.81 )	24.93 ( 14.8 )	4.64 ( 2.97 )	3	16.88 ( 3.4 - 83.66 )	16.85 ( 22.37 )	8.93 ( 2.34 )	3.16 ( 1.17 )	4	4 ( 1.33 - 12.05 )	3.99 ( 7.08 )	3.36 ( 1.34 )	1.75 ( -0.04 )	3	13.18 ( 4.17 - 41.62 )	13.16 ( 32.71 )	12.8 ( 4.89 )	3.68 ( 1.99 )
INVESTIGATIONS	CHEST X-RAY ABNORMAL	4	11.42 ( 4.28 - 30.51 )	11.42 ( 37.84 )	11.37 ( 5 )	3.51 ( 1.84 )						4	19.98 ( 4.47 - 89.33 )	19.96 ( 30.88 )	9.13 ( 2.61 )	3.19 ( 1.24 )
INVESTIGATIONS	ELECTROCARDIOGRAM T WAVE INVERSION	4	20.94 ( 7.83 - 56.05 )	20.94 ( 75.29 )	20.77 ( 9.11 )	4.38 ( 2.7 )						4	59.95 ( 6.7 - 536.58 )	59.88 ( 46.32 )	12.78 ( 2.04 )	3.68 ( 1.63 )
INVESTIGATIONS	BLOOD URIC ACID DECREASED	4	61.39 ( 22.76 - 165.61 )	61.37 ( 231.74 )	59.89 ( 26.11 )	5.9 ( 4.22 )	3	Inf ( NaN - Inf )	Inf ( 50.57 )	17.85 ( 0 )	4.16 ( 1.95 )						1	70.97 ( 8.54 - 589.75 )	70.93 ( 59.1 )	60.94 ( 10.36 )	5.93 ( 3.97 )
INVESTIGATIONS	LIPIDS INCREASED	4	15.59 ( 5.83 - 41.68 )	15.59 ( 54.25 )	15.49 ( 6.8 )	3.95 ( 2.28 )						1	Inf ( NaN - Inf )	Inf ( 14.97 )	15.97 ( 0 )	4 ( 1.36 )	3	63.93 ( 18.98 - 215.33 )	63.84 ( 161.36 )	55.64 ( 20.14 )	5.8 ( 4.03 )
INVESTIGATIONS	BLOOD CREATINE PHOSPHOKINASE MB ABNORMAL	4	654.85 ( 217.3 - 1973.44 )	654.57 ( 2060.77 )	516.98 ( 205.4 )	9.01 ( 7.23 )											4	852.89 ( 156.12 - 4659.27 )	851.16 ( 1132.22 )	284.39 ( 68.69 )	8.15 ( 6.16 )
INVESTIGATIONS	RED BLOOD CELLS URINE	4	100.23 ( 36.87 - 272.46 )	100.19 ( 377.4 )	96.3 ( 41.71 )	6.59 ( 4.9 )	1	8.43 ( 0.76 - 93.01 )	8.43 ( 4.36 )	5.95 ( 0.8 )	2.57 ( 0.37 )	2	Inf ( NaN - Inf )	Inf ( 29.94 )	15.97 ( 0 )	4 ( 1.64 )
INVESTIGATIONS	OXYGEN SATURATION ABNORMAL	4	7.11 ( 2.67 - 18.98 )	7.11 ( 20.94 )	7.09 ( 3.12 )	2.83 ( 1.16 )	1	2.81 ( 0.34 - 23.35 )	2.81 ( 1 )	2.55 ( 0.43 )	1.35 ( -0.6 )	2	5.99 ( 1.16 - 30.89 )	5.99 ( 5.94 )	4.56 ( 1.16 )	2.19 ( 0.24 )
INVESTIGATIONS	HAPTOGLOBIN INCREASED	4	223.24 ( 80.2 - 621.44 )	223.15 ( 810.9 )	204.64 ( 86.89 )	7.68 ( 5.96 )	1	16.86 ( 1.05 - 269.67 )	16.85 ( 7.46 )	8.93 ( 0.88 )	3.16 ( 0.8 )	2	Inf ( NaN - Inf )	Inf ( 29.94 )	15.97 ( 0 )	4 ( 1.64 )
INVESTIGATIONS	PROCALCITONIN INCREASED	4	17.11 ( 6.4 - 45.76 )	17.11 ( 60.24 )	16.99 ( 7.46 )	4.09 ( 2.42 )	1	5.62 ( 0.58 - 54.05 )	5.62 ( 2.85 )	4.46 ( 0.67 )	2.16 ( 0.05 )						3	37.61 ( 11.54 - 122.55 )	37.55 ( 98.08 )	34.59 ( 12.87 )	5.11 ( 3.38 )
INVESTIGATIONS	BLOOD BICARBONATE DECREASED	4	23.78 ( 8.88 - 63.68 )	23.77 ( 86.43 )	23.56 ( 10.33 )	4.56 ( 2.89 )						4	29.98 ( 5.49 - 163.73 )	29.94 ( 37.3 )	10.65 ( 2.57 )	3.41 ( 1.42 )
INVESTIGATIONS	BLOOD IRON INCREASED	4	16.56 ( 6.19 - 44.29 )	16.56 ( 58.08 )	16.45 ( 7.23 )	4.04 ( 2.37 )											4	100.34 ( 33.73 - 298.46 )	100.14 ( 317.82 )	81.25 ( 32.64 )	6.34 ( 4.57 )
INVESTIGATIONS	MONOCYTE PERCENTAGE INCREASED	4	35.72 ( 13.31 - 95.87 )	35.7 ( 133 )	35.21 ( 15.41 )	5.14 ( 3.46 )	2	Inf ( NaN - Inf )	Inf ( 33.71 )	17.85 ( 0 )	4.16 ( 1.8 )						2	170.4 ( 33.04 - 878.86 )	170.23 ( 240.34 )	121.88 ( 30.89 )	6.93 ( 4.97 )
INVESTIGATIONS	RESPIRATORY SYNCYTIAL VIRUS TEST	4	892.97 ( 284.29 - 2804.9 )	892.6 ( 2612.43 )	654.84 ( 251.31 )	9.36 ( 7.54 )	1	Inf ( NaN - Inf )	Inf ( 16.85 )	17.85 ( 0 )	4.16 ( 1.52 )	2	Inf ( NaN - Inf )	Inf ( 29.94 )	15.97 ( 0 )	4 ( 1.64 )
INVESTIGATIONS	URINE OUTPUT INCREASED	3	9.76 ( 3.14 - 30.32 )	9.75 ( 23.48 )	9.72 ( 3.76 )	3.28 ( 1.61 )	1	Inf ( NaN - Inf )	Inf ( 16.85 )	17.85 ( 0 )	4.16 ( 1.52 )	1	14.98 ( 0.94 - 239.48 )	14.97 ( 6.52 )	7.99 ( 0.79 )	3 ( 0.64 )
INVESTIGATIONS	ENZYME LEVEL INCREASED	3	18.79 ( 6.03 - 58.53 )	18.79 ( 50.13 )	18.65 ( 7.21 )	4.22 ( 2.55 )						1	2.99 ( 0.35 - 25.64 )	2.99 ( 1.11 )	2.66 ( 0.44 )	1.41 ( -0.58 )
INVESTIGATIONS	INTERNATIONAL NORMALISED RATIO DECREASED	3	14.06 ( 4.52 - 43.74 )	14.05 ( 36.17 )	13.98 ( 5.41 )	3.81 ( 2.13 )						3	Inf ( NaN - Inf )	Inf ( 44.91 )	15.97 ( 0 )	4 ( 1.79 )
INVESTIGATIONS	IMMATURE GRANULOCYTE COUNT INCREASED	3	40.47 ( 12.93 - 126.69 )	40.46 ( 113.59 )	39.82 ( 15.33 )	5.32 ( 3.64 )	3	Inf ( NaN - Inf )	Inf ( 50.57 )	17.85 ( 0 )	4.16 ( 1.95 )
INVESTIGATIONS	RED CELL DISTRIBUTION WIDTH DECREASED	3	26.88 ( 8.62 - 83.89 )	26.88 ( 73.93 )	26.6 ( 10.26 )	4.73 ( 3.06 )	1	Inf ( NaN - Inf )	Inf ( 16.85 )	17.85 ( 0 )	4.16 ( 1.52 )	2	Inf ( NaN - Inf )	Inf ( 29.94 )	15.97 ( 0 )	4 ( 1.64 )
INVESTIGATIONS	PROTHROMBIN LEVEL INCREASED	3	122.77 ( 38.5 - 391.52 )	122.73 ( 344.97 )	116.94 ( 44.31 )	6.87 ( 5.16 )											2	213.01 ( 38.99 - 1163.63 )	212.79 ( 281.06 )	142.19 ( 34.34 )	7.15 ( 5.16 )
INVESTIGATIONS	RESPIRATORY SYNCYTIAL VIRUS TEST POSITIVE	3	38.57 ( 12.33 - 120.66 )	38.55 ( 108.05 )	37.97 ( 14.62 )	5.25 ( 3.57 )	1	0.65 ( 0.09 - 4.78 )	0.65 ( 0.18 )	0.66 ( 0.12 )	-0.6 ( -2.35 )						1	30.41 ( 4 - 231.4 )	30.4 ( 26.54 )	28.44 ( 5.21 )	4.83 ( 3.01 )
INVESTIGATIONS	MEAN PLATELET VOLUME DECREASED	3	18.6 ( 5.97 - 57.93 )	18.6 ( 49.57 )	18.46 ( 7.14 )	4.21 ( 2.53 )	1	16.86 ( 1.05 - 269.67 )	16.85 ( 7.46 )	8.93 ( 0.88 )	3.16 ( 0.8 )	2	Inf ( NaN - Inf )	Inf ( 29.94 )	15.97 ( 0 )	4 ( 1.64 )
INVESTIGATIONS	ESCHERICHIA TEST POSITIVE	3	18.74 ( 6.02 - 58.38 )	18.74 ( 49.99 )	18.6 ( 7.19 )	4.22 ( 2.55 )	2	16.87 ( 2.37 - 119.81 )	16.85 ( 14.91 )	8.93 ( 1.73 )	3.16 ( 1.05 )	1	3.74 ( 0.42 - 33.5 )	3.74 ( 1.61 )	3.19 ( 0.51 )	1.68 ( -0.37 )
INVESTIGATIONS	ASPARTATE AMINOTRANSFERASE DECREASED	3	41.38 ( 13.22 - 129.56 )	41.37 ( 116.23 )	40.7 ( 15.66 )	5.35 ( 3.67 )	1	16.86 ( 1.05 - 269.67 )	16.85 ( 7.46 )	8.93 ( 0.88 )	3.16 ( 0.8 )						1	53.22 ( 6.65 - 425.76 )	53.2 ( 45.53 )	47.4 ( 8.32 )	5.57 ( 3.67 )
INVESTIGATIONS	WHITE BLOOD CELLS URINE POSITIVE	3	5.89 ( 1.9 - 18.3 )	5.89 ( 12.15 )	5.88 ( 2.28 )	2.56 ( 0.89 )	2	33.74 ( 3.06 - 372.22 )	33.71 ( 21.16 )	11.9 ( 1.6 )	3.57 ( 1.37 )	1	14.98 ( 0.94 - 239.48 )	14.97 ( 6.52 )	7.99 ( 0.79 )	3 ( 0.64 )
INVESTIGATIONS	MEAN CELL VOLUME DECREASED	3	9.85 ( 3.17 - 30.61 )	9.84 ( 23.74 )	9.81 ( 3.8 )	3.29 ( 1.62 )						1	Inf ( NaN - Inf )	Inf ( 14.97 )	15.97 ( 0 )	4 ( 1.36 )
INVESTIGATIONS	BASOPHIL COUNT DECREASED	3	60.38 ( 19.2 - 189.85 )	60.36 ( 170.93 )	58.94 ( 22.6 )	5.88 ( 4.2 )	3	Inf ( NaN - Inf )	Inf ( 50.57 )	17.85 ( 0 )	4.16 ( 1.95 )
INVESTIGATIONS	PROTEIN URINE	3	24.97 ( 8.01 - 77.88 )	24.96 ( 68.31 )	24.72 ( 9.54 )	4.63 ( 2.95 )	1	16.86 ( 1.05 - 269.67 )	16.85 ( 7.46 )	8.93 ( 0.88 )	3.16 ( 0.8 )	2	9.99 ( 1.67 - 59.79 )	9.98 ( 9.7 )	6.39 ( 1.43 )	2.68 ( 0.63 )
INVESTIGATIONS	CARBON DIOXIDE INCREASED	3	16.37 ( 5.26 - 50.96 )	16.36 ( 42.99 )	16.26 ( 6.29 )	4.02 ( 2.35 )						2	9.99 ( 1.67 - 59.79 )	9.98 ( 9.7 )	6.39 ( 1.43 )	2.68 ( 0.63 )
INVESTIGATIONS	URINE KETONE BODY PRESENT	3	12.06 ( 3.88 - 37.49 )	12.05 ( 30.26 )	12 ( 4.64 )	3.58 ( 1.91 )											3	44.09 ( 13.42 - 144.86 )	44.03 ( 114.32 )	39.99 ( 14.78 )	5.32 ( 3.58 )
INVESTIGATIONS	PROCALCITONIN ABNORMAL	3	153.46 ( 47.79 - 492.78 )	153.42 ( 427.55 )	144.45 ( 54.42 )	7.17 ( 5.46 )											3	1278.68 ( 132.95 - 12298.48 )	1276.74 ( 956.06 )	319.94 ( 48.14 )	8.32 ( 6.21 )
INVESTIGATIONS	SARS-COV-2 ANTIBODY TEST POSITIVE	3	29.7 ( 9.51 - 92.74 )	29.69 ( 82.19 )	29.35 ( 11.32 )	4.88 ( 3.2 )											3	106.56 ( 30.05 - 377.89 )	106.4 ( 250.58 )	85.32 ( 29.58 )	6.41 ( 4.6 )
INVESTIGATIONS	MEAN CELL VOLUME ABNORMAL	3	50.11 ( 15.97 - 157.2 )	50.09 ( 141.46 )	49.11 ( 18.87 )	5.62 ( 3.94 )											3	182.67 ( 47.2 - 706.92 )	182.39 ( 378.84 )	127.97 ( 41.24 )	7 ( 5.12 )
INVESTIGATIONS	EXERCISE TEST ABNORMAL	3	1473.25 ( 352.03 - 6165.65 )	1472.79 ( 2757.74 )	920.87 ( 277.97 )	9.85 ( 7.92 )
INVESTIGATIONS	MONOCYTE COUNT DECREASED	3	14.56 ( 4.68 - 45.3 )	14.55 ( 37.64 )	14.47 ( 5.6 )	3.86 ( 2.18 )	3	Inf ( NaN - Inf )	Inf ( 50.57 )	17.85 ( 0 )	4.16 ( 1.95 )
INVESTIGATIONS	THROMBIN TIME PROLONGED	3	138.99 ( 43.42 - 444.85 )	138.94 ( 388.84 )	131.55 ( 49.7 )	7.04 ( 5.33 )	3	Inf ( NaN - Inf )	Inf ( 50.57 )	17.85 ( 0 )	4.16 ( 1.95 )
INVESTIGATIONS	BILIRUBIN CONJUGATED INCREASED	10	42.66 ( 22.82 - 79.74 )	42.62 ( 399.46 )	41.91 ( 24.83 )	5.39 ( 3.72 )	3	25.31 ( 4.23 - 151.57 )	25.28 ( 27.99 )	10.71 ( 2.4 )	3.42 ( 1.38 )	3	44.95 ( 4.67 - 432.29 )	44.91 ( 32.2 )	11.98 ( 1.8 )	3.58 ( 1.47 )	4	42.64 ( 15.24 - 119.3 )	42.56 ( 147.58 )	38.78 ( 16.4 )	5.28 ( 3.56 )
INVESTIGATIONS	BLOOD ALBUMIN DECREASED	10	11.88 ( 6.38 - 22.12 )	11.87 ( 99.07 )	11.82 ( 7.02 )	3.56 ( 1.9 )	1	16.86 ( 1.05 - 269.67 )	16.85 ( 7.46 )	8.93 ( 0.88 )	3.16 ( 0.8 )	4	14.99 ( 3.75 - 59.96 )	14.97 ( 26.08 )	7.99 ( 2.5 )	3 ( 1.07 )	3	10.07 ( 3.2 - 31.66 )	10.05 ( 23.9 )	9.84 ( 3.77 )	3.3 ( 1.61 )
INVESTIGATIONS	NEUTROPHIL COUNT INCREASED	10	6.95 ( 3.74 - 12.94 )	6.95 ( 50.76 )	6.93 ( 4.12 )	2.79 ( 1.13 )	4	67.53 ( 7.54 - 604.49 )	67.42 ( 52.35 )	14.28 ( 2.28 )	3.84 ( 1.8 )	4	11.99 ( 3.22 - 44.67 )	11.98 ( 22.36 )	7.1 ( 2.36 )	2.83 ( 0.93 )	2	8.35 ( 2.06 - 33.87 )	8.34 ( 12.68 )	8.2 ( 2.54 )	3.04 ( 1.35 )
METABOLISM AND NUTRITION DISORDERS	HYPOALBUMINAEMIA	7	6.34 ( 3.02 - 13.32 )	6.34 ( 31.41 )	6.33 ( 3.4 )	2.66 ( 0.99 )	1	1.05 ( 0.14 - 7.95 )	1.05 ( 0 )	1.05 ( 0.19 )	0.07 ( -1.73 )						4	6.18 ( 2.3 - 16.6 )	6.17 ( 17.08 )	6.09 ( 2.67 )	2.61 ( 0.93 )
METABOLISM AND NUTRITION DISORDERS	APPETITE DISORDER	6	5.54 ( 2.49 - 12.35 )	5.54 ( 22.28 )	5.53 ( 2.83 )	2.47 ( 0.8 )						1	7.49 ( 0.68 - 82.6 )	7.49 ( 3.75 )	5.32 ( 0.71 )	2.41 ( 0.21 )	2	11.36 ( 2.79 - 46.29 )	11.35 ( 18.39 )	11.08 ( 3.42 )	3.47 ( 1.77 )
CONGENITAL, FAMILIAL AND GENETIC DISORDERS	SPINAL MUSCULAR ATROPHY	9	189 ( 95.91 - 372.42 )	188.82 ( 1561.33 )	175.4 ( 99.44 )	7.45 ( 5.77 )	1	1.69 ( 0.22 - 13.17 )	1.69 ( 0.25 )	1.62 ( 0.29 )	0.7 ( -1.16 )	3	4.49 ( 1.24 - 16.34 )	4.49 ( 6.26 )	3.69 ( 1.25 )	1.88 ( 0.05 )	1	12.9 ( 1.76 - 94.38 )	12.9 ( 10.65 )	12.55 ( 2.37 )	3.65 ( 1.91 )
METABOLISM AND NUTRITION DISORDERS	FOOD INTOLERANCE	6	8.99 ( 4.03 - 20.04 )	8.98 ( 42.4 )	8.95 ( 4.58 )	3.16 ( 1.49 )	1	5.62 ( 0.58 - 54.05 )	5.62 ( 2.85 )	4.46 ( 0.67 )	2.16 ( 0.05 )	5	14.99 ( 4.34 - 51.81 )	14.97 ( 32.6 )	7.99 ( 2.83 )	3 ( 1.12 )
METABOLISM AND NUTRITION DISORDERS	ACIDOSIS	6	6.34 ( 2.85 - 14.14 )	6.34 ( 26.92 )	6.33 ( 3.24 )	2.66 ( 0.99 )						6	2.5 ( 1.05 - 5.93 )	2.5 ( 4.61 )	2.28 ( 1.11 )	1.19 ( -0.53 )
METABOLISM AND NUTRITION DISORDERS	FLUID INTAKE REDUCED	5	6.96 ( 2.89 - 16.74 )	6.95 ( 25.42 )	6.94 ( 3.33 )	2.79 ( 1.13 )	1	1.87 ( 0.24 - 14.79 )	1.87 ( 0.37 )	1.79 ( 0.32 )	0.84 ( -1.04 )	1	1.25 ( 0.16 - 9.6 )	1.25 ( 0.05 )	1.23 ( 0.22 )	0.3 ( -1.54 )
METABOLISM AND NUTRITION DISORDERS	METABOLIC ALKALOSIS	5	21.62 ( 8.96 - 52.15 )	21.61 ( 97.42 )	21.43 ( 10.26 )	4.42 ( 2.75 )	1	16.86 ( 1.05 - 269.67 )	16.85 ( 7.46 )	8.93 ( 0.88 )	3.16 ( 0.8 )	4	11.99 ( 3.22 - 44.67 )	11.98 ( 22.36 )	7.1 ( 2.36 )	2.83 ( 0.93 )
METABOLISM AND NUTRITION DISORDERS	HYPERNATRAEMIA	4	5.93 ( 2.22 - 15.83 )	5.93 ( 16.37 )	5.92 ( 2.6 )	2.57 ( 0.9 )	2	1.47 ( 0.35 - 6.22 )	1.47 ( 0.27 )	1.43 ( 0.43 )	0.51 ( -1.25 )	2	2.5 ( 0.56 - 11.16 )	2.5 ( 1.54 )	2.28 ( 0.65 )	1.19 ( -0.64 )
METABOLISM AND NUTRITION DISORDERS	FAILURE TO THRIVE	4	8.37 ( 3.13 - 22.33 )	8.36 ( 25.85 )	8.34 ( 3.67 )	3.06 ( 1.39 )	3	1.63 ( 0.5 - 5.34 )	1.63 ( 0.67 )	1.58 ( 0.58 )	0.66 ( -1.08 )	1	1 ( 0.13 - 7.56 )	1 ( 0 )	1 ( 0.18 )	0 ( -1.81 )
METABOLISM AND NUTRITION DISORDERS	HYPERLACTACIDAEMIA	4	9.89 ( 3.7 - 26.41 )	9.89 ( 31.83 )	9.85 ( 4.33 )	3.3 ( 1.63 )						4	11.99 ( 3.22 - 44.67 )	11.98 ( 22.36 )	7.1 ( 2.36 )	2.83 ( 0.93 )
METABOLISM AND NUTRITION DISORDERS	HYPOVOLAEMIA	4	6.44 ( 2.41 - 17.18 )	6.43 ( 18.31 )	6.42 ( 2.82 )	2.68 ( 1.01 )						4	29.98 ( 5.49 - 163.73 )	29.94 ( 37.3 )	10.65 ( 2.57 )	3.41 ( 1.42 )
METABOLISM AND NUTRITION DISORDERS	CELL DEATH	3	9.21 ( 2.96 - 28.61 )	9.2 ( 21.86 )	9.17 ( 3.55 )	3.2 ( 1.53 )	2	11.25 ( 1.88 - 67.33 )	11.24 ( 11.19 )	7.14 ( 1.6 )	2.84 ( 0.8 )	1	Inf ( NaN - Inf )	Inf ( 14.97 )	15.97 ( 0 )	4 ( 1.36 )
METABOLISM AND NUTRITION DISORDERS	HYPERCHLORAEMIA	3	44.92 ( 14.34 - 140.73 )	44.9 ( 126.46 )	44.11 ( 16.96 )	5.46 ( 3.78 )						3	Inf ( NaN - Inf )	Inf ( 44.91 )	15.97 ( 0 )	4 ( 1.79 )
MUSCULOSKELETAL AND CONNECTIVE TISSUE DISORDERS	JOINT CONTRACTURE	5	56.33 ( 23.21 - 136.72 )	56.3 ( 265.5 )	55.06 ( 26.22 )	5.78 ( 4.11 )	1	16.86 ( 1.05 - 269.67 )	16.85 ( 7.46 )	8.93 ( 0.88 )	3.16 ( 0.8 )	4	19.98 ( 4.47 - 89.33 )	19.96 ( 30.88 )	9.13 ( 2.61 )	3.19 ( 1.24 )
MUSCULOSKELETAL AND CONNECTIVE TISSUE DISORDERS	TORTICOLLIS	4	16 ( 5.98 - 42.77 )	15.99 ( 55.85 )	15.89 ( 6.98 )	3.99 ( 2.32 )	1	8.43 ( 0.76 - 93.01 )	8.43 ( 4.36 )	5.95 ( 0.8 )	2.57 ( 0.37 )
MUSCULOSKELETAL AND CONNECTIVE TISSUE DISORDERS	SPINAL DEFORMITY	4	18.06 ( 6.75 - 48.29 )	18.05 ( 63.95 )	17.92 ( 7.87 )	4.16 ( 2.49 )						3	8.99 ( 2.15 - 37.63 )	8.98 ( 13.3 )	5.99 ( 1.81 )	2.58 ( 0.66 )
MUSCULOSKELETAL AND CONNECTIVE TISSUE DISORDERS	RIB DEFORMITY	3	88.75 ( 28.04 - 280.86 )	88.72 ( 251.13 )	85.66 ( 32.67 )	6.42 ( 4.73 )	1	Inf ( NaN - Inf )	Inf ( 16.85 )	17.85 ( 0 )	4.16 ( 1.52 )	2	9.99 ( 1.67 - 59.79 )	9.98 ( 9.7 )	6.39 ( 1.43 )	2.68 ( 0.63 )
NEOPLASMS BENIGN, MALIGNANT AND UNSPECIFIED (INCL CYSTS AND POLYPS)	ASTROCYTOMA MALIGNANT	3	89.83 ( 28.38 - 284.36 )	89.8 ( 254.15 )	86.67 ( 33.05 )	6.44 ( 4.74 )											3	426.23 ( 85.97 - 2113.11 )	425.58 ( 635.38 )	213.29 ( 55.87 )	7.74 ( 5.74 )
EYE DISORDERS	EYE MOVEMENT DISORDER	9	11.21 ( 5.82 - 21.59 )	11.2 ( 83.26 )	11.16 ( 6.45 )	3.48 ( 1.81 )	2	1.98 ( 0.46 - 8.59 )	1.98 ( 0.87 )	1.88 ( 0.55 )	0.91 ( -0.88 )	4	1.71 ( 0.61 - 4.82 )	1.71 ( 1.06 )	1.64 ( 0.69 )	0.71 ( -1.02 )	2	4.12 ( 1.02 - 16.58 )	4.11 ( 4.67 )	4.08 ( 1.27 )	2.03 ( 0.35 )
INFECTIONS AND INFESTATIONS	CORONAVIRUS INFECTION	9	3.53 ( 1.84 - 6.79 )	3.53 ( 16.28 )	3.52 ( 2.04 )	1.82 ( 0.15 )	1	1.3 ( 0.17 - 9.92 )	1.3 ( 0.06 )	1.28 ( 0.23 )	0.35 ( -1.47 )	1	0.5 ( 0.07 - 3.66 )	0.5 ( 0.49 )	0.52 ( 0.1 )	-0.96 ( -2.7 )	2	8.61 ( 2.12 - 34.92 )	8.6 ( 13.16 )	8.45 ( 2.62 )	3.08 ( 1.39 )
NERVOUS SYSTEM DISORDERS	MOTOR DYSFUNCTION	8	5.68 ( 2.84 - 11.36 )	5.67 ( 30.72 )	5.66 ( 3.17 )	2.5 ( 0.83 )						1	1.15 ( 0.15 - 8.81 )	1.15 ( 0.02 )	1.14 ( 0.21 )	0.19 ( -1.64 )	5	14.22 ( 5.83 - 34.7 )	14.19 ( 59.32 )	13.76 ( 6.52 )	3.78 ( 2.1 )
INVESTIGATIONS	RED BLOOD CELL SEDIMENTATION RATE INCREASED	9	4.45 ( 2.31 - 8.56 )	4.45 ( 24.01 )	4.44 ( 2.57 )	2.15 ( 0.48 )	4	Inf ( NaN - Inf )	Inf ( 67.42 )	17.85 ( 0 )	4.16 ( 2.05 )	1	14.98 ( 0.94 - 239.48 )	14.97 ( 6.52 )	7.99 ( 0.79 )	3 ( 0.64 )	4	6.88 ( 2.56 - 18.48 )	6.86 ( 19.73 )	6.77 ( 2.96 )	2.76 ( 1.08 )
NERVOUS SYSTEM DISORDERS	INABILITY TO CRAWL	7	1074.69 ( 442.02 - 2612.9 )	1073.91 ( 5219.75 )	747.37 ( 355.38 )	9.55 ( 7.78 )	1	Inf ( NaN - Inf )	Inf ( 16.85 )	17.85 ( 0 )	4.16 ( 1.52 )
NERVOUS SYSTEM DISORDERS	AREFLEXIA	7	25.47 ( 12.09 - 53.65 )	25.46 ( 162.78 )	25.2 ( 13.51 )	4.66 ( 2.99 )	4	9.65 ( 2.82 - 32.98 )	9.63 ( 19.69 )	6.49 ( 2.32 )	2.7 ( 0.84 )
NERVOUS SYSTEM DISORDERS	HYDROCEPHALUS	5	7.41 ( 3.08 - 17.84 )	7.41 ( 27.65 )	7.39 ( 3.55 )	2.89 ( 1.22 )	2	0.44 ( 0.11 - 1.78 )	0.44 ( 1.41 )	0.45 ( 0.14 )	-1.15 ( -2.84 )	1	0.42 ( 0.06 - 3.03 )	0.42 ( 0.8 )	0.43 ( 0.08 )	-1.21 ( -2.94 )
NERVOUS SYSTEM DISORDERS	CEREBRAL ATROPHY	4	9.88 ( 3.7 - 26.39 )	9.88 ( 31.79 )	9.84 ( 4.33 )	3.3 ( 1.63 )						4	7.49 ( 2.26 - 24.9 )	7.49 ( 14.99 )	5.32 ( 1.95 )	2.41 ( 0.56 )
NERVOUS SYSTEM DISORDERS	MOTOR DEVELOPMENTAL DELAY	3	33.48 ( 10.71 - 104.64 )	33.47 ( 93.24 )	33.04 ( 12.73 )	5.05 ( 3.37 )	1	1.69 ( 0.22 - 13.17 )	1.69 ( 0.25 )	1.62 ( 0.29 )	0.7 ( -1.16 )						1	17.03 ( 2.31 - 125.76 )	17.02 ( 14.5 )	16.41 ( 3.08 )	4.04 ( 2.28 )
INFECTIONS AND INFESTATIONS	GASTROENTERITIS	8	4.12 ( 2.06 - 8.24 )	4.11 ( 18.82 )	4.11 ( 2.3 )	2.04 ( 0.37 )	1	0.89 ( 0.12 - 6.63 )	0.89 ( 0.01 )	0.89 ( 0.17 )	-0.16 ( -1.95 )	3	0.98 ( 0.3 - 3.14 )	0.98 ( 0 )	0.98 ( 0.37 )	-0.03 ( -1.75 )	2	2.37 ( 0.59 - 9.5 )	2.36 ( 1.57 )	2.36 ( 0.74 )	1.24 ( -0.44 )
INVESTIGATIONS	AMMONIA INCREASED	8	13.25 ( 6.61 - 26.56 )	13.24 ( 90.06 )	13.18 ( 7.37 )	3.72 ( 2.05 )	1	1.87 ( 0.24 - 14.79 )	1.87 ( 0.37 )	1.79 ( 0.32 )	0.84 ( -1.04 )	2	4.28 ( 0.89 - 20.61 )	4.28 ( 3.91 )	3.55 ( 0.95 )	1.83 ( -0.07 )	5	23.19 ( 9.42 - 57.09 )	23.13 ( 100.42 )	21.99 ( 10.35 )	4.46 ( 2.77 )
INVESTIGATIONS	HAEMOGLOBIN INCREASED	8	12.19 ( 6.08 - 24.43 )	12.18 ( 81.71 )	12.13 ( 6.78 )	3.6 ( 1.93 )	2	33.74 ( 3.06 - 372.22 )	33.71 ( 21.16 )	11.9 ( 1.6 )	3.57 ( 1.37 )	3	Inf ( NaN - Inf )	Inf ( 44.91 )	15.97 ( 0 )	4 ( 1.79 )	3	24.59 ( 7.67 - 78.8 )	24.55 ( 64.09 )	23.27 ( 8.78 )	4.54 ( 2.83 )
RESPIRATORY, THORACIC AND MEDIASTINAL DISORDERS	PULMONARY CONGESTION	8	4.63 ( 2.31 - 9.27 )	4.63 ( 22.73 )	4.62 ( 2.59 )	2.21 ( 0.54 )	1	0.7 ( 0.09 - 5.19 )	0.7 ( 0.12 )	0.71 ( 0.13 )	-0.49 ( -2.25 )	4	3.75 ( 1.25 - 11.21 )	3.74 ( 6.43 )	3.19 ( 1.28 )	1.68 ( -0.11 )	1	5.83 ( 0.81 - 41.98 )	5.83 ( 3.95 )	5.76 ( 1.11 )	2.53 ( 0.83 )
RENAL AND URINARY DISORDERS	GLYCOSURIA	10	67.5 ( 36 - 126.57 )	67.44 ( 637.01 )	65.66 ( 38.8 )	6.04 ( 4.36 )											9	103.99 ( 50.12 - 215.75 )	103.52 ( 735.02 )	83.46 ( 45.32 )	6.38 ( 4.66 )
RENAL AND URINARY DISORDERS	OLIGURIA	9	11.67 ( 6.06 - 22.47 )	11.66 ( 87.29 )	11.61 ( 6.71 )	3.54 ( 1.87 )						7	5.83 ( 2.43 - 13.97 )	5.82 ( 20.14 )	4.47 ( 2.15 )	2.16 ( 0.4 )	2	5.92 ( 1.46 - 23.9 )	5.91 ( 8.05 )	5.84 ( 1.82 )	2.55 ( 0.86 )
RESPIRATORY, THORACIC AND MEDIASTINAL DISORDERS	APNOEA	8	9.38 ( 4.68 - 18.79 )	9.37 ( 59.62 )	9.34 ( 5.22 )	3.22 ( 1.56 )	3	0.66 ( 0.21 - 2.11 )	0.67 ( 0.49 )	0.68 ( 0.26 )	-0.56 ( -2.26 )	4	1.62 ( 0.58 - 4.55 )	1.62 ( 0.85 )	1.56 ( 0.66 )	0.64 ( -1.09 )	1	2.03 ( 0.28 - 14.47 )	2.03 ( 0.52 )	2.02 ( 0.39 )	1.02 ( -0.66 )
INFECTIONS AND INFESTATIONS	RESPIRATORY SYNCYTIAL VIRUS BRONCHIOLITIS	7	72.86 ( 34.35 - 154.55 )	72.81 ( 481.47 )	70.74 ( 37.7 )	6.14 ( 4.47 )	4	0.8 ( 0.29 - 2.19 )	0.8 ( 0.19 )	0.81 ( 0.35 )	-0.3 ( -2 )	1	0.48 ( 0.07 - 3.54 )	0.48 ( 0.54 )	0.5 ( 0.09 )	-1 ( -2.74 )	2	170.4 ( 33.04 - 878.86 )	170.23 ( 240.34 )	121.88 ( 30.89 )	6.93 ( 4.97 )
RENAL AND URINARY DISORDERS	AZOTAEMIA	6	13.28 ( 5.95 - 29.62 )	13.27 ( 67.7 )	13.2 ( 6.75 )	3.72 ( 2.05 )						3	22.48 ( 3.75 - 134.56 )	22.46 ( 24.6 )	9.58 ( 2.14 )	3.26 ( 1.22 )	3	67.3 ( 19.9 - 227.6 )	67.2 ( 168.96 )	58.17 ( 20.99 )	5.86 ( 4.09 )
RENAL AND URINARY DISORDERS	RENAL VEIN THROMBOSIS	3	31.75 ( 10.16 - 99.19 )	31.74 ( 88.18 )	31.35 ( 12.09 )	4.97 ( 3.29 )
RENAL AND URINARY DISORDERS	HAEMOGLOBINURIA	3	53.38 ( 17 - 167.57 )	53.36 ( 150.86 )	52.25 ( 20.06 )	5.71 ( 4.02 )						2	Inf ( NaN - Inf )	Inf ( 29.94 )	15.97 ( 0 )	4 ( 1.64 )
RENAL AND URINARY DISORDERS	HYPERCALCIURIA	3	40.7 ( 13 - 127.39 )	40.68 ( 114.24 )	40.04 ( 15.41 )	5.32 ( 3.64 )	1	1.53 ( 0.2 - 11.88 )	1.53 ( 0.17 )	1.49 ( 0.27 )	0.57 ( -1.28 )	2	7.49 ( 1.37 - 40.91 )	7.49 ( 7.49 )	5.32 ( 1.29 )	2.41 ( 0.42 )
RENAL AND URINARY DISORDERS	KIDNEY ENLARGEMENT	3	20.69 ( 6.64 - 64.47 )	20.69 ( 55.73 )	20.52 ( 7.93 )	4.36 ( 2.69 )	1	4.21 ( 0.47 - 37.73 )	4.21 ( 1.96 )	3.57 ( 0.57 )	1.84 ( -0.2 )	2	4.99 ( 1.01 - 24.75 )	4.99 ( 4.79 )	3.99 ( 1.05 )	2 ( 0.07 )
REPRODUCTIVE SYSTEM AND BREAST DISORDERS	SCROTAL INFLAMMATION	3	210.46 ( 64.72 - 684.43 )	210.4 ( 575.85 )	193.87 ( 72.27 )	7.6 ( 5.87 )											3	Inf ( NaN - Inf )	Inf ( 1276.75 )	426.58 ( 0 )	8.74 ( 6.53 )
INVESTIGATIONS	PROTHROMBIN TIME SHORTENED	7	47.37 ( 22.42 - 100.1 )	47.33 ( 311.49 )	46.46 ( 24.84 )	5.54 ( 3.87 )	1	Inf ( NaN - Inf )	Inf ( 16.85 )	17.85 ( 0 )	4.16 ( 1.52 )	3	44.95 ( 4.67 - 432.29 )	44.91 ( 32.2 )	11.98 ( 1.8 )	3.58 ( 1.47 )	3	18.8 ( 5.91 - 59.81 )	18.78 ( 48.36 )	18.02 ( 6.84 )	4.17 ( 2.47 )
INVESTIGATIONS	MEAN CELL HAEMOGLOBIN CONCENTRATION DECREASED	7	18.81 ( 8.94 - 39.58 )	18.8 ( 117.08 )	18.66 ( 10.02 )	4.22 ( 2.55 )	2	Inf ( NaN - Inf )	Inf ( 33.71 )	17.85 ( 0 )	4.16 ( 1.8 )	3	Inf ( NaN - Inf )	Inf ( 44.91 )	15.97 ( 0 )	4 ( 1.79 )	2	53.25 ( 12.24 - 231.75 )	53.2 ( 91.05 )	47.4 ( 13.85 )	5.57 ( 3.77 )
INVESTIGATIONS	FIBRIN D DIMER INCREASED	7	12.03 ( 5.72 - 25.29 )	12.02 ( 70.41 )	11.97 ( 6.43 )	3.58 ( 1.91 )	1	8.43 ( 0.76 - 93.01 )	8.43 ( 4.36 )	5.95 ( 0.8 )	2.57 ( 0.37 )	1	2.99 ( 0.35 - 25.64 )	2.99 ( 1.11 )	2.66 ( 0.44 )	1.41 ( -0.58 )	4	20.8 ( 7.62 - 56.8 )	20.76 ( 71.74 )	19.84 ( 8.56 )	4.31 ( 2.61 )
NERVOUS SYSTEM DISORDERS	SPEECH DISORDER DEVELOPMENTAL	7	9.69 ( 4.61 - 20.35 )	9.68 ( 54.28 )	9.65 ( 5.18 )	3.27 ( 1.6 )	3	0.87 ( 0.27 - 2.78 )	0.87 ( 0.05 )	0.88 ( 0.33 )	-0.19 ( -1.89 )	2	0.88 ( 0.21 - 3.67 )	0.88 ( 0.03 )	0.89 ( 0.27 )	-0.17 ( -1.91 )	2	11.67 ( 2.86 - 47.59 )	11.66 ( 18.97 )	11.38 ( 3.51 )	3.51 ( 1.81 )
RENAL AND URINARY DISORDERS	NEPHROTIC SYNDROME	7	7.45 ( 3.55 - 15.65 )	7.44 ( 38.94 )	7.43 ( 3.99 )	2.89 ( 1.23 )	2	6.75 ( 1.31 - 34.79 )	6.74 ( 6.99 )	5.1 ( 1.29 )	2.35 ( 0.4 )	4	3.33 ( 1.13 - 9.84 )	3.33 ( 5.33 )	2.9 ( 1.17 )	1.54 ( -0.23 )	1	1.82 ( 0.26 - 12.98 )	1.82 ( 0.37 )	1.82 ( 0.35 )	0.86 ( -0.82 )
RENAL AND URINARY DISORDERS	ANURIA	7	7.18 ( 3.42 - 15.09 )	7.18 ( 37.11 )	7.16 ( 3.85 )	2.84 ( 1.17 )	2	3.07 ( 0.68 - 13.84 )	3.06 ( 2.35 )	2.75 ( 0.78 )	1.46 ( -0.38 )	1	0.94 ( 0.12 - 7.06 )	0.94 ( 0 )	0.94 ( 0.17 )	-0.09 ( -1.89 )	4	17.95 ( 6.6 - 48.87 )	17.92 ( 61.33 )	17.24 ( 7.46 )	4.11 ( 2.42 )
GASTROINTESTINAL DISORDERS	ABNORMAL FAECES	6	4.32 ( 1.94 - 9.64 )	4.32 ( 15.3 )	4.32 ( 2.21 )	2.11 ( 0.44 )	2	3.75 ( 0.81 - 17.36 )	3.75 ( 3.29 )	3.25 ( 0.9 )	1.7 ( -0.16 )	2	2 ( 0.46 - 8.74 )	2 ( 0.88 )	1.88 ( 0.55 )	0.91 ( -0.89 )	2	6.98 ( 1.73 - 28.26 )	6.98 ( 10.08 )	6.88 ( 2.14 )	2.78 ( 1.1 )
INVESTIGATIONS	BLOOD UREA DECREASED	6	48.16 ( 21.46 - 108.07 )	48.13 ( 271.59 )	47.22 ( 24.01 )	5.56 ( 3.89 )	2	33.74 ( 3.06 - 372.22 )	33.71 ( 21.16 )	11.9 ( 1.6 )	3.57 ( 1.37 )	2	14.98 ( 2.11 - 106.38 )	14.97 ( 13.04 )	7.99 ( 1.55 )	3 ( 0.89 )	2	53.25 ( 12.24 - 231.75 )	53.2 ( 91.05 )	47.4 ( 13.85 )	5.57 ( 3.77 )
METABOLISM AND NUTRITION DISORDERS	HYPERCHOLESTEROLAEMIA	6	5.71 ( 2.56 - 12.72 )	5.71 ( 23.24 )	5.7 ( 2.91 )	2.51 ( 0.84 )	1	3.37 ( 0.39 - 28.87 )	3.37 ( 1.39 )	2.98 ( 0.49 )	1.57 ( -0.42 )	1	2.14 ( 0.26 - 17.39 )	2.14 ( 0.53 )	2 ( 0.35 )	1 ( -0.93 )	4	50.17 ( 17.79 - 141.51 )	50.07 ( 172.11 )	44.9 ( 18.86 )	5.49 ( 3.76 )
RESPIRATORY, THORACIC AND MEDIASTINAL DISORDERS	INCREASED UPPER AIRWAY SECRETION	6	17.02 ( 7.62 - 37.99 )	17.01 ( 89.78 )	16.9 ( 8.63 )	4.08 ( 2.41 )	3	50.63 ( 5.26 - 486.93 )	50.56 ( 36.44 )	13.39 ( 2.01 )	3.74 ( 1.64 )	1	2.5 ( 0.3 - 20.74 )	2.5 ( 0.77 )	2.28 ( 0.39 )	1.19 ( -0.76 )	2	23.67 ( 5.69 - 98.36 )	23.64 ( 41.09 )	22.45 ( 6.82 )	4.49 ( 2.76 )
INVESTIGATIONS	ASPARTATE AMINOTRANSFERASE ABNORMAL	5	23.71 ( 9.82 - 57.21 )	23.69 ( 107.64 )	23.48 ( 11.23 )	4.55 ( 2.88 )	3	50.63 ( 5.26 - 486.93 )	50.56 ( 36.44 )	13.39 ( 2.01 )	3.74 ( 1.64 )	1	7.49 ( 0.68 - 82.6 )	7.49 ( 3.75 )	5.32 ( 0.71 )	2.41 ( 0.21 )	1	20.28 ( 2.73 - 150.81 )	20.27 ( 17.48 )	19.39 ( 3.62 )	4.28 ( 2.5 )
INVESTIGATIONS	RED CELL DISTRIBUTION WIDTH INCREASED	5	5.6 ( 2.33 - 13.47 )	5.6 ( 18.84 )	5.59 ( 2.68 )	2.48 ( 0.81 )	1	16.86 ( 1.05 - 269.67 )	16.85 ( 7.46 )	8.93 ( 0.88 )	3.16 ( 0.8 )	1	7.49 ( 0.68 - 82.6 )	7.49 ( 3.75 )	5.32 ( 0.71 )	2.41 ( 0.21 )	3	24.59 ( 7.67 - 78.8 )	24.55 ( 64.09 )	23.27 ( 8.78 )	4.54 ( 2.83 )
RESPIRATORY, THORACIC AND MEDIASTINAL DISORDERS	SPUTUM INCREASED	10	24.79 ( 13.29 - 46.24 )	24.77 ( 225.83 )	24.53 ( 14.56 )	4.62 ( 2.95 )	2	Inf ( NaN - Inf )	Inf ( 33.71 )	17.85 ( 0 )	4.16 ( 1.8 )	4	19.98 ( 4.47 - 89.33 )	19.96 ( 30.88 )	9.13 ( 2.61 )	3.19 ( 1.24 )
INVESTIGATIONS	AMMONIA DECREASED	5	584.74 ( 220.45 - 1551.07 )	584.44 ( 2352.18 )	472.24 ( 208.77 )	8.88 ( 7.13 )	1	Inf ( NaN - Inf )	Inf ( 16.85 )	17.85 ( 0 )	4.16 ( 1.52 )	3	11.24 ( 2.51 - 50.23 )	11.23 ( 15.97 )	6.84 ( 1.96 )	2.77 ( 0.82 )	1	425.8 ( 26.62 - 6810.16 )	425.58 ( 211.79 )	213.29 ( 20.97 )	7.74 ( 5.38 )
CARDIAC DISORDERS	BRADYARRHYTHMIA	4	21.21 ( 7.93 - 56.78 )	21.21 ( 76.36 )	21.03 ( 9.23 )	4.39 ( 2.72 )	1	3.37 ( 0.39 - 28.87 )	3.37 ( 1.39 )	2.98 ( 0.49 )	1.57 ( -0.42 )	1	7.49 ( 0.68 - 82.6 )	7.49 ( 3.75 )	5.32 ( 0.71 )	2.41 ( 0.21 )	2	94.67 ( 20.44 - 438.44 )	94.57 ( 151.5 )	77.56 ( 21.51 )	6.28 ( 4.41 )
RESPIRATORY, THORACIC AND MEDIASTINAL DISORDERS	DEPENDENCE ON RESPIRATOR	6	63.8 ( 28.36 - 143.51 )	63.76 ( 361.26 )	62.17 ( 31.55 )	5.96 ( 4.28 )	2	33.74 ( 3.06 - 372.22 )	33.71 ( 21.16 )	11.9 ( 1.6 )	3.57 ( 1.37 )						1	42.58 ( 5.45 - 332.79 )	42.56 ( 36.89 )	38.78 ( 6.94 )	5.28 ( 3.41 )
CONGENITAL, FAMILIAL AND GENETIC DISORDERS	MACROCEPHALY	4	65.92 ( 24.42 - 178 )	65.9 ( 248.97 )	64.2 ( 27.96 )	6 ( 4.32 )	2	4.82 ( 1 - 23.21 )	4.82 ( 4.7 )	3.97 ( 1.06 )	1.99 ( 0.09 )	1	2.5 ( 0.3 - 20.74 )	2.5 ( 0.77 )	2.28 ( 0.39 )	1.19 ( -0.76 )	1	85.16 ( 9.94 - 729.27 )	85.12 ( 69.27 )	71.1 ( 11.79 )	6.15 ( 4.16 )
RESPIRATORY, THORACIC AND MEDIASTINAL DISORDERS	HYPOVENTILATION	5	12.38 ( 5.14 - 29.81 )	12.37 ( 52.01 )	12.32 ( 5.9 )	3.62 ( 1.95 )						1	2.5 ( 0.3 - 20.74 )	2.5 ( 0.77 )	2.28 ( 0.39 )	1.19 ( -0.76 )	3	10.83 ( 3.44 - 34.11 )	10.82 ( 26.08 )	10.58 ( 4.05 )	3.4 ( 1.72 )
RESPIRATORY, THORACIC AND MEDIASTINAL DISORDERS	CHRONIC RESPIRATORY FAILURE	4	24.99 ( 9.33 - 66.94 )	24.98 ( 91.17 )	24.74 ( 10.85 )	4.63 ( 2.96 )	2	6.75 ( 1.31 - 34.79 )	6.74 ( 6.99 )	5.1 ( 1.29 )	2.35 ( 0.4 )	2	2.5 ( 0.56 - 11.16 )	2.5 ( 1.54 )	2.28 ( 0.65 )	1.19 ( -0.64 )
RESPIRATORY, THORACIC AND MEDIASTINAL DISORDERS	LUNG OPACITY	4	5.59 ( 2.1 - 14.91 )	5.59 ( 15.04 )	5.58 ( 2.45 )	2.48 ( 0.81 )	2	6.75 ( 1.31 - 34.79 )	6.74 ( 6.99 )	5.1 ( 1.29 )	2.35 ( 0.4 )						2	23.03 ( 5.55 - 95.61 )	23 ( 39.94 )	21.88 ( 6.65 )	4.45 ( 2.72 )
GASTROINTESTINAL DISORDERS	TEETHING	4	74.98 ( 27.72 - 202.82 )	74.95 ( 283.21 )	72.76 ( 31.64 )	6.19 ( 4.5 )	1	2.81 ( 0.34 - 23.35 )	2.81 ( 1 )	2.55 ( 0.43 )	1.35 ( -0.6 )	1	0.75 ( 0.1 - 5.58 )	0.75 ( 0.08 )	0.76 ( 0.14 )	-0.39 ( -2.17 )	1	60.83 ( 7.48 - 494.64 )	60.8 ( 51.46 )	53.32 ( 9.23 )	5.74 ( 3.81 )
RESPIRATORY, THORACIC AND MEDIASTINAL DISORDERS	PROLONGED EXPIRATION	4	59.53 ( 22.08 - 160.53 )	59.51 ( 224.65 )	58.12 ( 25.34 )	5.86 ( 4.18 )						4	19.98 ( 4.47 - 89.33 )	19.96 ( 30.88 )	9.13 ( 2.61 )	3.19 ( 1.24 )
RESPIRATORY, THORACIC AND MEDIASTINAL DISORDERS	HYPERCAPNIA	4	9.03 ( 3.38 - 24.1 )	9.02 ( 28.44 )	9 ( 3.96 )	3.17 ( 1.5 )	2	3.37 ( 0.74 - 15.4 )	3.37 ( 2.78 )	2.98 ( 0.83 )	1.57 ( -0.28 )	2	2 ( 0.46 - 8.74 )	2 ( 0.88 )	1.88 ( 0.55 )	0.91 ( -0.89 )
RESPIRATORY, THORACIC AND MEDIASTINAL DISORDERS	LARYNGOSPASM	3	10.13 ( 3.26 - 31.49 )	10.13 ( 24.58 )	10.09 ( 3.91 )	3.34 ( 1.67 )	2	3.75 ( 0.81 - 17.36 )	3.75 ( 3.29 )	3.25 ( 0.9 )	1.7 ( -0.16 )	1	7.49 ( 0.68 - 82.6 )	7.49 ( 3.75 )	5.32 ( 0.71 )	2.41 ( 0.21 )
RESPIRATORY, THORACIC AND MEDIASTINAL DISORDERS	SPUTUM RETENTION	3	20.52 ( 6.59 - 63.93 )	20.51 ( 55.22 )	20.35 ( 7.86 )	4.35 ( 2.67 )						1	14.98 ( 0.94 - 239.48 )	14.97 ( 6.52 )	7.99 ( 0.79 )	3 ( 0.64 )	1	32.75 ( 4.28 - 250.5 )	32.74 ( 28.57 )	30.47 ( 5.55 )	4.93 ( 3.1 )
RESPIRATORY, THORACIC AND MEDIASTINAL DISORDERS	CATARRH	3	19.18 ( 6.16 - 59.75 )	19.18 ( 51.29 )	19.04 ( 7.36 )	4.25 ( 2.58 )						2	7.49 ( 1.37 - 40.91 )	7.49 ( 7.49 )	5.32 ( 1.29 )	2.41 ( 0.42 )
RESPIRATORY, THORACIC AND MEDIASTINAL DISORDERS	NASAL FLARING	3	210.46 ( 64.72 - 684.43 )	210.4 ( 575.85 )	193.87 ( 72.27 )	7.6 ( 5.87 )	1	8.43 ( 0.76 - 93.01 )	8.43 ( 4.36 )	5.95 ( 0.8 )	2.57 ( 0.37 )						2	142 ( 28.64 - 704.01 )	141.86 ( 209.8 )	106.65 ( 27.94 )	6.74 ( 4.81 )
INVESTIGATIONS	N-TERMINAL PROHORMONE BRAIN NATRIURETIC PEPTIDE INCREASED	4	12.58 ( 4.71 - 33.6 )	12.57 ( 42.39 )	12.51 ( 5.5 )	3.65 ( 1.98 )	1	Inf ( NaN - Inf )	Inf ( 16.85 )	17.85 ( 0 )	4.16 ( 1.52 )	1	4.99 ( 0.52 - 48 )	4.99 ( 2.39 )	3.99 ( 0.6 )	2 ( -0.11 )	2	60.86 ( 13.82 - 267.96 )	60.8 ( 102.93 )	53.32 ( 15.43 )	5.74 ( 3.93 )
SKIN AND SUBCUTANEOUS TISSUE DISORDERS	HAEMORRHAGE SUBCUTANEOUS	6	12.86 ( 5.76 - 28.69 )	12.85 ( 65.24 )	12.79 ( 6.53 )	3.68 ( 2.01 )						2	9.99 ( 1.67 - 59.79 )	9.98 ( 9.7 )	6.39 ( 1.43 )	2.68 ( 0.63 )	4	36.29 ( 13.06 - 100.82 )	36.22 ( 126.25 )	33.46 ( 14.23 )	5.06 ( 3.35 )
SKIN AND SUBCUTANEOUS TISSUE DISORDERS	HAIR GROWTH ABNORMAL	4	4.85 ( 1.82 - 12.93 )	4.84 ( 12.18 )	4.84 ( 2.13 )	2.27 ( 0.61 )						1	2.5 ( 0.3 - 20.74 )	2.5 ( 0.77 )	2.28 ( 0.39 )	1.19 ( -0.76 )
SKIN AND SUBCUTANEOUS TISSUE DISORDERS	EXCESSIVE GRANULATION TISSUE	4	42.71 ( 15.89 - 114.78 )	42.69 ( 160.07 )	41.98 ( 18.35 )	5.39 ( 3.71 )						4	59.95 ( 6.7 - 536.58 )	59.88 ( 46.32 )	12.78 ( 2.04 )	3.68 ( 1.63 )
RESPIRATORY, THORACIC AND MEDIASTINAL DISORDERS	CHRONIC RESPIRATORY DISEASE	4	49.86 ( 18.53 - 134.2 )	49.84 ( 187.63 )	48.87 ( 21.34 )	5.61 ( 3.93 )	1	2.41 ( 0.3 - 19.58 )	2.41 ( 0.72 )	2.23 ( 0.39 )	1.16 ( -0.77 )	1	2.99 ( 0.35 - 25.64 )	2.99 ( 1.11 )	2.66 ( 0.44 )	1.41 ( -0.58 )	2	121.72 ( 25.27 - 586.29 )	121.59 ( 186.05 )	94.8 ( 25.44 )	6.57 ( 4.67 )
INFECTIONS AND INFESTATIONS	BRONCHITIS VIRAL	3	28.89 ( 9.25 - 90.18 )	28.88 ( 79.8 )	28.55 ( 11.01 )	4.84 ( 3.16 )	1	16.86 ( 1.05 - 269.67 )	16.85 ( 7.46 )	8.93 ( 0.88 )	3.16 ( 0.8 )	1	7.49 ( 0.68 - 82.6 )	7.49 ( 3.75 )	5.32 ( 0.71 )	2.41 ( 0.21 )	1	47.31 ( 5.99 - 373.61 )	47.29 ( 40.78 )	42.66 ( 7.57 )	5.41 ( 3.53 )
