# Supplementary material for: Comprehensive analysis of adverse events associated with onasemnogene abeparvovec (Zolgensma) in spinal muscular atrophy patients: insights from FAERS database
Source: Front Pharmacol. 2025 Jan 7;15:1475884. doi: 10.3389/fphar.2024.1475884 (PMC11747325; doi:10.3389/fphar.2024.1475884)
Supplement: Supplementary file 4 [file Supplementaryfile1.zip › Supplementary Table R1. Comparison of AEs Analysis by SMA Type.XLSX]

## Sheet: all
PT	a.x	pt_name_cn.x	soc_name_en.x	soc_name_cn.x	ROR(95%Cl).x	PRR(卡方值).x	EBGM(EBGM05).x	IC(IC025).x	根据ROR算法判断是否为阳性信号(lower limit of 95% CI>1, a≥3).x	根据PRR算法判断是否为阳性信号(PRR≥2, χ2≥4, a≥3).x	根据MGPS算法判断是否为阳性信号(EBGM05>2).x	根据BCPNN算法判断是否为阳性信号(IC025>0).x	a.y	pt_name_cn.y	soc_name_en.y	soc_name_cn.y	ROR(95%Cl).y	PRR(卡方值).y	EBGM(EBGM05).y	IC(IC025).y	根据ROR算法判断是否为阳性信号(lower limit of 95% CI>1, a≥3).y	根据PRR算法判断是否为阳性信号(PRR≥2, χ2≥4, a≥3).y	根据MGPS算法判断是否为阳性信号(EBGM05>2).y	根据BCPNN算法判断是否为阳性信号(IC025>0).y	a.x.x	pt_name_cn.x.x	soc_name_en.x.x	soc_name_cn.x.x	ROR(95%Cl).x.x	PRR(卡方值).x.x	EBGM(EBGM05).x.x	IC(IC025).x.x	根据ROR算法判断是否为阳性信号(lower limit of 95% CI>1, a≥3).x.x	根据PRR算法判断是否为阳性信号(PRR≥2, χ2≥4, a≥3).x.x	根据MGPS算法判断是否为阳性信号(EBGM05>2).x.x	根据BCPNN算法判断是否为阳性信号(IC025>0).x.x	a.y.y	pt_name_cn.y.y	soc_name_en.y.y	soc_name_cn.y.y	ROR(95%Cl).y.y	PRR(卡方值).y.y	EBGM(EBGM05).y.y	IC(IC025).y.y	根据ROR算法判断是否为阳性信号(lower limit of 95% CI>1, a≥3).y.y	根据PRR算法判断是否为阳性信号(PRR≥2, χ2≥4, a≥3).y.y	根据MGPS算法判断是否为阳性信号(EBGM05>2).y.y	根据BCPNN算法判断是否为阳性信号(IC025>0).y.y
PYREXIA	572	发热	GENERAL DISORDERS AND ADMINISTRATION SITE CONDITIONS	全身性疾病及给药部位各种反应	11.82 ( 10.86 - 12.86 )	11.17 ( 5302.04 )	11.13 ( 10.36 )	3.48 ( 1.81 )	是	是	是	是	121	发热	GENERAL DISORDERS AND ADMINISTRATION SITE CONDITIONS	全身性疾病及给药部位各种反应	4.32 ( 3.53 - 5.3 )	4.14 ( 235.33 )	3.52 ( 2.97 )	1.82 ( 0.15 )	是	是	是	是	230	发热	GENERAL DISORDERS AND ADMINISTRATION SITE CONDITIONS	全身性疾病及给药部位各种反应	4.32 ( 3.71 - 5.02 )	4.08 ( 429.71 )	3.42 ( 3.02 )	1.78 ( 0.11 )	是	是	是	是	107	发热	GENERAL DISORDERS AND ADMINISTRATION SITE CONDITIONS	全身性疾病及给药部位各种反应	5.24 ( 4.31 - 6.38 )	5.01 ( 343.53 )	4.97 ( 4.22 )	2.31 ( 0.64 )	是	是	是	是
VOMITING	488	呕吐	GASTROINTESTINAL DISORDERS	胃肠系统疾病	8.14 ( 7.43 - 8.92 )	7.78 ( 2893.84 )	7.76 ( 7.19 )	2.96 ( 1.29 )	是	是	是	是	118	呕吐	GASTROINTESTINAL DISORDERS	胃肠系统疾病	5.81 ( 4.69 - 7.18 )	5.56 ( 335.46 )	4.43 ( 3.7 )	2.15 ( 0.47 )	是	是	是	是	172	呕吐	GASTROINTESTINAL DISORDERS	胃肠系统疾病	4.9 ( 4.12 - 5.84 )	4.7 ( 386.48 )	3.82 ( 3.3 )	1.93 ( 0.26 )	是	是	是	是	63	呕吐	GASTROINTESTINAL DISORDERS	胃肠系统疾病	3.06 ( 2.38 - 3.94 )	3 ( 84.19 )	2.98 ( 2.42 )	1.58 ( -0.09 )	是	是	是	否
ASPARTATE AMINOTRANSFERASE INCREASED	338	天门冬氨酸氨基转移酶升高	INVESTIGATIONS	各类检查	58.07 ( 52.03 - 64.8 )	56.06 ( 17881.32 )	54.83 ( 50.02 )	5.78 ( 4.11 )	是	是	是	是	84	天门冬氨酸氨基转移酶升高	INVESTIGATIONS	各类检查	27.19 ( 19.27 - 38.38 )	26.22 ( 800.01 )	10.87 ( 8.15 )	3.44 ( 1.76 )	是	是	是	是	143	天门冬氨酸氨基转移酶升高	INVESTIGATIONS	各类检查	28.29 ( 21.44 - 37.32 )	27.1 ( 1284.54 )	10.29 ( 8.16 )	3.36 ( 1.69 )	是	是	是	是	67	天门冬氨酸氨基转移酶升高	INVESTIGATIONS	各类检查	35.06 ( 27.23 - 45.15 )	33.9 ( 1983.86 )	31.48 ( 25.47 )	4.98 ( 3.31 )	是	是	是	是
ALANINE AMINOTRANSFERASE INCREASED	305	丙氨酸氨基转移酶升高	INVESTIGATIONS	各类检查	42.49 ( 37.88 - 47.67 )	41.18 ( 11768.17 )	40.51 ( 36.8 )	5.34 ( 3.67 )	是	是	是	是	70	丙氨酸氨基转移酶升高	INVESTIGATIONS	各类检查	25.33 ( 17.5 - 36.67 )	24.58 ( 645.97 )	10.59 ( 7.77 )	3.4 ( 1.72 )	是	是	是	是	135	丙氨酸氨基转移酶升高	INVESTIGATIONS	各类检查	28.83 ( 21.64 - 38.41 )	27.69 ( 1223.55 )	10.37 ( 8.15 )	3.37 ( 1.7 )	是	是	是	是	58	丙氨酸氨基转移酶升高	INVESTIGATIONS	各类检查	23.85 ( 18.24 - 31.18 )	23.18 ( 1168.77 )	22.03 ( 17.61 )	4.46 ( 2.79 )	是	是	是	是
HEPATIC ENZYME INCREASED	245	肝酶升高	INVESTIGATIONS	各类检查	23.22 ( 20.44 - 26.38 )	22.66 ( 5030.74 )	22.46 ( 20.19 )	4.49 ( 2.82 )	是	是	是	是	39	肝酶升高	INVESTIGATIONS	各类检查	20.88 ( 13.06 - 33.4 )	20.54 ( 327.33 )	9.81 ( 6.62 )	3.29 ( 1.59 )	是	是	是	是	67	肝酶升高	INVESTIGATIONS	各类检查	24.95 ( 16.89 - 36.87 )	24.46 ( 573.61 )	9.91 ( 7.15 )	3.31 ( 1.62 )	是	是	是	是	36	肝酶升高	INVESTIGATIONS	各类检查	22.34 ( 15.93 - 31.32 )	21.95 ( 685.12 )	20.92 ( 15.77 )	4.39 ( 2.72 )	是	是	是	是
THROMBOCYTOPENIA	201	血小板减少症	BLOOD AND LYMPHATIC SYSTEM DISORDERS	血液及淋巴系统疾病	12.66 ( 11.01 - 14.57 )	12.42 ( 2103.23 )	12.36 ( 10.99 )	3.63 ( 1.96 )	是	是	是	是	38	血小板减少症	BLOOD AND LYMPHATIC SYSTEM DISORDERS	血液及淋巴系统疾病	11.21 ( 7.43 - 16.92 )	11.04 ( 210.18 )	7.07 ( 5.01 )	2.82 ( 1.13 )	是	是	是	是	85	血小板减少症	BLOOD AND LYMPHATIC SYSTEM DISORDERS	血液及淋巴系统疾病	9.87 ( 7.5 - 12.99 )	9.64 ( 402.07 )	6.26 ( 4.97 )	2.65 ( 0.97 )	是	是	是	是	52	血小板减少症	BLOOD AND LYMPHATIC SYSTEM DISORDERS	血液及淋巴系统疾病	14.03 ( 10.61 - 18.56 )	13.69 ( 593.59 )	13.29 ( 10.52 )	3.73 ( 2.06 )	是	是	是	是
PLATELET COUNT DECREASED	166	血小板计数降低	INVESTIGATIONS	各类检查	9.75 ( 8.36 - 11.38 )	9.6 ( 1276.66 )	9.57 ( 8.41 )	3.26 ( 1.59 )	是	是	是	是	31	血小板计数降低	INVESTIGATIONS	各类检查	14.3 ( 8.86 - 23.1 )	14.12 ( 205.99 )	8.14 ( 5.45 )	3.02 ( 1.32 )	是	是	是	是	62	血小板计数降低	INVESTIGATIONS	各类检查	7.8 ( 5.73 - 10.61 )	7.67 ( 238.66 )	5.41 ( 4.18 )	2.44 ( 0.76 )	是	是	是	是	32	血小板计数降低	INVESTIGATIONS	各类检查	12.77 ( 8.96 - 18.19 )	12.57 ( 331.59 )	12.24 ( 9.1 )	3.61 ( 1.94 )	是	是	是	是
TROPONIN I INCREASED	132	肌钙蛋白 I 升高	INVESTIGATIONS	各类检查	644.16 ( 531.38 - 780.86 )	635.32 ( 66411.99 )	504.9 ( 429.8 )	8.98 ( 7.31 )	是	是	是	是	49	肌钙蛋白 I 升高	INVESTIGATIONS	各类检查	422.08 ( 102.58 - 1736.76 )	412.92 ( 790.62 )	17.15 ( 5.25 )	4.1 ( 2.39 )	是	是	是	是	33	肌钙蛋白 I 升高	INVESTIGATIONS	各类检查	83.17 ( 34.82 - 198.63 )	82.34 ( 408.24 )	13.51 ( 6.52 )	3.76 ( 2.03 )	是	是	是	是	19	肌钙蛋白 I 升高	INVESTIGATIONS	各类检查	189.87 ( 110.45 - 326.38 )	188.05 ( 2451.87 )	130.73 ( 83.08 )	7.03 ( 5.32 )	是	是	是	是
LIVER FUNCTION TEST INCREASED	123	肝脏功能检查值升高	INVESTIGATIONS	各类检查	29.29 ( 24.49 - 35.02 )	28.93 ( 3278.91 )	28.6 ( 24.62 )	4.84 ( 3.17 )	是	是	是	是	23	肝脏功能检查值升高	INVESTIGATIONS	各类检查	20.6 ( 11.2 - 37.88 )	20.4 ( 192.18 )	9.78 ( 5.87 )	3.29 ( 1.57 )	是	是	是	是	35	肝脏功能检查值升高	INVESTIGATIONS	各类检查	13.93 ( 8.79 - 22.07 )	13.79 ( 216.41 )	7.66 ( 5.21 )	2.94 ( 1.24 )	是	是	是	是	17	肝脏功能检查值升高	INVESTIGATIONS	各类检查	26.43 ( 16.16 - 43.22 )	26.21 ( 388.49 )	24.75 ( 16.4 )	4.63 ( 2.95 )	是	是	是	是
PNEUMONIA	120	感染性肺炎	INFECTIONS AND INFESTATIONS	感染及侵染类疾病	2.47 ( 2.06 - 2.95 )	2.45 ( 103.31 )	2.45 ( 2.11 )	1.29 ( -0.37 )	是	是	是	否	14	感染性肺炎	INFECTIONS AND INFESTATIONS	感染及侵染类疾病	0.92 ( 0.54 - 1.59 )	0.93 ( 0.08 )	0.93 ( 0.59 )	-0.11 ( -1.78 )	否	否	否	否	32	感染性肺炎	INFECTIONS AND INFESTATIONS	感染及侵染类疾病	1.28 ( 0.89 - 1.84 )	1.28 ( 1.83 )	1.26 ( 0.93 )	0.33 ( -1.34 )	否	否	否	否	35	感染性肺炎	INFECTIONS AND INFESTATIONS	感染及侵染类疾病	5.3 ( 3.79 - 7.42 )	5.23 ( 118.58 )	5.18 ( 3.91 )	2.37 ( 0.7 )	是	是	是	是
TRANSAMINASES INCREASED	108	转氨酶升高	INVESTIGATIONS	各类检查	33.94 ( 28.04 - 41.08 )	33.57 ( 3367.43 )	33.13 ( 28.23 )	5.05 ( 3.38 )	是	是	是	是	15	转氨酶升高	INVESTIGATIONS	各类检查	9.78 ( 5.17 - 18.49 )	9.72 ( 74.52 )	6.53 ( 3.83 )	2.71 ( 0.98 )	是	是	是	是	52	转氨酶升高	INVESTIGATIONS	各类检查	29.28 ( 18.37 - 46.68 )	28.83 ( 478.21 )	10.51 ( 7.12 )	3.39 ( 1.7 )	是	是	是	是	25	转氨酶升高	INVESTIGATIONS	各类检查	20.47 ( 13.67 - 30.66 )	20.23 ( 436.47 )	19.35 ( 13.81 )	4.27 ( 2.6 )	是	是	是	是
DECREASED APPETITE	108	食欲减退	METABOLISM AND NUTRITION DISORDERS	代谢及营养类疾病	3.03 ( 2.51 - 3.67 )	3.01 ( 145.33 )	3.01 ( 2.57 )	1.59 ( -0.08 )	是	是	是	否	37	食欲减退	METABOLISM AND NUTRITION DISORDERS	代谢及营养类疾病	8.55 ( 5.75 - 12.72 )	8.43 ( 161.91 )	5.95 ( 4.27 )	2.57 ( 0.88 )	是	是	是	是	31	食欲减退	METABOLISM AND NUTRITION DISORDERS	代谢及营养类疾病	2.22 ( 1.52 - 3.24 )	2.21 ( 17.98 )	2.05 ( 1.5 )	1.04 ( -0.64 )	是	是	否	否	22	食欲减退	METABOLISM AND NUTRITION DISORDERS	代谢及营养类疾病	4.08 ( 2.67 - 6.22 )	4.04 ( 50.05 )	4.01 ( 2.82 )	2.01 ( 0.34 )	是	是	是	是
DYSPNOEA	107	呼吸困难	RESPIRATORY, THORACIC AND MEDIASTINAL DISORDERS	呼吸系统、胸及纵隔疾病	1.32 ( 1.09 - 1.6 )	1.31 ( 8.13 )	1.31 ( 1.12 )	0.39 ( -1.27 )	是	否	否	否	23	呼吸困难	RESPIRATORY, THORACIC AND MEDIASTINAL DISORDERS	呼吸系统、胸及纵隔疾病	2.14 ( 1.38 - 3.31 )	2.13 ( 12.3 )	2 ( 1.39 )	1 ( -0.68 )	是	是	否	否	41	呼吸困难	RESPIRATORY, THORACIC AND MEDIASTINAL DISORDERS	呼吸系统、胸及纵隔疾病	2.84 ( 2.03 - 3.97 )	2.82 ( 40.6 )	2.53 ( 1.91 )	1.34 ( -0.34 )	是	是	否	否	15	呼吸困难	RESPIRATORY, THORACIC AND MEDIASTINAL DISORDERS	呼吸系统、胸及纵隔疾病	1.96 ( 1.18 - 3.26 )	1.95 ( 6.96 )	1.95 ( 1.27 )	0.96 ( -0.71 )	是	否	否	否
COUGH	99	咳嗽	RESPIRATORY, THORACIC AND MEDIASTINAL DISORDERS	呼吸系统、胸及纵隔疾病	2.15 ( 1.76 - 2.62 )	2.14 ( 60.13 )	2.14 ( 1.81 )	1.09 ( -0.57 )	是	是	否	否	17	咳嗽	RESPIRATORY, THORACIC AND MEDIASTINAL DISORDERS	呼吸系统、胸及纵隔疾病	1.26 ( 0.77 - 2.06 )	1.26 ( 0.83 )	1.24 ( 0.82 )	0.31 ( -1.37 )	否	否	否	否	33	咳嗽	RESPIRATORY, THORACIC AND MEDIASTINAL DISORDERS	呼吸系统、胸及纵隔疾病	1.94 ( 1.35 - 2.79 )	1.93 ( 13.17 )	1.82 ( 1.34 )	0.87 ( -0.81 )	是	否	否	否	22	咳嗽	RESPIRATORY, THORACIC AND MEDIASTINAL DISORDERS	呼吸系统、胸及纵隔疾病	2.8 ( 1.83 - 4.26 )	2.78 ( 24.95 )	2.77 ( 1.94 )	1.47 ( -0.2 )	是	是	否	否
TROPONIN INCREASED	87	肌钙蛋白升高	INVESTIGATIONS	各类检查	80.28 ( 64.79 - 99.49 )	79.57 ( 6538.19 )	77.1 ( 64.43 )	6.27 ( 4.6 )	是	是	是	是	26	肌钙蛋白升高	INVESTIGATIONS	各类检查	147.76 ( 44.69 - 488.56 )	146.07 ( 387.79 )	16.01 ( 5.88 )	4 ( 2.25 )	是	是	是	是	13	肌钙蛋白升高	INVESTIGATIONS	各类检查	48.84 ( 15.92 - 149.89 )	48.65 ( 142.82 )	12.21 ( 4.78 )	3.61 ( 1.81 )	是	是	是	是	8	肌钙蛋白升高	INVESTIGATIONS	各类检查	52.59 ( 25.2 - 109.75 )	52.38 ( 359.03 )	46.75 ( 25.26 )	5.55 ( 3.85 )	是	是	是	是
BLOOD LACTATE DEHYDROGENASE INCREASED	85	血乳酸脱氢酶升高	INVESTIGATIONS	各类检查	50.39 ( 40.61 - 62.52 )	49.95 ( 3996.94 )	48.97 ( 40.89 )	5.61 ( 3.95 )	是	是	是	是	19	血乳酸脱氢酶升高	INVESTIGATIONS	各类检查	80.73 ( 27.44 - 237.5 )	80.06 ( 258.11 )	14.75 ( 5.98 )	3.88 ( 2.11 )	是	是	是	是	31	血乳酸脱氢酶升高	INVESTIGATIONS	各类检查	23.42 ( 13.33 - 41.13 )	23.2 ( 258.56 )	9.71 ( 6.06 )	3.28 ( 1.57 )	是	是	是	是	27	血乳酸脱氢酶升高	INVESTIGATIONS	各类检查	52.23 ( 34.95 - 78.06 )	51.53 ( 1193.65 )	46.07 ( 32.92 )	5.53 ( 3.85 )	是	是	是	是
NAUSEA	80	恶心	GASTROINTESTINAL DISORDERS	胃肠系统疾病	0.73 ( 0.59 - 0.91 )	0.73 ( 7.8 )	0.73 ( 0.61 )	-0.45 ( -2.11 )	否	否	否	否	13	恶心	GASTROINTESTINAL DISORDERS	胃肠系统疾病	2.71 ( 1.51 - 4.88 )	2.7 ( 12.07 )	2.47 ( 1.51 )	1.3 ( -0.39 )	是	是	否	否	32	恶心	GASTROINTESTINAL DISORDERS	胃肠系统疾病	3.96 ( 2.68 - 5.85 )	3.93 ( 55.46 )	3.32 ( 2.39 )	1.73 ( 0.05 )	是	是	是	是	21	恶心	GASTROINTESTINAL DISORDERS	胃肠系统疾病	1.44 ( 0.93 - 2.21 )	1.43 ( 2.75 )	1.43 ( 1 )	0.52 ( -1.15 )	否	否	否	否
DIARRHOEA	64	腹泻	GASTROINTESTINAL DISORDERS	胃肠系统疾病	0.62 ( 0.49 - 0.8 )	0.63 ( 14.32 )	0.63 ( 0.51 )	-0.67 ( -2.34 )	否	否	否	否	20	腹泻	GASTROINTESTINAL DISORDERS	胃肠系统疾病	1.15 ( 0.73 - 1.82 )	1.15 ( 0.37 )	1.14 ( 0.78 )	0.19 ( -1.48 )	否	否	否	否	19	腹泻	GASTROINTESTINAL DISORDERS	胃肠系统疾病	0.55 ( 0.35 - 0.86 )	0.55 ( 6.86 )	0.57 ( 0.38 )	-0.82 ( -2.49 )	否	否	否	否	7	腹泻	GASTROINTESTINAL DISORDERS	胃肠系统疾病	0.5 ( 0.24 - 1.05 )	0.5 ( 3.52 )	0.5 ( 0.27 )	-1 ( -2.67 )	否	否	否	否
OXYGEN SATURATION DECREASED	64	血氧饱和度降低	INVESTIGATIONS	各类检查	6.37 ( 4.98 - 8.15 )	6.34 ( 287.3 )	6.32 ( 5.15 )	2.66 ( 0.99 )	是	是	是	是	12	血氧饱和度降低	INVESTIGATIONS	各类检查	1.7 ( 0.94 - 3.09 )	1.7 ( 3.15 )	1.64 ( 0.99 )	0.71 ( -0.98 )	否	否	否	否	16	血氧饱和度降低	INVESTIGATIONS	各类检查	1.39 ( 0.83 - 2.33 )	1.39 ( 1.63 )	1.36 ( 0.88 )	0.44 ( -1.24 )	否	否	否	否	25	血氧饱和度降低	INVESTIGATIONS	各类检查	10.31 ( 6.92 - 15.37 )	10.19 ( 202.64 )	9.98 ( 7.14 )	3.32 ( 1.65 )	是	是	是	是
IRRITABILITY	63	易激惹	PSYCHIATRIC DISORDERS	精神病类	10.34 ( 8.07 - 13.25 )	10.28 ( 525.82 )	10.24 ( 8.32 )	3.36 ( 1.69 )	是	是	是	是	28	易激惹	PSYCHIATRIC DISORDERS	精神病类	3.94 ( 2.6 - 5.95 )	3.9 ( 49.22 )	3.36 ( 2.37 )	1.75 ( 0.06 )	是	是	是	是	17	易激惹	PSYCHIATRIC DISORDERS	精神病类	1.54 ( 0.93 - 2.53 )	1.53 ( 2.87 )	1.48 ( 0.98 )	0.57 ( -1.11 )	否	否	否	否	1	易激惹	PSYCHIATRIC DISORDERS	精神病类	0.32 ( 0.05 - 2.28 )	0.32 ( 1.44 )	0.32 ( 0.06 )	-1.64 ( -3.31 )	否	否	否	否
TACHYCARDIA	63	心动过速	CARDIAC DISORDERS	心脏器官疾病	5.13 ( 4 - 6.57 )	5.1 ( 207.55 )	5.09 ( 4.14 )	2.35 ( 0.68 )	是	是	是	是	13	心动过速	CARDIAC DISORDERS	心脏器官疾病	2.65 ( 1.47 - 4.76 )	2.64 ( 11.48 )	2.42 ( 1.48 )	1.27 ( -0.42 )	是	是	否	否	32	心动过速	CARDIAC DISORDERS	心脏器官疾病	3.5 ( 2.38 - 5.14 )	3.47 ( 45.86 )	3.01 ( 2.18 )	1.59 ( -0.09 )	是	是	是	否	13	心动过速	CARDIAC DISORDERS	心脏器官疾病	2.47 ( 1.43 - 4.27 )	2.46 ( 11.22 )	2.45 ( 1.55 )	1.29 ( -0.38 )	是	是	否	否
DYSPHAGIA	57	吞咽困难	GASTROINTESTINAL DISORDERS	胃肠系统疾病	4.56 ( 3.51 - 5.91 )	4.53 ( 156.93 )	4.53 ( 3.64 )	2.18 ( 0.51 )	是	是	是	是	14	吞咽困难	GASTROINTESTINAL DISORDERS	胃肠系统疾病	4.23 ( 2.35 - 7.62 )	4.21 ( 27.5 )	3.57 ( 2.18 )	1.84 ( 0.13 )	是	是	是	是	9	吞咽困难	GASTROINTESTINAL DISORDERS	胃肠系统疾病	2.7 ( 1.33 - 5.49 )	2.69 ( 8.14 )	2.44 ( 1.34 )	1.28 ( -0.42 )	是	是	否	否	11	吞咽困难	GASTROINTESTINAL DISORDERS	胃肠系统疾病	5.9 ( 3.25 - 10.72 )	5.87 ( 43.92 )	5.81 ( 3.52 )	2.54 ( 0.87 )	是	是	是	是
FATIGUE	53	疲劳	GENERAL DISORDERS AND ADMINISTRATION SITE CONDITIONS	全身性疾病及给药部位各种反应	0.42 ( 0.32 - 0.55 )	0.43 ( 41.67 )	0.43 ( 0.34 )	-1.23 ( -2.9 )	否	否	否	否	10	疲劳	GENERAL DISORDERS AND ADMINISTRATION SITE CONDITIONS	全身性疾病及给药部位各种反应	3.19 ( 1.62 - 6.28 )	3.18 ( 12.59 )	2.83 ( 1.61 )	1.5 ( -0.2 )	是	是	否	否	17	疲劳	GENERAL DISORDERS AND ADMINISTRATION SITE CONDITIONS	全身性疾病及给药部位各种反应	2.34 ( 1.4 - 3.91 )	2.33 ( 11.25 )	2.15 ( 1.4 )	1.11 ( -0.58 )	是	是	否	否	13	疲劳	GENERAL DISORDERS AND ADMINISTRATION SITE CONDITIONS	全身性疾病及给药部位各种反应	1.25 ( 0.72 - 2.15 )	1.24 ( 0.63 )	1.24 ( 0.79 )	0.31 ( -1.35 )	否	否	否	否
WEIGHT DECREASED	51	体重降低	INVESTIGATIONS	各类检查	1.18 ( 0.9 - 1.55 )	1.18 ( 1.38 )	1.18 ( 0.94 )	0.24 ( -1.43 )	否	否	否	否	8	体重降低	INVESTIGATIONS	各类检查	2.33 ( 1.11 - 4.88 )	2.32 ( 5.32 )	2.16 ( 1.16 )	1.11 ( -0.59 )	是	是	否	否	18	体重降低	INVESTIGATIONS	各类检查	2.55 ( 1.55 - 4.21 )	2.54 ( 14.43 )	2.32 ( 1.52 )	1.21 ( -0.47 )	是	是	否	否	10	体重降低	INVESTIGATIONS	各类检查	2.03 ( 1.09 - 3.78 )	2.02 ( 5.14 )	2.02 ( 1.2 )	1.01 ( -0.66 )	是	是	否	否
BODY TEMPERATURE INCREASED	50	体温升高	INVESTIGATIONS	各类检查	15.88 ( 12.01 - 20.98 )	15.8 ( 688.95 )	15.71 ( 12.44 )	3.97 ( 2.31 )	是	是	是	是	20	体温升高	INVESTIGATIONS	各类检查	37.78 ( 17.18 - 83.07 )	37.45 ( 220.38 )	12.31 ( 6.37 )	3.62 ( 1.87 )	是	是	是	是	14	体温升高	INVESTIGATIONS	各类检查	4.78 ( 2.62 - 8.73 )	4.76 ( 31.61 )	3.86 ( 2.33 )	1.95 ( 0.24 )	是	是	是	是	8	体温升高	INVESTIGATIONS	各类检查	8.35 ( 4.14 - 16.84 )	8.32 ( 50.59 )	8.18 ( 4.55 )	3.03 ( 1.36 )	是	是	是	是
RHINOVIRUS INFECTION	50	鼻病毒感染	INFECTIONS AND INFESTATIONS	感染及侵染类疾病	65.94 ( 49.75 - 87.38 )	65.6 ( 3098.1 )	63.92 ( 50.5 )	6 ( 4.33 )	是	是	是	是	9	鼻病毒感染	INFECTIONS AND INFESTATIONS	感染及侵染类疾病	1.47 ( 0.75 - 2.92 )	1.47 ( 1.26 )	1.43 ( 0.81 )	0.52 ( -1.17 )	否	否	否	否	17	鼻病毒感染	INFECTIONS AND INFESTATIONS	感染及侵染类疾病	2.09 ( 1.26 - 3.48 )	2.09 ( 8.46 )	1.95 ( 1.28 )	0.97 ( -0.72 )	是	是	否	否	12	鼻病毒感染	INFECTIONS AND INFESTATIONS	感染及侵染类疾病	12.59 ( 7.08 - 22.39 )	12.52 ( 123.59 )	12.19 ( 7.53 )	3.61 ( 1.93 )	是	是	是	是
RESPIRATORY DISTRESS	48	呼吸窘迫	RESPIRATORY, THORACIC AND MEDIASTINAL DISORDERS	呼吸系统、胸及纵隔疾病	14.33 ( 10.78 - 19.04 )	14.26 ( 588.59 )	14.18 ( 11.18 )	3.83 ( 2.16 )	是	是	是	是	11	呼吸窘迫	RESPIRATORY, THORACIC AND MEDIASTINAL DISORDERS	呼吸系统、胸及纵隔疾病	1.15 ( 0.62 - 2.11 )	1.14 ( 0.19 )	1.14 ( 0.68 )	0.18 ( -1.5 )	否	否	否	否	12	呼吸窘迫	RESPIRATORY, THORACIC AND MEDIASTINAL DISORDERS	呼吸系统、胸及纵隔疾病	0.99 ( 0.55 - 1.77 )	0.99 ( 0 )	0.99 ( 0.61 )	-0.02 ( -1.7 )	否	否	否	否	17	呼吸窘迫	RESPIRATORY, THORACIC AND MEDIASTINAL DISORDERS	呼吸系统、胸及纵隔疾病	9.58 ( 5.91 - 15.53 )	9.51 ( 126.7 )	9.32 ( 6.22 )	3.22 ( 1.55 )	是	是	是	是
DEHYDRATION	48	脱水	METABOLISM AND NUTRITION DISORDERS	代谢及营养类疾病	2.92 ( 2.2 - 3.88 )	2.91 ( 60.23 )	2.91 ( 2.29 )	1.54 ( -0.13 )	是	是	是	否	15	脱水	METABOLISM AND NUTRITION DISORDERS	代谢及营养类疾病	2.99 ( 1.72 - 5.18 )	2.97 ( 16.75 )	2.68 ( 1.69 )	1.42 ( -0.27 )	是	是	否	否	21	脱水	METABOLISM AND NUTRITION DISORDERS	代谢及营养类疾病	3.13 ( 1.95 - 5.01 )	3.11 ( 24.99 )	2.75 ( 1.85 )	1.46 ( -0.23 )	是	是	否	否	5	脱水	METABOLISM AND NUTRITION DISORDERS	代谢及营养类疾病	1.93 ( 0.8 - 4.64 )	1.92 ( 2.21 )	1.92 ( 0.92 )	0.94 ( -0.73 )	否	否	否	否
NASOPHARYNGITIS	47	鼻咽炎	INFECTIONS AND INFESTATIONS	感染及侵染类疾病	1.57 ( 1.18 - 2.09 )	1.57 ( 9.62 )	1.56 ( 1.23 )	0.65 ( -1.02 )	是	否	否	否	5	鼻咽炎	INFECTIONS AND INFESTATIONS	感染及侵染类疾病	0.62 ( 0.25 - 1.51 )	0.62 ( 1.13 )	0.63 ( 0.3 )	-0.66 ( -2.34 )	否	否	否	否	5	鼻咽炎	INFECTIONS AND INFESTATIONS	感染及侵染类疾病	0.38 ( 0.16 - 0.92 )	0.38 ( 4.95 )	0.4 ( 0.19 )	-1.34 ( -3.02 )	否	否	否	否	10	鼻咽炎	INFECTIONS AND INFESTATIONS	感染及侵染类疾病	2.1 ( 1.13 - 3.92 )	2.09 ( 5.7 )	2.09 ( 1.24 )	1.06 ( -0.61 )	是	是	否	否
HYPERTENSION	47	高血压	VASCULAR DISORDERS	血管与淋巴管类疾病	1.51 ( 1.14 - 2.02 )	1.51 ( 8.16 )	1.51 ( 1.19 )	0.6 ( -1.07 )	是	否	否	否	6	高血压	VASCULAR DISORDERS	血管与淋巴管类疾病	1.18 ( 0.51 - 2.69 )	1.18 ( 0.15 )	1.16 ( 0.58 )	0.22 ( -1.47 )	否	否	否	否	24	高血压	VASCULAR DISORDERS	血管与淋巴管类疾病	1.93 ( 1.26 - 2.95 )	1.92 ( 9.44 )	1.82 ( 1.27 )	0.86 ( -0.82 )	是	否	否	否	12	高血压	VASCULAR DISORDERS	血管与淋巴管类疾病	3.65 ( 2.06 - 6.45 )	3.63 ( 22.74 )	3.61 ( 2.24 )	1.85 ( 0.18 )	是	是	是	是
COVID-19	47	COVID-19	INFECTIONS AND INFESTATIONS	感染及侵染类疾病	0.74 ( 0.55 - 0.98 )	0.74 ( 4.44 )	0.74 ( 0.58 )	-0.44 ( -2.11 )	否	否	否	否	10	COVID-19	INFECTIONS AND INFESTATIONS	感染及侵染类疾病	0.94 ( 0.5 - 1.78 )	0.94 ( 0.03 )	0.94 ( 0.55 )	-0.08 ( -1.76 )	否	否	否	否	10	COVID-19	INFECTIONS AND INFESTATIONS	感染及侵染类疾病	0.9 ( 0.48 - 1.71 )	0.9 ( 0.1 )	0.91 ( 0.53 )	-0.14 ( -1.82 )	否	否	否	否	10	COVID-19	INFECTIONS AND INFESTATIONS	感染及侵染类疾病	1.62 ( 0.87 - 3.02 )	1.62 ( 2.36 )	1.62 ( 0.96 )	0.69 ( -0.98 )	否	否	否	否
RHINORRHOEA	46	流涕	RESPIRATORY, THORACIC AND MEDIASTINAL DISORDERS	呼吸系统、胸及纵隔疾病	4.36 ( 3.26 - 5.82 )	4.34 ( 118.13 )	4.33 ( 3.4 )	2.12 ( 0.45 )	是	是	是	是	11	流涕	RESPIRATORY, THORACIC AND MEDIASTINAL DISORDERS	呼吸系统、胸及纵隔疾病	2.86 ( 1.51 - 5.43 )	2.85 ( 11.34 )	2.58 ( 1.51 )	1.37 ( -0.33 )	是	是	否	否	16	流涕	RESPIRATORY, THORACIC AND MEDIASTINAL DISORDERS	呼吸系统、胸及纵隔疾病	2.24 ( 1.33 - 3.8 )	2.24 ( 9.56 )	2.08 ( 1.34 )	1.05 ( -0.63 )	是	是	否	否	3	流涕	RESPIRATORY, THORACIC AND MEDIASTINAL DISORDERS	呼吸系统、胸及纵隔疾病	1.39 ( 0.45 - 4.33 )	1.39 ( 0.33 )	1.39 ( 0.54 )	0.47 ( -1.2 )	否	否	否	否
RESPIRATORY FAILURE	43	呼吸衰竭	RESPIRATORY, THORACIC AND MEDIASTINAL DISORDERS	呼吸系统、胸及纵隔疾病	4.7 ( 3.48 - 6.34 )	4.68 ( 124.27 )	4.67 ( 3.64 )	2.22 ( 0.56 )	是	是	是	是	10	呼吸衰竭	RESPIRATORY, THORACIC AND MEDIASTINAL DISORDERS	呼吸系统、胸及纵隔疾病	0.97 ( 0.51 - 1.85 )	0.97 ( 0.01 )	0.98 ( 0.57 )	-0.04 ( -1.72 )	否	否	否	否	19	呼吸衰竭	RESPIRATORY, THORACIC AND MEDIASTINAL DISORDERS	呼吸系统、胸及纵隔疾病	1.34 ( 0.84 - 2.14 )	1.34 ( 1.48 )	1.31 ( 0.88 )	0.39 ( -1.29 )	否	否	否	否	5	呼吸衰竭	RESPIRATORY, THORACIC AND MEDIASTINAL DISORDERS	呼吸系统、胸及纵隔疾病	1.79 ( 0.74 - 4.32 )	1.79 ( 1.75 )	1.79 ( 0.86 )	0.84 ( -0.83 )	否	否	否	否
BRADYCARDIA	42	心动过缓	CARDIAC DISORDERS	心脏器官疾病	5.57 ( 4.11 - 7.55 )	5.55 ( 156.58 )	5.54 ( 4.3 )	2.47 ( 0.8 )	是	是	是	是	13	心动过缓	CARDIAC DISORDERS	心脏器官疾病	1.83 ( 1.03 - 3.25 )	1.83 ( 4.4 )	1.75 ( 1.08 )	0.8 ( -0.88 )	是	否	否	否	14	心动过缓	CARDIAC DISORDERS	心脏器官疾病	2.17 ( 1.24 - 3.8 )	2.16 ( 7.64 )	2.01 ( 1.26 )	1.01 ( -0.68 )	是	是	否	否	9	心动过缓	CARDIAC DISORDERS	心脏器官疾病	3.62 ( 1.87 - 6.98 )	3.61 ( 16.83 )	3.58 ( 2.07 )	1.84 ( 0.17 )	是	是	是	是
CONSTIPATION	42	便秘	GASTROINTESTINAL DISORDERS	胃肠系统疾病	1.28 ( 0.94 - 1.73 )	1.28 ( 2.51 )	1.28 ( 0.99 )	0.35 ( -1.31 )	否	否	否	否	15	便秘	GASTROINTESTINAL DISORDERS	胃肠系统疾病	3.48 ( 1.99 - 6.08 )	3.46 ( 21.85 )	3.04 ( 1.91 )	1.61 ( -0.09 )	是	是	否	否	10	便秘	GASTROINTESTINAL DISORDERS	胃肠系统疾病	1.74 ( 0.9 - 3.36 )	1.74 ( 2.83 )	1.66 ( 0.96 )	0.73 ( -0.96 )	否	否	否	否	9	便秘	GASTROINTESTINAL DISORDERS	胃肠系统疾病	2.76 ( 1.43 - 5.32 )	2.75 ( 9.97 )	2.74 ( 1.58 )	1.45 ( -0.22 )	是	是	否	否
RESPIRATORY DISORDER	42	呼吸系统疾病	RESPIRATORY, THORACIC AND MEDIASTINAL DISORDERS	呼吸系统、胸及纵隔疾病	9.83 ( 7.26 - 13.32 )	9.79 ( 330.4 )	9.76 ( 7.57 )	3.29 ( 1.62 )	是	是	是	是	8	呼吸系统疾病	RESPIRATORY, THORACIC AND MEDIASTINAL DISORDERS	呼吸系统、胸及纵隔疾病	2.08 ( 1 - 4.34 )	2.07 ( 3.97 )	1.96 ( 1.06 )	0.97 ( -0.73 )	否	否	否	否	24	呼吸系统疾病	RESPIRATORY, THORACIC AND MEDIASTINAL DISORDERS	呼吸系统、胸及纵隔疾病	4.88 ( 3.08 - 7.75 )	4.86 ( 55.58 )	3.91 ( 2.66 )	1.97 ( 0.28 )	是	是	是	是	3	呼吸系统疾病	RESPIRATORY, THORACIC AND MEDIASTINAL DISORDERS	呼吸系统、胸及纵隔疾病	2.99 ( 0.96 - 9.3 )	2.98 ( 3.93 )	2.97 ( 1.15 )	1.57 ( -0.1 )	否	否	否	否
RESPIRATORY SYNCYTIAL VIRUS INFECTION	40	呼吸道合胞病毒感染	INFECTIONS AND INFESTATIONS	感染及侵染类疾病	22.9 ( 16.76 - 31.28 )	22.81 ( 826.53 )	22.61 ( 17.41 )	4.5 ( 2.83 )	是	是	是	是	3	呼吸道合胞病毒感染	INFECTIONS AND INFESTATIONS	感染及侵染类疾病	0.2 ( 0.06 - 0.62 )	0.2 ( 9.56 )	0.21 ( 0.08 )	-2.26 ( -3.93 )	否	否	否	否	8	呼吸道合胞病毒感染	INFECTIONS AND INFESTATIONS	感染及侵染类疾病	0.44 ( 0.22 - 0.88 )	0.44 ( 5.67 )	0.45 ( 0.25 )	-1.14 ( -2.82 )	否	否	否	否	16	呼吸道合胞病毒感染	INFECTIONS AND INFESTATIONS	感染及侵染类疾病	19.11 ( 11.56 - 31.6 )	18.97 ( 260.82 )	18.2 ( 11.95 )	4.19 ( 2.51 )	是	是	是	是
THROMBOTIC MICROANGIOPATHY	39	血栓性微血管病	BLOOD AND LYMPHATIC SYSTEM DISORDERS	血液及淋巴系统疾病	25.4 ( 18.51 - 34.84 )	25.3 ( 901.06 )	25.05 ( 19.23 )	4.65 ( 2.98 )	是	是	是	是	10	血栓性微血管病	BLOOD AND LYMPHATIC SYSTEM DISORDERS	血液及淋巴系统疾病	5.46 ( 2.67 - 11.14 )	5.44 ( 27.4 )	4.35 ( 2.4 )	2.12 ( 0.4 )	是	是	是	是	17	血栓性微血管病	BLOOD AND LYMPHATIC SYSTEM DISORDERS	血液及淋巴系统疾病	3.23 ( 1.91 - 5.47 )	3.22 ( 21.47 )	2.83 ( 1.82 )	1.5 ( -0.19 )	是	是	否	否	7	血栓性微血管病	BLOOD AND LYMPHATIC SYSTEM DISORDERS	血液及淋巴系统疾病	9.08 ( 4.29 - 19.23 )	9.05 ( 49.13 )	8.89 ( 4.74 )	3.15 ( 1.48 )	是	是	是	是
WHITE BLOOD CELL COUNT DECREASED	39	白细胞计数降低	INVESTIGATIONS	各类检查	2.1 ( 1.53 - 2.87 )	2.09 ( 22.3 )	2.09 ( 1.61 )	1.07 ( -0.6 )	是	是	否	否	10	白细胞计数降低	INVESTIGATIONS	各类检查	14.1 ( 6.09 - 32.68 )	14.04 ( 66.12 )	8.12 ( 4.02 )	3.02 ( 1.25 )	是	是	是	是	14	白细胞计数降低	INVESTIGATIONS	各类检查	4.47 ( 2.46 - 8.13 )	4.46 ( 28.98 )	3.67 ( 2.22 )	1.87 ( 0.17 )	是	是	是	是	10	白细胞计数降低	INVESTIGATIONS	各类检查	5.02 ( 2.69 - 9.38 )	5 ( 31.67 )	4.95 ( 2.94 )	2.31 ( 0.64 )	是	是	是	是
TROPONIN T INCREASED	38	肌钙蛋白 T 升高	INVESTIGATIONS	各类检查	221.91 ( 159.13 - 309.46 )	221.04 ( 7636.06 )	202.86 ( 153.58 )	7.66 ( 5.99 )	是	是	是	是	8	肌钙蛋白 T 升高	INVESTIGATIONS	各类检查	Inf ( NaN - Inf )	Inf ( 134.86 )	17.85 ( 0 )	4.16 ( 2.23 )	否	是	否	是	10	肌钙蛋白 T 升高	INVESTIGATIONS	各类检查	Inf ( NaN - Inf )	Inf ( 149.74 )	15.97 ( 0 )	4 ( 2.12 )	否	是	否	是	10	肌钙蛋白 T 升高	INVESTIGATIONS	各类检查	534.68 ( 210.8 - 1356.19 )	531.98 ( 2355.51 )	236.99 ( 108.77 )	7.89 ( 6.09 )	是	是	是	是
ATELECTASIS	38	肺不张	RESPIRATORY, THORACIC AND MEDIASTINAL DISORDERS	呼吸系统、胸及纵隔疾病	37.19 ( 26.98 - 51.26 )	37.04 ( 1313.03 )	36.51 ( 27.91 )	5.19 ( 3.52 )	是	是	是	是	10	肺不张	RESPIRATORY, THORACIC AND MEDIASTINAL DISORDERS	呼吸系统、胸及纵隔疾病	7.05 ( 3.37 - 14.76 )	7.02 ( 36.49 )	5.25 ( 2.83 )	2.39 ( 0.66 )	是	是	是	是	14	肺不张	RESPIRATORY, THORACIC AND MEDIASTINAL DISORDERS	呼吸系统、胸及纵隔疾病	8.42 ( 4.37 - 16.2 )	8.38 ( 58.4 )	5.73 ( 3.31 )	2.52 ( 0.79 )	是	是	是	是	8	肺不张	RESPIRATORY, THORACIC AND MEDIASTINAL DISORDERS	呼吸系统、胸及纵隔疾病	23.25 ( 11.4 - 47.43 )	23.16 ( 160.91 )	22.02 ( 12.13 )	4.46 ( 2.78 )	是	是	是	是
DEATH	38	死亡	GENERAL DISORDERS AND ADMINISTRATION SITE CONDITIONS	全身性疾病及给药部位各种反应	0.29 ( 0.21 - 0.39 )	0.29 ( 67.44 )	0.29 ( 0.22 )	-1.79 ( -3.46 )	否	否	否	否	4	死亡	GENERAL DISORDERS AND ADMINISTRATION SITE CONDITIONS	全身性疾病及给药部位各种反应	0.2 ( 0.07 - 0.53 )	0.2 ( 12.7 )	0.21 ( 0.09 )	-2.25 ( -3.93 )	否	否	否	否	7	死亡	GENERAL DISORDERS AND ADMINISTRATION SITE CONDITIONS	全身性疾病及给药部位各种反应	0.25 ( 0.12 - 0.53 )	0.25 ( 15.29 )	0.27 ( 0.14 )	-1.91 ( -3.59 )	否	否	否	否	5	死亡	GENERAL DISORDERS AND ADMINISTRATION SITE CONDITIONS	全身性疾病及给药部位各种反应	0.97 ( 0.4 - 2.35 )	0.97 ( 0 )	0.97 ( 0.47 )	-0.04 ( -1.71 )	否	否	否	否
DRUG INEFFECTIVE	37	药物无效	GENERAL DISORDERS AND ADMINISTRATION SITE CONDITIONS	全身性疾病及给药部位各种反应	0.17 ( 0.12 - 0.23 )	0.17 ( 155.61 )	0.17 ( 0.13 )	-2.57 ( -4.24 )	否	否	否	否	4	药物无效	GENERAL DISORDERS AND ADMINISTRATION SITE CONDITIONS	全身性疾病及给药部位各种反应	0.09 ( 0.04 - 0.25 )	0.1 ( 34.81 )	0.1 ( 0.04 )	-3.32 ( -4.99 )	否	否	否	否	11	药物无效	GENERAL DISORDERS AND ADMINISTRATION SITE CONDITIONS	全身性疾病及给药部位各种反应	0.17 ( 0.09 - 0.3 )	0.17 ( 45.54 )	0.18 ( 0.11 )	-2.49 ( -4.16 )	否	否	否	否	6	药物无效	GENERAL DISORDERS AND ADMINISTRATION SITE CONDITIONS	全身性疾病及给药部位各种反应	0.12 ( 0.05 - 0.26 )	0.12 ( 39.71 )	0.12 ( 0.06 )	-3.06 ( -4.72 )	否	否	否	否
PLATELET COUNT INCREASED	37	血小板计数升高	INVESTIGATIONS	各类检查	16.77 ( 12.13 - 23.18 )	16.7 ( 542.71 )	16.6 ( 12.66 )	4.05 ( 2.39 )	是	是	是	是	22	血小板计数升高	INVESTIGATIONS	各类检查	26.74 ( 13.66 - 52.32 )	26.48 ( 209.99 )	10.91 ( 6.22 )	3.45 ( 1.71 )	是	是	是	是	6	血小板计数升高	INVESTIGATIONS	各类检查	15 ( 4.83 - 46.52 )	14.97 ( 39.12 )	7.99 ( 3.1 )	3 ( 1.15 )	是	是	是	是	3	血小板计数升高	INVESTIGATIONS	各类检查	6.62 ( 2.12 - 20.74 )	6.62 ( 14.08 )	6.53 ( 2.51 )	2.71 ( 1.03 )	是	是	是	是
BLOOD CREATINE PHOSPHOKINASE INCREASED	36	血肌酸磷酸激酶升高	INVESTIGATIONS	各类检查	12.24 ( 8.82 - 16.99 )	12.2 ( 368.33 )	12.14 ( 9.23 )	3.6 ( 1.94 )	是	是	是	是	9	血肌酸磷酸激酶升高	INVESTIGATIONS	各类检查	11.71 ( 5 - 27.43 )	11.67 ( 51.9 )	7.3 ( 3.58 )	2.87 ( 1.1 )	是	是	是	是	17	血肌酸磷酸激酶升高	INVESTIGATIONS	各类检查	5.81 ( 3.32 - 10.18 )	5.78 ( 48.58 )	4.45 ( 2.78 )	2.15 ( 0.45 )	是	是	是	是	7	血肌酸磷酸激酶升高	INVESTIGATIONS	各类检查	7.8 ( 3.69 - 16.5 )	7.78 ( 40.62 )	7.66 ( 4.09 )	2.94 ( 1.26 )	是	是	是	是
WHITE BLOOD CELL COUNT INCREASED	36	白细胞计数升高	INVESTIGATIONS	各类检查	7.55 ( 5.44 - 10.49 )	7.53 ( 203.35 )	7.51 ( 5.71 )	2.91 ( 1.24 )	是	是	是	是	9	白细胞计数升高	INVESTIGATIONS	各类检查	8.95 ( 3.99 - 20.11 )	8.92 ( 41.42 )	6.18 ( 3.14 )	2.63 ( 0.87 )	是	是	是	是	9	白细胞计数升高	INVESTIGATIONS	各类检查	5.87 ( 2.71 - 12.7 )	5.86 ( 26.08 )	4.49 ( 2.36 )	2.17 ( 0.43 )	是	是	是	是	12	白细胞计数升高	INVESTIGATIONS	各类检查	15.15 ( 8.5 - 26.99 )	15.06 ( 152.25 )	14.58 ( 9 )	3.87 ( 2.19 )	是	是	是	是
LEUKOPENIA	36	白细胞减少症	BLOOD AND LYMPHATIC SYSTEM DISORDERS	血液及淋巴系统疾病	4.93 ( 3.55 - 6.84 )	4.91 ( 112.09 )	4.91 ( 3.73 )	2.29 ( 0.63 )	是	是	是	是	5	白细胞减少症	BLOOD AND LYMPHATIC SYSTEM DISORDERS	血液及淋巴系统疾病	6.03 ( 2.17 - 16.76 )	6.02 ( 15.43 )	4.7 ( 2 )	2.23 ( 0.44 )	是	是	否	是	18	白细胞减少症	BLOOD AND LYMPHATIC SYSTEM DISORDERS	血液及淋巴系统疾病	6.77 ( 3.88 - 11.82 )	6.74 ( 60.71 )	4.96 ( 3.11 )	2.31 ( 0.6 )	是	是	是	是	9	白细胞减少症	BLOOD AND LYMPHATIC SYSTEM DISORDERS	血液及淋巴系统疾病	5.3 ( 2.74 - 10.23 )	5.28 ( 30.83 )	5.22 ( 3.01 )	2.38 ( 0.71 )	是	是	是	是
HEPATIC FUNCTION ABNORMAL	36	肝功能异常	HEPATOBILIARY DISORDERS	肝胆系统疾病	6.66 ( 4.8 - 9.25 )	6.64 ( 172.12 )	6.63 ( 5.04 )	2.73 ( 1.06 )	是	是	是	是	6	肝功能异常	HEPATOBILIARY DISORDERS	肝胆系统疾病	2.81 ( 1.18 - 6.69 )	2.81 ( 6 )	2.55 ( 1.24 )	1.35 ( -0.37 )	是	是	否	否	20	肝功能异常	HEPATOBILIARY DISORDERS	肝胆系统疾病	1.71 ( 1.07 - 2.71 )	1.7 ( 5.21 )	1.63 ( 1.11 )	0.7 ( -0.97 )	是	否	否	否	8	肝功能异常	HEPATOBILIARY DISORDERS	肝胆系统疾病	7.4 ( 3.67 - 14.9 )	7.37 ( 43.31 )	7.26 ( 4.04 )	2.86 ( 1.19 )	是	是	是	是
GAMMA-GLUTAMYLTRANSFERASE INCREASED	35	γ-谷氨酰转移酶升高	INVESTIGATIONS	各类检查	14.32 ( 10.27 - 19.98 )	14.28 ( 429.72 )	14.2 ( 10.75 )	3.83 ( 2.16 )	是	是	是	是	7	γ-谷氨酰转移酶升高	INVESTIGATIONS	各类检查	5.91 ( 2.5 - 14 )	5.9 ( 21.11 )	4.63 ( 2.25 )	2.21 ( 0.46 )	是	是	是	是	12	γ-谷氨酰转移酶升高	INVESTIGATIONS	各类检查	25.75 ( 10.13 - 65.46 )	25.66 ( 104.83 )	10.09 ( 4.62 )	3.33 ( 1.55 )	是	是	是	是	11	γ-谷氨酰转移酶升高	INVESTIGATIONS	各类检查	18.24 ( 9.96 - 33.41 )	18.14 ( 170.97 )	17.44 ( 10.51 )	4.12 ( 2.45 )	是	是	是	是
HYPERTRANSAMINASAEMIA	35	高转氨酶血症	HEPATOBILIARY DISORDERS	肝胆系统疾病	25.81 ( 18.48 - 36.02 )	25.71 ( 822.87 )	25.46 ( 19.26 )	4.67 ( 3 )	是	是	是	是	10	高转氨酶血症	HEPATOBILIARY DISORDERS	肝胆系统疾病	12.09 ( 5.36 - 27.24 )	12.04 ( 59.08 )	7.44 ( 3.77 )	2.9 ( 1.13 )	是	是	是	是	10	高转氨酶血症	HEPATOBILIARY DISORDERS	肝胆系统疾病	9.38 ( 4.25 - 20.69 )	9.36 ( 45.95 )	6.14 ( 3.17 )	2.62 ( 0.86 )	是	是	是	是	7	高转氨酶血症	HEPATOBILIARY DISORDERS	肝胆系统疾病	13.59 ( 6.39 - 28.87 )	13.54 ( 78.82 )	13.15 ( 7 )	3.72 ( 2.04 )	是	是	是	是
RASH	34	皮疹	SKIN AND SUBCUTANEOUS TISSUE DISORDERS	皮肤及皮下组织类疾病	0.49 ( 0.35 - 0.68 )	0.49 ( 18.32 )	0.49 ( 0.37 )	-1.03 ( -2.7 )	否	否	否	否	11	皮疹	SKIN AND SUBCUTANEOUS TISSUE DISORDERS	皮肤及皮下组织类疾病	1.04 ( 0.57 - 1.92 )	1.04 ( 0.02 )	1.04 ( 0.62 )	0.06 ( -1.62 )	否	否	否	否	9	皮疹	SKIN AND SUBCUTANEOUS TISSUE DISORDERS	皮肤及皮下组织类疾病	0.33 ( 0.17 - 0.63 )	0.33 ( 12.3 )	0.34 ( 0.2 )	-1.55 ( -3.22 )	否	否	否	否	3	皮疹	SKIN AND SUBCUTANEOUS TISSUE DISORDERS	皮肤及皮下组织类疾病	0.14 ( 0.04 - 0.43 )	0.14 ( 15.95 )	0.14 ( 0.05 )	-2.83 ( -4.5 )	否	否	否	否
PNEUMONIA ASPIRATION	34	感染性吸入性肺炎	INFECTIONS AND INFESTATIONS	感染及侵染类疾病	9.7 ( 6.92 - 13.59 )	9.67 ( 263.19 )	9.63 ( 7.26 )	3.27 ( 1.6 )	是	是	是	是	7	感染性吸入性肺炎	INFECTIONS AND INFESTATIONS	感染及侵染类疾病	3.7 ( 1.63 - 8.38 )	3.69 ( 11.26 )	3.2 ( 1.62 )	1.68 ( -0.05 )	是	是	否	否	21	感染性吸入性肺炎	INFECTIONS AND INFESTATIONS	感染及侵染类疾病	4.79 ( 2.93 - 7.83 )	4.76 ( 47.45 )	3.86 ( 2.55 )	1.95 ( 0.25 )	是	是	是	是	3	感染性吸入性肺炎	INFECTIONS AND INFESTATIONS	感染及侵染类疾病	4.82 ( 1.54 - 15.07 )	4.82 ( 8.98 )	4.78 ( 1.84 )	2.26 ( 0.58 )	是	是	否	是
PROTEINURIA	32	蛋白尿	RENAL AND URINARY DISORDERS	肾脏及泌尿系统疾病	10.28 ( 7.26 - 14.55 )	10.25 ( 265.94 )	10.21 ( 7.63 )	3.35 ( 1.68 )	是	是	是	是	9	蛋白尿	RENAL AND URINARY DISORDERS	肾脏及泌尿系统疾病	8.01 ( 3.62 - 17.73 )	7.98 ( 37.33 )	5.74 ( 2.95 )	2.52 ( 0.77 )	是	是	是	是	10	蛋白尿	RENAL AND URINARY DISORDERS	肾脏及泌尿系统疾病	1.92 ( 0.99 - 3.72 )	1.92 ( 3.91 )	1.81 ( 1.05 )	0.86 ( -0.83 )	否	否	否	否	10	蛋白尿	RENAL AND URINARY DISORDERS	肾脏及泌尿系统疾病	13.79 ( 7.34 - 25.93 )	13.73 ( 114.37 )	13.33 ( 7.86 )	3.74 ( 2.06 )	是	是	是	是
HEART RATE INCREASED	32	心率升高	INVESTIGATIONS	各类检查	2.25 ( 1.59 - 3.19 )	2.25 ( 22.23 )	2.25 ( 1.68 )	1.17 ( -0.5 )	是	是	否	否	7	心率升高	INVESTIGATIONS	各类检查	4.38 ( 1.91 - 10.07 )	4.37 ( 14.46 )	3.68 ( 1.83 )	1.88 ( 0.14 )	是	是	否	是	4	心率升高	INVESTIGATIONS	各类检查	1.07 ( 0.39 - 2.95 )	1.07 ( 0.02 )	1.06 ( 0.46 )	0.09 ( -1.62 )	否	否	否	否	12	心率升高	INVESTIGATIONS	各类检查	5.35 ( 3.02 - 9.46 )	5.32 ( 41.62 )	5.27 ( 3.27 )	2.4 ( 0.73 )	是	是	是	是
SOMNOLENCE	32	嗜睡	NERVOUS SYSTEM DISORDERS	各类神经系统疾病	1.15 ( 0.81 - 1.62 )	1.15 ( 0.59 )	1.15 ( 0.86 )	0.2 ( -1.47 )	否	否	否	否	12	嗜睡	NERVOUS SYSTEM DISORDERS	各类神经系统疾病	1.21 ( 0.67 - 2.18 )	1.21 ( 0.41 )	1.2 ( 0.73 )	0.26 ( -1.42 )	否	否	否	否	10	嗜睡	NERVOUS SYSTEM DISORDERS	各类神经系统疾病	0.7 ( 0.37 - 1.31 )	0.7 ( 1.27 )	0.71 ( 0.42 )	-0.49 ( -2.17 )	否	否	否	否	4	嗜睡	NERVOUS SYSTEM DISORDERS	各类神经系统疾病	0.46 ( 0.17 - 1.24 )	0.46 ( 2.47 )	0.47 ( 0.2 )	-1.1 ( -2.77 )	否	否	否	否
LETHARGY	32	困倦	NERVOUS SYSTEM DISORDERS	各类神经系统疾病	4.65 ( 3.28 - 6.58 )	4.63 ( 91.09 )	4.63 ( 3.46 )	2.21 ( 0.54 )	是	是	是	是	12	困倦	NERVOUS SYSTEM DISORDERS	各类神经系统疾病	3.44 ( 1.85 - 6.41 )	3.43 ( 17.18 )	3.02 ( 1.79 )	1.59 ( -0.11 )	是	是	否	否	9	困倦	NERVOUS SYSTEM DISORDERS	各类神经系统疾病	1.35 ( 0.68 - 2.67 )	1.35 ( 0.74 )	1.32 ( 0.74 )	0.4 ( -1.29 )	否	否	否	否	7	困倦	NERVOUS SYSTEM DISORDERS	各类神经系统疾病	3.04 ( 1.45 - 6.41 )	3.04 ( 9.51 )	3.02 ( 1.62 )	1.6 ( -0.07 )	是	是	否	否
NEUTROPENIA	30	中性粒细胞减少症	BLOOD AND LYMPHATIC SYSTEM DISORDERS	血液及淋巴系统疾病	1.19 ( 0.83 - 1.71 )	1.19 ( 0.95 )	1.19 ( 0.88 )	0.26 ( -1.41 )	否	否	否	否	3	中性粒细胞减少症	BLOOD AND LYMPHATIC SYSTEM DISORDERS	血液及淋巴系统疾病	0.37 ( 0.12 - 1.17 )	0.37 ( 3.13 )	0.39 ( 0.15 )	-1.38 ( -3.06 )	否	否	否	否	10	中性粒细胞减少症	BLOOD AND LYMPHATIC SYSTEM DISORDERS	血液及淋巴系统疾病	0.73 ( 0.38 - 1.37 )	0.73 ( 0.98 )	0.74 ( 0.43 )	-0.44 ( -2.11 )	否	否	否	否	8	中性粒细胞减少症	BLOOD AND LYMPHATIC SYSTEM DISORDERS	血液及淋巴系统疾病	1.43 ( 0.71 - 2.87 )	1.43 ( 1.03 )	1.43 ( 0.8 )	0.51 ( -1.15 )	否	否	否	否
SCOLIOSIS	30	脊柱侧凸	MUSCULOSKELETAL AND CONNECTIVE TISSUE DISORDERS	各种肌肉骨骼及结缔组织疾病	32.7 ( 22.79 - 46.9 )	32.6 ( 906.91 )	32.18 ( 23.8 )	5.01 ( 3.34 )	是	是	是	是	2	脊柱侧凸	MUSCULOSKELETAL AND CONNECTIVE TISSUE DISORDERS	各种肌肉骨骼及结缔组织疾病	1.61 ( 0.38 - 6.85 )	1.61 ( 0.42 )	1.55 ( 0.46 )	0.63 ( -1.13 )	否	否	否	否	7	脊柱侧凸	MUSCULOSKELETAL AND CONNECTIVE TISSUE DISORDERS	各种肌肉骨骼及结缔组织疾病	6.56 ( 2.7 - 15.96 )	6.55 ( 22.91 )	4.86 ( 2.31 )	2.28 ( 0.51 )	是	是	是	是	6	脊柱侧凸	MUSCULOSKELETAL AND CONNECTIVE TISSUE DISORDERS	各种肌肉骨骼及结缔组织疾病	9.08 ( 4.04 - 20.41 )	9.05 ( 42.11 )	8.89 ( 4.51 )	3.15 ( 1.48 )	是	是	是	是
MUSCULAR WEAKNESS	29	肌无力	MUSCULOSKELETAL AND CONNECTIVE TISSUE DISORDERS	各种肌肉骨骼及结缔组织疾病	1.95 ( 1.35 - 2.81 )	1.95 ( 13.39 )	1.95 ( 1.44 )	0.96 ( -0.7 )	是	否	否	否	5	肌无力	MUSCULOSKELETAL AND CONNECTIVE TISSUE DISORDERS	各种肌肉骨骼及结缔组织疾病	5.28 ( 1.93 - 14.42 )	5.27 ( 13.18 )	4.25 ( 1.83 )	2.09 ( 0.31 )	是	是	否	是	13	肌无力	MUSCULOSKELETAL AND CONNECTIVE TISSUE DISORDERS	各种肌肉骨骼及结缔组织疾病	6.97 ( 3.61 - 13.48 )	6.95 ( 45.27 )	5.06 ( 2.92 )	2.34 ( 0.62 )	是	是	是	是	5	肌无力	MUSCULOSKELETAL AND CONNECTIVE TISSUE DISORDERS	各种肌肉骨骼及结缔组织疾病	3.62 ( 1.5 - 8.74 )	3.61 ( 9.37 )	3.59 ( 1.72 )	1.84 ( 0.17 )	是	是	否	是
MONOCYTE COUNT INCREASED	28	单核细胞计数升高	INVESTIGATIONS	各类检查	41.25 ( 28.38 - 59.96 )	41.13 ( 1078.36 )	40.47 ( 29.59 )	5.34 ( 3.67 )	是	是	是	是	10	单核细胞计数升高	INVESTIGATIONS	各类检查	84.64 ( 18.53 - 386.54 )	84.27 ( 137.18 )	14.88 ( 4.17 )	3.9 ( 2.05 )	是	是	是	是	7	单核细胞计数升高	INVESTIGATIONS	各类检查	52.51 ( 10.9 - 252.86 )	52.4 ( 78.44 )	12.42 ( 3.33 )	3.63 ( 1.73 )	是	是	是	是	9	单核细胞计数升高	INVESTIGATIONS	各类检查	41.82 ( 21.06 - 83.04 )	41.63 ( 325.15 )	38.01 ( 21.41 )	5.25 ( 3.56 )	是	是	是	是
ASTHENIA	27	乏力	GENERAL DISORDERS AND ADMINISTRATION SITE CONDITIONS	全身性疾病及给药部位各种反应	0.51 ( 0.35 - 0.75 )	0.51 ( 12.45 )	0.51 ( 0.37 )	-0.96 ( -2.63 )	否	否	否	否	7	虚弱	GENERAL DISORDERS AND ADMINISTRATION SITE CONDITIONS	全身性疾病及给药部位各种反应	3.81 ( 1.68 - 8.67 )	3.81 ( 11.82 )	3.29 ( 1.65 )	1.72 ( -0.01 )	是	是	否	否	7	虚弱	GENERAL DISORDERS AND ADMINISTRATION SITE CONDITIONS	全身性疾病及给药部位各种反应	1.54 ( 0.71 - 3.36 )	1.54 ( 1.21 )	1.49 ( 0.78 )	0.58 ( -1.12 )	否	否	否	否	2	虚弱	GENERAL DISORDERS AND ADMINISTRATION SITE CONDITIONS	全身性疾病及给药部位各种反应	0.48 ( 0.12 - 1.93 )	0.48 ( 1.11 )	0.48 ( 0.15 )	-1.05 ( -2.72 )	否	否	否	否
RESPIRATORY TRACT INFECTION	27	呼吸道感染	INFECTIONS AND INFESTATIONS	感染及侵染类疾病	6.51 ( 4.46 - 9.51 )	6.5 ( 125.35 )	6.48 ( 4.73 )	2.7 ( 1.03 )	是	是	是	是	2	呼吸道感染	INFECTIONS AND INFESTATIONS	感染及侵染类疾病	0.89 ( 0.21 - 3.68 )	0.89 ( 0.03 )	0.89 ( 0.27 )	-0.16 ( -1.89 )	否	否	否	否	9	呼吸道感染	INFECTIONS AND INFESTATIONS	感染及侵染类疾病	1.9 ( 0.95 - 3.81 )	1.9 ( 3.4 )	1.8 ( 1 )	0.85 ( -0.85 )	否	否	否	否	10	呼吸道感染	INFECTIONS AND INFESTATIONS	感染及侵染类疾病	11.71 ( 6.24 - 21.99 )	11.66 ( 94.9 )	11.38 ( 6.72 )	3.51 ( 1.83 )	是	是	是	是
UPPER RESPIRATORY TRACT INFECTION	26	上呼吸道感染	INFECTIONS AND INFESTATIONS	感染及侵染类疾病	3.86 ( 2.63 - 5.68 )	3.86 ( 54.93 )	3.85 ( 2.79 )	1.95 ( 0.28 )	是	是	是	是	3	上呼吸道感染	INFECTIONS AND INFESTATIONS	感染及侵染类疾病	0.94 ( 0.29 - 3 )	0.94 ( 0.01 )	0.94 ( 0.35 )	-0.09 ( -1.8 )	否	否	否	否	12	上呼吸道感染	INFECTIONS AND INFESTATIONS	感染及侵染类疾病	2.77 ( 1.49 - 5.13 )	2.76 ( 11.42 )	2.49 ( 1.49 )	1.32 ( -0.38 )	是	是	否	否	8	上呼吸道感染	INFECTIONS AND INFESTATIONS	感染及侵染类疾病	5.23 ( 2.6 - 10.52 )	5.21 ( 26.94 )	5.16 ( 2.88 )	2.37 ( 0.7 )	是	是	是	是
SALIVARY HYPERSECRETION	26	唾液分泌过多	GASTROINTESTINAL DISORDERS	胃肠系统疾病	19.23 ( 13.06 - 28.29 )	19.18 ( 444.55 )	19.04 ( 13.78 )	4.25 ( 2.58 )	是	是	是	是	5	唾液分泌过多	GASTROINTESTINAL DISORDERS	胃肠系统疾病	5.63 ( 2.04 - 15.5 )	5.62 ( 14.24 )	4.46 ( 1.91 )	2.16 ( 0.38 )	是	是	否	是	14	唾液分泌过多	GASTROINTESTINAL DISORDERS	胃肠系统疾病	13.15 ( 6.41 - 26.97 )	13.1 ( 83.49 )	7.45 ( 4.09 )	2.9 ( 1.15 )	是	是	是	是	6	唾液分泌过多	GASTROINTESTINAL DISORDERS	胃肠系统疾病	12.61 ( 5.59 - 28.44 )	12.58 ( 62.13 )	12.25 ( 6.2 )	3.61 ( 1.94 )	是	是	是	是
BLOOD CREATININE DECREASED	26	血肌酐降低	INVESTIGATIONS	各类检查	52.24 ( 35.4 - 77.07 )	52.1 ( 1276.05 )	51.04 ( 36.86 )	5.67 ( 4.01 )	是	是	是	是	7	血肌酐降低	INVESTIGATIONS	各类检查	39.45 ( 10.19 - 152.65 )	39.33 ( 78.46 )	12.5 ( 4.03 )	3.64 ( 1.76 )	是	是	是	是	13	血肌酐降低	INVESTIGATIONS	各类检查	65.13 ( 18.55 - 228.66 )	64.87 ( 153.34 )	12.98 ( 4.54 )	3.7 ( 1.89 )	是	是	是	是	5	血肌酐降低	INVESTIGATIONS	各类检查	28.83 ( 11.64 - 71.38 )	28.76 ( 125.48 )	27 ( 12.64 )	4.75 ( 3.06 )	是	是	是	是
CARDIAC ARREST	25	心脏停搏	CARDIAC DISORDERS	心脏器官疾病	2.74 ( 1.85 - 4.06 )	2.73 ( 27.49 )	2.73 ( 1.97 )	1.45 ( -0.22 )	是	是	否	否	10	心脏停搏	CARDIAC DISORDERS	心脏器官疾病	1.84 ( 0.95 - 3.53 )	1.83 ( 3.42 )	1.75 ( 1.01 )	0.81 ( -0.88 )	否	否	否	否	5	心脏停搏	CARDIAC DISORDERS	心脏器官疾病	0.58 ( 0.24 - 1.42 )	0.58 ( 1.47 )	0.6 ( 0.28 )	-0.75 ( -2.43 )	否	否	否	否	6	心脏停搏	CARDIAC DISORDERS	心脏器官疾病	2.01 ( 0.9 - 4.48 )	2 ( 3 )	2 ( 1.02 )	1 ( -0.67 )	否	否	否	否
MALAISE	25	难受	GENERAL DISORDERS AND ADMINISTRATION SITE CONDITIONS	全身性疾病及给药部位各种反应	0.4 ( 0.27 - 0.6 )	0.41 ( 21.97 )	0.41 ( 0.29 )	-1.3 ( -2.97 )	否	否	否	否	6	难受	GENERAL DISORDERS AND ADMINISTRATION SITE CONDITIONS	全身性疾病及给药部位各种反应	1.06 ( 0.47 - 2.43 )	1.06 ( 0.02 )	1.06 ( 0.53 )	0.08 ( -1.61 )	否	否	否	否	7	难受	GENERAL DISORDERS AND ADMINISTRATION SITE CONDITIONS	全身性疾病及给药部位各种反应	0.37 ( 0.17 - 0.78 )	0.37 ( 7.47 )	0.38 ( 0.2 )	-1.39 ( -3.06 )	否	否	否	否	7	难受	GENERAL DISORDERS AND ADMINISTRATION SITE CONDITIONS	全身性疾病及给药部位各种反应	1.11 ( 0.53 - 2.34 )	1.11 ( 0.08 )	1.11 ( 0.6 )	0.15 ( -1.51 )	否	否	否	否
INCREASED BRONCHIAL SECRETION	25	支气管分泌物增多	RESPIRATORY, THORACIC AND MEDIASTINAL DISORDERS	呼吸系统、胸及纵隔疾病	79.39 ( 53.28 - 118.29 )	79.18 ( 1869.63 )	76.74 ( 54.97 )	6.26 ( 4.59 )	是	是	是	是	4	支气管分泌物增多	RESPIRATORY, THORACIC AND MEDIASTINAL DISORDERS	呼吸系统、胸及纵隔疾病	4.5 ( 1.49 - 13.57 )	4.49 ( 8.58 )	3.76 ( 1.49 )	1.91 ( 0.12 )	是	是	否	是	14	支气管分泌物增多	RESPIRATORY, THORACIC AND MEDIASTINAL DISORDERS	呼吸系统、胸及纵隔疾病	11.07 ( 5.55 - 22.11 )	11.03 ( 73.57 )	6.78 ( 3.8 )	2.76 ( 1.02 )	是	是	是	是	4	支气管分泌物增多	RESPIRATORY, THORACIC AND MEDIASTINAL DISORDERS	呼吸系统、胸及纵隔疾病	17.4 ( 6.4 - 47.35 )	17.37 ( 59.3 )	16.73 ( 7.24 )	4.06 ( 2.37 )	是	是	是	是
ANAEMIA	25	贫血	BLOOD AND LYMPHATIC SYSTEM DISORDERS	血液及淋巴系统疾病	0.96 ( 0.65 - 1.42 )	0.96 ( 0.04 )	0.96 ( 0.69 )	-0.06 ( -1.73 )	否	否	否	否	8	贫血	BLOOD AND LYMPHATIC SYSTEM DISORDERS	血液及淋巴系统疾病	1.08 ( 0.53 - 2.21 )	1.08 ( 0.04 )	1.07 ( 0.59 )	0.1 ( -1.58 )	否	否	否	否	13	贫血	BLOOD AND LYMPHATIC SYSTEM DISORDERS	血液及淋巴系统疾病	1.38 ( 0.78 - 2.44 )	1.38 ( 1.25 )	1.35 ( 0.84 )	0.43 ( -1.25 )	否	否	否	否	2	贫血	BLOOD AND LYMPHATIC SYSTEM DISORDERS	血液及淋巴系统疾病	0.57 ( 0.14 - 2.29 )	0.57 ( 0.64 )	0.57 ( 0.18 )	-0.8 ( -2.47 )	否	否	否	否
ILLNESS	25	患病	GENERAL DISORDERS AND ADMINISTRATION SITE CONDITIONS	全身性疾病及给药部位各种反应	0.92 ( 0.62 - 1.36 )	0.92 ( 0.17 )	0.92 ( 0.66 )	-0.12 ( -1.79 )	否	否	否	否	4	患病	GENERAL DISORDERS AND ADMINISTRATION SITE CONDITIONS	全身性疾病及给药部位各种反应	0.83 ( 0.3 - 2.27 )	0.83 ( 0.13 )	0.84 ( 0.36 )	-0.25 ( -1.95 )	否	否	否	否	4	患病	GENERAL DISORDERS AND ADMINISTRATION SITE CONDITIONS	全身性疾病及给药部位各种反应	0.57 ( 0.21 - 1.55 )	0.57 ( 1.25 )	0.59 ( 0.25 )	-0.77 ( -2.46 )	否	否	否	否	8	患病	GENERAL DISORDERS AND ADMINISTRATION SITE CONDITIONS	全身性疾病及给药部位各种反应	2.42 ( 1.2 - 4.85 )	2.41 ( 6.58 )	2.4 ( 1.34 )	1.26 ( -0.4 )	是	是	否	否
BLOOD BILIRUBIN INCREASED	24	血胆红素升高	INVESTIGATIONS	各类检查	7.93 ( 5.31 - 11.84 )	7.91 ( 144.42 )	7.89 ( 5.64 )	2.98 ( 1.31 )	是	是	是	是	7	血胆红素升高	INVESTIGATIONS	各类检查	5.14 ( 2.2 - 12 )	5.13 ( 17.85 )	4.17 ( 2.05 )	2.06 ( 0.31 )	是	是	是	是	7	血胆红素升高	INVESTIGATIONS	各类检查	10.5 ( 3.99 - 27.6 )	10.48 ( 35.32 )	6.58 ( 2.93 )	2.72 ( 0.92 )	是	是	是	是	7	血胆红素升高	INVESTIGATIONS	各类检查	7.8 ( 3.69 - 16.5 )	7.78 ( 40.62 )	7.66 ( 4.09 )	2.94 ( 1.26 )	是	是	是	是
ASPIRATION	24	误吸	RESPIRATORY, THORACIC AND MEDIASTINAL DISORDERS	呼吸系统、胸及纵隔疾病	17.99 ( 12.03 - 26.89 )	17.94 ( 381.27 )	17.82 ( 12.73 )	4.16 ( 2.49 )	是	是	是	是	6	误吸	RESPIRATORY, THORACIC AND MEDIASTINAL DISORDERS	呼吸系统、胸及纵隔疾病	2.98 ( 1.25 - 7.1 )	2.97 ( 6.69 )	2.68 ( 1.29 )	1.42 ( -0.31 )	是	是	否	否	4	误吸	RESPIRATORY, THORACIC AND MEDIASTINAL DISORDERS	呼吸系统、胸及纵隔疾病	1.17 ( 0.42 - 3.25 )	1.17 ( 0.1 )	1.16 ( 0.5 )	0.22 ( -1.49 )	否	否	否	否	2	误吸	RESPIRATORY, THORACIC AND MEDIASTINAL DISORDERS	呼吸系统、胸及纵隔疾病	5.16 ( 1.28 - 20.83 )	5.16 ( 6.63 )	5.11 ( 1.59 )	2.35 ( 0.67 )	否	否	否	是
VIRAL INFECTION	24	病毒感染	INFECTIONS AND INFESTATIONS	感染及侵染类疾病	5.03 ( 3.37 - 7.52 )	5.02 ( 77.23 )	5.02 ( 3.59 )	2.33 ( 0.66 )	是	是	是	是	7	病毒感染	INFECTIONS AND INFESTATIONS	感染及侵染类疾病	1.48 ( 0.68 - 3.2 )	1.47 ( 0.99 )	1.44 ( 0.75 )	0.52 ( -1.17 )	否	否	否	否	7	病毒感染	INFECTIONS AND INFESTATIONS	感染及侵染类疾病	0.7 ( 0.33 - 1.49 )	0.7 ( 0.87 )	0.71 ( 0.38 )	-0.49 ( -2.17 )	否	否	否	否	4	病毒感染	INFECTIONS AND INFESTATIONS	感染及侵染类疾病	1.75 ( 0.66 - 4.68 )	1.75 ( 1.28 )	1.75 ( 0.77 )	0.8 ( -0.87 )	否	否	否	否
INFLUENZA	23	流行性感冒	INFECTIONS AND INFESTATIONS	感染及侵染类疾病	1.31 ( 0.87 - 1.97 )	1.31 ( 1.69 )	1.31 ( 0.93 )	0.39 ( -1.28 )	否	否	否	否	4	流行性感冒	INFECTIONS AND INFESTATIONS	感染及侵染类疾病	0.62 ( 0.23 - 1.68 )	0.62 ( 0.91 )	0.63 ( 0.27 )	-0.66 ( -2.35 )	否	否	否	否	6	流行性感冒	INFECTIONS AND INFESTATIONS	感染及侵染类疾病	0.76 ( 0.33 - 1.73 )	0.76 ( 0.43 )	0.77 ( 0.39 )	-0.37 ( -2.06 )	否	否	否	否	6	流行性感冒	INFECTIONS AND INFESTATIONS	感染及侵染类疾病	1.46 ( 0.66 - 3.27 )	1.46 ( 0.88 )	1.46 ( 0.75 )	0.55 ( -1.12 )	否	否	否	否
BLOOD CREATININE INCREASED	23	血肌酐升高	INVESTIGATIONS	各类检查	2.57 ( 1.71 - 3.87 )	2.57 ( 21.98 )	2.56 ( 1.82 )	1.36 ( -0.31 )	是	是	否	否													1	血肌酐升高	INVESTIGATIONS	各类检查	0.37 ( 0.05 - 2.72 )	0.37 ( 1.02 )	0.39 ( 0.07 )	-1.36 ( -3.09 )	否	否	否	否	19	血肌酐升高	INVESTIGATIONS	各类检查	15.37 ( 9.7 - 24.34 )	15.23 ( 244.01 )	14.74 ( 10.03 )	3.88 ( 2.21 )	是	是	是	是
WEIGHT INCREASED	23	体重增加	INVESTIGATIONS	各类检查	0.7 ( 0.47 - 1.06 )	0.7 ( 2.86 )	0.7 ( 0.5 )	-0.5 ( -2.17 )	否	否	否	否	4	体重增加	INVESTIGATIONS	各类检查	1.57 ( 0.56 - 4.37 )	1.57 ( 0.75 )	1.52 ( 0.64 )	0.6 ( -1.11 )	否	否	否	否	1	体重增加	INVESTIGATIONS	各类检查	0.23 ( 0.03 - 1.69 )	0.23 ( 2.47 )	0.25 ( 0.05 )	-2.03 ( -3.73 )	否	否	否	否	9	体重增加	INVESTIGATIONS	各类检查	1.25 ( 0.65 - 2.4 )	1.25 ( 0.44 )	1.24 ( 0.72 )	0.32 ( -1.35 )	否	否	否	否
ACUTE RESPIRATORY FAILURE	23	急性呼吸衰竭	RESPIRATORY, THORACIC AND MEDIASTINAL DISORDERS	呼吸系统、胸及纵隔疾病	7.59 ( 5.04 - 11.43 )	7.57 ( 130.79 )	7.55 ( 5.36 )	2.92 ( 1.25 )	是	是	是	是	4	急性呼吸衰竭	RESPIRATORY, THORACIC AND MEDIASTINAL DISORDERS	呼吸系统、胸及纵隔疾病	1.87 ( 0.67 - 5.27 )	1.87 ( 1.47 )	1.79 ( 0.75 )	0.84 ( -0.89 )	否	否	否	否	13	急性呼吸衰竭	RESPIRATORY, THORACIC AND MEDIASTINAL DISORDERS	呼吸系统、胸及纵隔疾病	3.68 ( 2.01 - 6.76 )	3.67 ( 20.32 )	3.15 ( 1.89 )	1.65 ( -0.05 )	是	是	否	否	3	急性呼吸衰竭	RESPIRATORY, THORACIC AND MEDIASTINAL DISORDERS	呼吸系统、胸及纵隔疾病	4.39 ( 1.41 - 13.71 )	4.39 ( 7.77 )	4.35 ( 1.68 )	2.12 ( 0.45 )	是	是	否	是
ABDOMINAL DISTENSION	22	腹胀	GASTROINTESTINAL DISORDERS	胃肠系统疾病	1.53 ( 1.01 - 2.33 )	1.53 ( 4.08 )	1.53 ( 1.08 )	0.62 ( -1.05 )	是	否	否	否	7	腹胀	GASTROINTESTINAL DISORDERS	胃肠系统疾病	2.57 ( 1.16 - 5.7 )	2.56 ( 5.81 )	2.36 ( 1.21 )	1.24 ( -0.47 )	是	是	否	否	10	腹胀	GASTROINTESTINAL DISORDERS	胃肠系统疾病	2.5 ( 1.28 - 4.89 )	2.5 ( 7.69 )	2.28 ( 1.3 )	1.19 ( -0.51 )	是	是	否	否	1	腹胀	GASTROINTESTINAL DISORDERS	胃肠系统疾病	0.71 ( 0.1 - 5.04 )	0.71 ( 0.12 )	0.71 ( 0.14 )	-0.5 ( -2.17 )	否	否	否	否
HAEMATURIA	22	血尿症	RENAL AND URINARY DISORDERS	肾脏及泌尿系统疾病	4.89 ( 3.22 - 7.44 )	4.88 ( 67.86 )	4.88 ( 3.44 )	2.29 ( 0.62 )	是	是	是	是	1	血尿症	RENAL AND URINARY DISORDERS	肾脏及泌尿系统疾病	1.05 ( 0.14 - 7.95 )	1.05 ( 0 )	1.05 ( 0.19 )	0.07 ( -1.73 )	否	否	否	否	10	血尿症	RENAL AND URINARY DISORDERS	肾脏及泌尿系统疾病	8.83 ( 4.04 - 19.3 )	8.81 ( 43.59 )	5.92 ( 3.07 )	2.56 ( 0.81 )	是	是	是	是	9	血尿症	RENAL AND URINARY DISORDERS	肾脏及泌尿系统疾病	9.89 ( 5.1 - 19.17 )	9.85 ( 69.95 )	9.65 ( 5.54 )	3.27 ( 1.6 )	是	是	是	是
TACHYPNOEA	22	呼吸急促	RESPIRATORY, THORACIC AND MEDIASTINAL DISORDERS	呼吸系统、胸及纵隔疾病	10.8 ( 7.1 - 16.43 )	10.78 ( 194.41 )	10.74 ( 7.56 )	3.42 ( 1.76 )	是	是	是	是	4	呼吸急促	RESPIRATORY, THORACIC AND MEDIASTINAL DISORDERS	呼吸系统、胸及纵隔疾病	1.65 ( 0.59 - 4.6 )	1.64 ( 0.92 )	1.59 ( 0.67 )	0.67 ( -1.05 )	否	否	否	否	7	呼吸急促	RESPIRATORY, THORACIC AND MEDIASTINAL DISORDERS	呼吸系统、胸及纵隔疾病	2.02 ( 0.92 - 4.44 )	2.02 ( 3.16 )	1.89 ( 0.98 )	0.92 ( -0.79 )	否	否	否	否	7	呼吸急促	RESPIRATORY, THORACIC AND MEDIASTINAL DISORDERS	呼吸系统、胸及纵隔疾病	6.92 ( 3.27 - 14.62 )	6.9 ( 34.74 )	6.8 ( 3.64 )	2.77 ( 1.09 )	是	是	是	是
HYPOXIA	22	缺氧	RESPIRATORY, THORACIC AND MEDIASTINAL DISORDERS	呼吸系统、胸及纵隔疾病	4.2 ( 2.76 - 6.39 )	4.19 ( 53.45 )	4.19 ( 2.95 )	2.07 ( 0.4 )	是	是	是	是	4	缺氧	RESPIRATORY, THORACIC AND MEDIASTINAL DISORDERS	呼吸系统、胸及纵隔疾病	0.69 ( 0.25 - 1.87 )	0.69 ( 0.55 )	0.7 ( 0.3 )	-0.51 ( -2.21 )	否	否	否	否	12	缺氧	RESPIRATORY, THORACIC AND MEDIASTINAL DISORDERS	呼吸系统、胸及纵隔疾病	1.75 ( 0.96 - 3.18 )	1.74 ( 3.42 )	1.67 ( 1.01 )	0.74 ( -0.95 )	否	否	否	否	3	缺氧	RESPIRATORY, THORACIC AND MEDIASTINAL DISORDERS	呼吸系统、胸及纵隔疾病	1.56 ( 0.5 - 4.84 )	1.56 ( 0.59 )	1.55 ( 0.6 )	0.64 ( -1.04 )	否	否	否	否
C-REACTIVE PROTEIN INCREASED	22	C 反应蛋白升高	INVESTIGATIONS	各类检查	3.32 ( 2.18 - 5.04 )	3.31 ( 35.51 )	3.31 ( 2.33 )	1.73 ( 0.06 )	是	是	是	是	4	C 反应蛋白升高	INVESTIGATIONS	各类检查	3.97 ( 1.34 - 11.81 )	3.97 ( 7.19 )	3.4 ( 1.37 )	1.77 ( -0.01 )	是	是	否	否	7	C 反应蛋白升高	INVESTIGATIONS	各类检查	2.28 ( 1.03 - 5.06 )	2.28 ( 4.36 )	2.11 ( 1.08 )	1.08 ( -0.64 )	是	是	否	否	8	C 反应蛋白升高	INVESTIGATIONS	各类检查	4.34 ( 2.16 - 8.72 )	4.33 ( 20.27 )	4.29 ( 2.39 )	2.1 ( 0.43 )	是	是	是	是
HAEMOGLOBIN DECREASED	21	血红蛋白降低	INVESTIGATIONS	各类检查	1.48 ( 0.97 - 2.28 )	1.48 ( 3.3 )	1.48 ( 1.04 )	0.57 ( -1.1 )	否	否	否	否	8	血红蛋白降低	INVESTIGATIONS	各类检查	4.83 ( 2.2 - 10.61 )	4.82 ( 18.83 )	3.97 ( 2.05 )	1.99 ( 0.26 )	是	是	是	是	5	血红蛋白降低	INVESTIGATIONS	各类检查	1.92 ( 0.76 - 4.88 )	1.92 ( 1.95 )	1.81 ( 0.83 )	0.86 ( -0.86 )	否	否	否	否	6	血红蛋白降低	INVESTIGATIONS	各类检查	2.97 ( 1.33 - 6.64 )	2.97 ( 7.77 )	2.95 ( 1.51 )	1.56 ( -0.11 )	是	是	否	否
PRODUCTIVE COUGH	21	咳痰	RESPIRATORY, THORACIC AND MEDIASTINAL DISORDERS	呼吸系统、胸及纵隔疾病	2.49 ( 1.62 - 3.81 )	2.48 ( 18.58 )	2.48 ( 1.73 )	1.31 ( -0.36 )	是	是	否	否	7	排痰性咳嗽	RESPIRATORY, THORACIC AND MEDIASTINAL DISORDERS	呼吸系统、胸及纵隔疾病	3.58 ( 1.58 - 8.11 )	3.58 ( 10.72 )	3.12 ( 1.58 )	1.64 ( -0.08 )	是	是	否	否	3	排痰性咳嗽	RESPIRATORY, THORACIC AND MEDIASTINAL DISORDERS	呼吸系统、胸及纵隔疾病	1.18 ( 0.36 - 3.83 )	1.18 ( 0.08 )	1.17 ( 0.44 )	0.22 ( -1.5 )	否	否	否	否	1	排痰性咳嗽	RESPIRATORY, THORACIC AND MEDIASTINAL DISORDERS	呼吸系统、胸及纵隔疾病	0.86 ( 0.12 - 6.14 )	0.86 ( 0.02 )	0.86 ( 0.17 )	-0.21 ( -1.88 )	否	否	否	否
TREMOR	21	震颤	NERVOUS SYSTEM DISORDERS	各类神经系统疾病	1.01 ( 0.66 - 1.55 )	1.01 ( 0 )	1.01 ( 0.7 )	0.01 ( -1.66 )	否	否	否	否	1	震颤	NERVOUS SYSTEM DISORDERS	各类神经系统疾病	0.22 ( 0.03 - 1.57 )	0.22 ( 2.76 )	0.23 ( 0.04 )	-2.13 ( -3.83 )	否	否	否	否	6	震颤	NERVOUS SYSTEM DISORDERS	各类神经系统疾病	1.12 ( 0.49 - 2.58 )	1.12 ( 0.08 )	1.11 ( 0.56 )	0.16 ( -1.54 )	否	否	否	否	6	震颤	NERVOUS SYSTEM DISORDERS	各类神经系统疾病	1.64 ( 0.74 - 3.66 )	1.64 ( 1.49 )	1.64 ( 0.84 )	0.71 ( -0.96 )	否	否	否	否
HYPERKALAEMIA	21	高钾血症	METABOLISM AND NUTRITION DISORDERS	代谢及营养类疾病	4.63 ( 3.02 - 7.11 )	4.62 ( 59.51 )	4.61 ( 3.22 )	2.21 ( 0.54 )	是	是	是	是	9	高钾血症	METABOLISM AND NUTRITION DISORDERS	代谢及营养类疾病	3.38 ( 1.65 - 6.92 )	3.37 ( 12.52 )	2.98 ( 1.63 )	1.57 ( -0.14 )	是	是	否	否	8	高钾血症	METABOLISM AND NUTRITION DISORDERS	代谢及营养类疾病	6.32 ( 2.76 - 14.44 )	6.3 ( 25.13 )	4.73 ( 2.37 )	2.24 ( 0.49 )	是	是	是	是	4	高钾血症	METABOLISM AND NUTRITION DISORDERS	代谢及营养类疾病	7.11 ( 2.64 - 19.11 )	7.09 ( 20.6 )	6.99 ( 3.06 )	2.81 ( 1.13 )	是	是	是	是
GENERAL PHYSICAL HEALTH DETERIORATION	21	全身状况恶化	GENERAL DISORDERS AND ADMINISTRATION SITE CONDITIONS	全身性疾病及给药部位各种反应	1.18 ( 0.77 - 1.8 )	1.18 ( 0.55 )	1.18 ( 0.82 )	0.23 ( -1.43 )	否	否	否	否	4	全身状况恶化	GENERAL DISORDERS AND ADMINISTRATION SITE CONDITIONS	全身性疾病及给药部位各种反应	1.16 ( 0.42 - 3.21 )	1.16 ( 0.08 )	1.15 ( 0.49 )	0.2 ( -1.5 )	否	否	否	否	9	全身状况恶化	GENERAL DISORDERS AND ADMINISTRATION SITE CONDITIONS	全身性疾病及给药部位各种反应	2.87 ( 1.41 - 5.86 )	2.87 ( 9.19 )	2.57 ( 1.41 )	1.36 ( -0.35 )	是	是	否	否	6	全身状况恶化	GENERAL DISORDERS AND ADMINISTRATION SITE CONDITIONS	全身性疾病及给药部位各种反应	3.17 ( 1.42 - 7.1 )	3.17 ( 8.85 )	3.15 ( 1.61 )	1.66 ( -0.01 )	是	是	否	否
NEUTROPHIL COUNT DECREASED	20	中性粒细胞计数降低	INVESTIGATIONS	各类检查	2.78 ( 1.79 - 4.32 )	2.78 ( 22.79 )	2.78 ( 1.92 )	1.47 ( -0.19 )	是	是	否	否	9	中性粒细胞计数降低	INVESTIGATIONS	各类检查	6.92 ( 3.18 - 15.04 )	6.89 ( 32.21 )	5.18 ( 2.71 )	2.37 ( 0.63 )	是	是	是	是	3	中性粒细胞计数降低	INVESTIGATIONS	各类检查	0.82 ( 0.26 - 2.61 )	0.82 ( 0.12 )	0.83 ( 0.31 )	-0.28 ( -1.98 )	否	否	否	否	8	中性粒细胞计数降低	INVESTIGATIONS	各类检查	5.7 ( 2.83 - 11.47 )	5.68 ( 30.49 )	5.62 ( 3.13 )	2.49 ( 0.82 )	是	是	是	是
SECRETION DISCHARGE	19	分泌性排出物	GENERAL DISORDERS AND ADMINISTRATION SITE CONDITIONS	全身性疾病及给药部位各种反应	8.63 ( 5.5 - 13.54 )	8.61 ( 127.4 )	8.58 ( 5.89 )	3.1 ( 1.44 )	是	是	是	是	3	分泌性排出物	GENERAL DISORDERS AND ADMINISTRATION SITE CONDITIONS	全身性疾病及给药部位各种反应	2.3 ( 0.69 - 7.69 )	2.3 ( 1.94 )	2.14 ( 0.78 )	1.1 ( -0.66 )	否	否	否	否	6	分泌性排出物	GENERAL DISORDERS AND ADMINISTRATION SITE CONDITIONS	全身性疾病及给药部位各种反应	3.21 ( 1.33 - 7.76 )	3.21 ( 7.51 )	2.82 ( 1.35 )	1.49 ( -0.24 )	是	是	否	否	4	分泌性排出物	GENERAL DISORDERS AND ADMINISTRATION SITE CONDITIONS	全身性疾病及给药部位各种反应	7.65 ( 2.84 - 20.58 )	7.63 ( 22.66 )	7.52 ( 3.28 )	2.91 ( 1.23 )	是	是	是	是
FEELING ABNORMAL	19	感受异常	GENERAL DISORDERS AND ADMINISTRATION SITE CONDITIONS	全身性疾病及给药部位各种反应	0.57 ( 0.36 - 0.9 )	0.57 ( 6.1 )	0.57 ( 0.39 )	-0.81 ( -2.47 )	否	否	否	否	4	感受异常	GENERAL DISORDERS AND ADMINISTRATION SITE CONDITIONS	全身性疾病及给药部位各种反应	2.11 ( 0.75 - 5.97 )	2.11 ( 2.07 )	1.98 ( 0.83 )	0.99 ( -0.74 )	否	否	否	否	3	感受异常	GENERAL DISORDERS AND ADMINISTRATION SITE CONDITIONS	全身性疾病及给药部位各种反应	1.4 ( 0.43 - 4.59 )	1.4 ( 0.32 )	1.37 ( 0.51 )	0.45 ( -1.28 )	否	否	否	否
PNEUMOTHORAX	19	气胸	RESPIRATORY, THORACIC AND MEDIASTINAL DISORDERS	呼吸系统、胸及纵隔疾病	7.83 ( 4.99 - 12.29 )	7.82 ( 112.61 )	7.79 ( 5.35 )	2.96 ( 1.3 )	是	是	是	是	1	气胸	RESPIRATORY, THORACIC AND MEDIASTINAL DISORDERS	呼吸系统、胸及纵隔疾病	0.56 ( 0.08 - 4.12 )	0.56 ( 0.33 )	0.58 ( 0.11 )	-0.8 ( -2.54 )	否	否	否	否	5	气胸	RESPIRATORY, THORACIC AND MEDIASTINAL DISORDERS	呼吸系统、胸及纵隔疾病	2.08 ( 0.82 - 5.31 )	2.08 ( 2.46 )	1.95 ( 0.89 )	0.96 ( -0.76 )	否	否	否	否	6	气胸	RESPIRATORY, THORACIC AND MEDIASTINAL DISORDERS	呼吸系统、胸及纵隔疾病	8.31 ( 3.7 - 18.67 )	8.29 ( 37.75 )	8.15 ( 4.14 )	3.03 ( 1.35 )	是	是	是	是
RETCHING	19	干呕	GASTROINTESTINAL DISORDERS	胃肠系统疾病	6.95 ( 4.43 - 10.9 )	6.93 ( 96.24 )	6.92 ( 4.74 )	2.79 ( 1.12 )	是	是	是	是	3	干呕	GASTROINTESTINAL DISORDERS	胃肠系统疾病	4.22 ( 1.19 - 14.96 )	4.21 ( 5.88 )	3.57 ( 1.24 )	1.84 ( 0.02 )	是	是	否	是	5	干呕	GASTROINTESTINAL DISORDERS	胃肠系统疾病	3.57 ( 1.34 - 9.47 )	3.56 ( 7.45 )	3.07 ( 1.36 )	1.62 ( -0.14 )	是	是	否	否	4	干呕	GASTROINTESTINAL DISORDERS	胃肠系统疾病	5.28 ( 1.97 - 14.17 )	5.27 ( 13.68 )	5.22 ( 2.28 )	2.38 ( 0.71 )	是	是	是	是
BLOOD CREATINE PHOSPHOKINASE MB INCREASED	19	血肌酸磷酸激酶 MB 升高	INVESTIGATIONS	各类检查	284.94 ( 177.13 - 458.38 )	284.38 ( 4808.28 )	254.96 ( 171.28 )	7.99 ( 6.31 )	是	是	是	是	2	血肌酸磷酸激酶 MB 升高	INVESTIGATIONS	各类检查	Inf ( NaN - Inf )	Inf ( 33.71 )	17.85 ( 0 )	4.16 ( 1.8 )	否	否	否	是	12	血肌酸磷酸激酶 MB 升高	INVESTIGATIONS	各类检查	180.3 ( 23.44 - 1387.12 )	179.65 ( 164.03 )	14.74 ( 2.67 )	3.88 ( 2.05 )	是	是	是	是	3	血肌酸磷酸激酶 MB 升高	INVESTIGATIONS	各类检查	255.74 ( 61.07 - 1070.85 )	255.35 ( 475.04 )	159.97 ( 48.27 )	7.32 ( 5.4 )	是	是	是	是
EATING DISORDER	18	进食障碍	PSYCHIATRIC DISORDERS	精神病类	5.54 ( 3.49 - 8.81 )	5.54 ( 66.77 )	5.53 ( 3.75 )	2.47 ( 0.8 )	是	是	是	是	3	进食障碍	PSYCHIATRIC DISORDERS	精神病类	2.81 ( 0.83 - 9.55 )	2.81 ( 3 )	2.55 ( 0.92 )	1.35 ( -0.43 )	否	否	否	否	5	进食障碍	PSYCHIATRIC DISORDERS	精神病类	4.41 ( 1.63 - 11.96 )	4.4 ( 10.17 )	3.63 ( 1.58 )	1.86 ( 0.09 )	是	是	否	是	1	进食障碍	PSYCHIATRIC DISORDERS	精神病类	1.62 ( 0.23 - 11.58 )	1.62 ( 0.24 )	1.62 ( 0.31 )	0.7 ( -0.98 )	否	否	否	否
CRYING	18	哭	GENERAL DISORDERS AND ADMINISTRATION SITE CONDITIONS	全身性疾病及给药部位各种反应	4.66 ( 2.93 - 7.4 )	4.65 ( 51.48 )	4.64 ( 3.15 )	2.21 ( 0.55 )	是	是	是	是	9	哭	GENERAL DISORDERS AND ADMINISTRATION SITE CONDITIONS	全身性疾病及给药部位各种反应	1.45 ( 0.73 - 2.86 )	1.44 ( 1.14 )	1.41 ( 0.8 )	0.5 ( -1.19 )	否	否	否	否	3	哭	GENERAL DISORDERS AND ADMINISTRATION SITE CONDITIONS	全身性疾病及给药部位各种反应	0.36 ( 0.11 - 1.14 )	0.36 ( 3.3 )	0.38 ( 0.14 )	-1.41 ( -3.09 )	否	否	否	否	1	哭	GENERAL DISORDERS AND ADMINISTRATION SITE CONDITIONS	全身性疾病及给药部位各种反应	0.41 ( 0.06 - 2.95 )	0.41 ( 0.83 )	0.42 ( 0.08 )	-1.27 ( -2.94 )	否	否	否	否
PARAINFLUENZAE VIRUS INFECTION	18	副流感病毒感染	INFECTIONS AND INFESTATIONS	感染及侵染类疾病	55.54 ( 34.8 - 88.65 )	55.44 ( 940.98 )	54.24 ( 36.67 )	5.76 ( 4.09 )	是	是	是	是	2	副流感病毒感染	INFECTIONS AND INFESTATIONS	感染及侵染类疾病	2.81 ( 0.63 - 12.57 )	2.81 ( 2 )	2.55 ( 0.73 )	1.35 ( -0.47 )	否	否	否	否	12	副流感病毒感染	INFECTIONS AND INFESTATIONS	感染及侵染类疾病	4.09 ( 2.16 - 7.76 )	4.08 ( 21.97 )	3.42 ( 2 )	1.77 ( 0.07 )	是	是	否	是	2	副流感病毒感染	INFECTIONS AND INFESTATIONS	感染及侵染类疾病	4.79 ( 1.19 - 19.3 )	4.78 ( 5.92 )	4.74 ( 1.48 )	2.24 ( 0.56 )	否	否	否	是
RENAL IMPAIRMENT	18	肾功能损害	RENAL AND URINARY DISORDERS	肾脏及泌尿系统疾病	1.27 ( 0.8 - 2.02 )	1.27 ( 1.05 )	1.27 ( 0.86 )	0.35 ( -1.32 )	否	否	否	否	1	肾功能损害	RENAL AND URINARY DISORDERS	肾脏及泌尿系统疾病	0.6 ( 0.08 - 4.42 )	0.6 ( 0.25 )	0.62 ( 0.12 )	-0.7 ( -2.45 )	否	否	否	否	8	肾功能损害	RENAL AND URINARY DISORDERS	肾脏及泌尿系统疾病	1.21 ( 0.59 - 2.49 )	1.21 ( 0.27 )	1.19 ( 0.65 )	0.26 ( -1.43 )	否	否	否	否	5	肾功能损害	RENAL AND URINARY DISORDERS	肾脏及泌尿系统疾病	3.34 ( 1.38 - 8.06 )	3.34 ( 8.12 )	3.32 ( 1.59 )	1.73 ( 0.06 )	是	是	否	是
PALLOR	18	苍白	VASCULAR DISORDERS	血管与淋巴管类疾病	4.2 ( 2.64 - 6.66 )	4.19 ( 43.65 )	4.18 ( 2.84 )	2.06 ( 0.4 )	是	是	是	是	8	苍白	VASCULAR DISORDERS	血管与淋巴管类疾病	2.33 ( 1.11 - 4.88 )	2.32 ( 5.32 )	2.16 ( 1.16 )	1.11 ( -0.59 )	是	是	否	否	4	苍白	VASCULAR DISORDERS	血管与淋巴管类疾病	1.2 ( 0.43 - 3.32 )	1.2 ( 0.12 )	1.18 ( 0.5 )	0.24 ( -1.47 )	否	否	否	否	3	苍白	VASCULAR DISORDERS	血管与淋巴管类疾病	1.47 ( 0.47 - 4.58 )	1.47 ( 0.45 )	1.47 ( 0.57 )	0.56 ( -1.11 )	否	否	否	否
LEUKOCYTOSIS	18	白细胞增多症	BLOOD AND LYMPHATIC SYSTEM DISORDERS	血液及淋巴系统疾病	7.85 ( 4.94 - 12.47 )	7.84 ( 107.04 )	7.82 ( 5.3 )	2.97 ( 1.3 )	是	是	是	是	5	白细胞增多症	BLOOD AND LYMPHATIC SYSTEM DISORDERS	血液及淋巴系统疾病	7.04 ( 2.48 - 19.99 )	7.02 ( 18.24 )	5.25 ( 2.19 )	2.39 ( 0.59 )	是	是	是	是	4	白细胞增多症	BLOOD AND LYMPHATIC SYSTEM DISORDERS	血液及淋巴系统疾病	3 ( 1.02 - 8.77 )	2.99 ( 4.43 )	2.66 ( 1.08 )	1.41 ( -0.35 )	是	是	否	否	9	白细胞增多症	BLOOD AND LYMPHATIC SYSTEM DISORDERS	血液及淋巴系统疾病	12.57 ( 6.47 - 24.43 )	12.52 ( 92.68 )	12.19 ( 6.99 )	3.61 ( 1.93 )	是	是	是	是
BRONCHIOLITIS	17	细支气管炎	INFECTIONS AND INFESTATIONS	感染及侵染类疾病	33.28 ( 20.61 - 53.73 )	33.22 ( 524.25 )	32.79 ( 21.96 )	5.04 ( 3.37 )	是	是	是	是	8	细支气管炎	INFECTIONS AND INFESTATIONS	感染及侵染类疾病	0.68 ( 0.33 - 1.38 )	0.68 ( 1.16 )	0.69 ( 0.38 )	-0.53 ( -2.21 )	否	否	否	否	3	细支气管炎	INFECTIONS AND INFESTATIONS	感染及侵染类疾病	0.4 ( 0.13 - 1.26 )	0.4 ( 2.62 )	0.42 ( 0.16 )	-1.26 ( -2.95 )	否	否	否	否	3	细支气管炎	INFECTIONS AND INFESTATIONS	感染及侵染类疾病	31.97 ( 9.88 - 103.42 )	31.92 ( 83.59 )	29.76 ( 11.14 )	4.9 ( 3.17 )	是	是	是	是
ABDOMINAL DISCOMFORT	17	腹部不适	GASTROINTESTINAL DISORDERS	胃肠系统疾病	0.6 ( 0.38 - 0.97 )	0.6 ( 4.42 )	0.6 ( 0.41 )	-0.73 ( -2.39 )	否	否	否	否	5	腹部不适	GASTROINTESTINAL DISORDERS	胃肠系统疾病	2.41 ( 0.94 - 6.16 )	2.41 ( 3.6 )	2.23 ( 1.02 )	1.16 ( -0.57 )	否	否	否	否	4	腹部不适	GASTROINTESTINAL DISORDERS	胃肠系统疾病	1.87 ( 0.66 - 5.3 )	1.87 ( 1.44 )	1.77 ( 0.74 )	0.83 ( -0.91 )	否	否	否	否	1	腹部不适	GASTROINTESTINAL DISORDERS	胃肠系统疾病	0.36 ( 0.05 - 2.56 )	0.36 ( 1.14 )	0.36 ( 0.07 )	-1.47 ( -3.14 )	否	否	否	否
GASTROOESOPHAGEAL REFLUX DISEASE	17	胃食管反流病	GASTROINTESTINAL DISORDERS	胃肠系统疾病	1.57 ( 0.98 - 2.53 )	1.57 ( 3.52 )	1.57 ( 1.05 )	0.65 ( -1.02 )	否	否	否	否	4	胃食管反流病	GASTROINTESTINAL DISORDERS	胃肠系统疾病	0.56 ( 0.21 - 1.52 )	0.56 ( 1.33 )	0.58 ( 0.25 )	-0.8 ( -2.48 )	否	否	否	否	3	胃食管反流病	GASTROINTESTINAL DISORDERS	胃肠系统疾病	0.96 ( 0.3 - 3.07 )	0.96 ( 0.01 )	0.96 ( 0.36 )	-0.06 ( -1.78 )	否	否	否	否	1	胃食管反流病	GASTROINTESTINAL DISORDERS	胃肠系统疾病	1.18 ( 0.17 - 8.42 )	1.18 ( 0.03 )	1.18 ( 0.23 )	0.24 ( -1.43 )	否	否	否	否
HYPOGLYCAEMIA	17	低血糖	METABOLISM AND NUTRITION DISORDERS	代谢及营养类疾病	3.09 ( 1.92 - 4.98 )	3.09 ( 24.02 )	3.09 ( 2.07 )	1.63 ( -0.04 )	是	是	是	否	4	低血糖	METABOLISM AND NUTRITION DISORDERS	代谢及营养类疾病	0.95 ( 0.35 - 2.6 )	0.95 ( 0.01 )	0.95 ( 0.41 )	-0.07 ( -1.77 )	否	否	否	否	7	低血糖	METABOLISM AND NUTRITION DISORDERS	代谢及营养类疾病	1.59 ( 0.73 - 3.47 )	1.59 ( 1.38 )	1.53 ( 0.8 )	0.61 ( -1.09 )	否	否	否	否	5	低血糖	METABOLISM AND NUTRITION DISORDERS	代谢及营养类疾病	2.86 ( 1.19 - 6.9 )	2.86 ( 6 )	2.84 ( 1.36 )	1.51 ( -0.16 )	是	是	否	否
SEPSIS	17	脓毒症	INFECTIONS AND INFESTATIONS	感染及侵染类疾病	1.09 ( 0.68 - 1.76 )	1.09 ( 0.13 )	1.09 ( 0.73 )	0.13 ( -1.54 )	否	否	否	否	6	脓毒症	INFECTIONS AND INFESTATIONS	感染及侵染类疾病	0.89 ( 0.39 - 2.02 )	0.89 ( 0.08 )	0.89 ( 0.45 )	-0.16 ( -1.85 )	否	否	否	否	6	脓毒症	INFECTIONS AND INFESTATIONS	感染及侵染类疾病	0.51 ( 0.23 - 1.16 )	0.51 ( 2.69 )	0.53 ( 0.27 )	-0.92 ( -2.6 )	否	否	否	否	2	脓毒症	INFECTIONS AND INFESTATIONS	感染及侵染类疾病	0.68 ( 0.17 - 2.71 )	0.68 ( 0.31 )	0.68 ( 0.21 )	-0.56 ( -2.23 )	否	否	否	否
CONTUSION	16	挫伤	INJURY, POISONING AND PROCEDURAL COMPLICATIONS	各类损伤、中毒及操作并发症	1.15 ( 0.7 - 1.88 )	1.15 ( 0.31 )	1.15 ( 0.76 )	0.2 ( -1.46 )	否	否	否	否	2	挫伤	INJURY, POISONING AND PROCEDURAL COMPLICATIONS	各类损伤、中毒及操作并发症	0.94 ( 0.23 - 3.89 )	0.94 ( 0.01 )	0.94 ( 0.29 )	-0.09 ( -1.82 )	否	否	否	否	10	挫伤	INJURY, POISONING AND PROCEDURAL COMPLICATIONS	各类损伤、中毒及操作并发症	3.06 ( 1.55 - 6.05 )	3.06 ( 11.5 )	2.71 ( 1.53 )	1.44 ( -0.27 )	是	是	否	否	2	挫伤	INJURY, POISONING AND PROCEDURAL COMPLICATIONS	各类损伤、中毒及操作并发症	1.02 ( 0.25 - 4.08 )	1.02 ( 0 )	1.02 ( 0.32 )	0.03 ( -1.64 )	否	否	否	否
RESPIRATORY RATE INCREASED	16	呼吸率升高	INVESTIGATIONS	各类检查	12.09 ( 7.4 - 19.77 )	12.07 ( 161.73 )	12.02 ( 7.97 )	3.59 ( 1.92 )	是	是	是	是	8	呼吸率升高	INVESTIGATIONS	各类检查	9.66 ( 4.05 - 23.05 )	9.63 ( 39.4 )	6.49 ( 3.14 )	2.7 ( 0.93 )	是	是	是	是	3	呼吸率升高	INVESTIGATIONS	各类检查	2.04 ( 0.61 - 6.83 )	2.04 ( 1.4 )	1.92 ( 0.7 )	0.94 ( -0.82 )	否	否	否	否
LABORATORY TEST ABNORMAL	16	实验室检查异常	INVESTIGATIONS	各类检查	3.72 ( 2.28 - 6.07 )	3.71 ( 31.67 )	3.71 ( 2.46 )	1.89 ( 0.22 )	是	是	是	是	7	实验室检查异常	INVESTIGATIONS	各类检查	19.72 ( 6.62 - 58.73 )	19.66 ( 57.25 )	9.61 ( 3.86 )	3.27 ( 1.43 )	是	是	是	是	3	实验室检查异常	INVESTIGATIONS	各类检查	4.09 ( 1.14 - 14.65 )	4.08 ( 5.49 )	3.42 ( 1.18 )	1.77 ( -0.05 )	是	是	否	否	1	实验室检查异常	INVESTIGATIONS	各类检查	2.92 ( 0.41 - 20.85 )	2.91 ( 1.25 )	2.9 ( 0.56 )	1.54 ( -0.15 )	否	否	否	否
NASAL CONGESTION	16	鼻充血	RESPIRATORY, THORACIC AND MEDIASTINAL DISORDERS	呼吸系统、胸及纵隔疾病	1.65 ( 1.01 - 2.7 )	1.65 ( 4.13 )	1.65 ( 1.1 )	0.72 ( -0.94 )	是	否	否	否	5	鼻充血	RESPIRATORY, THORACIC AND MEDIASTINAL DISORDERS	呼吸系统、胸及纵隔疾病	0.68 ( 0.28 - 1.68 )	0.69 ( 0.7 )	0.7 ( 0.33 )	-0.52 ( -2.21 )	否	否	否	否	4	鼻充血	RESPIRATORY, THORACIC AND MEDIASTINAL DISORDERS	呼吸系统、胸及纵隔疾病	0.95 ( 0.35 - 2.61 )	0.95 ( 0.01 )	0.95 ( 0.41 )	-0.07 ( -1.77 )	否	否	否	否	1	鼻充血	RESPIRATORY, THORACIC AND MEDIASTINAL DISORDERS	呼吸系统、胸及纵隔疾病	0.59 ( 0.08 - 4.19 )	0.59 ( 0.29 )	0.59 ( 0.11 )	-0.76 ( -2.43 )	否	否	否	否
ENTEROVIRUS INFECTION	16	肠道病毒感染	INFECTIONS AND INFESTATIONS	感染及侵染类疾病	89.2 ( 54.15 - 146.96 )	89.06 ( 1344.35 )	85.97 ( 56.62 )	6.43 ( 4.75 )	是	是	是	是	4	肠道病毒感染	INFECTIONS AND INFESTATIONS	感染及侵染类疾病	4.5 ( 1.49 - 13.57 )	4.49 ( 8.58 )	3.76 ( 1.49 )	1.91 ( 0.12 )	是	是	否	是	6	肠道病毒感染	INFECTIONS AND INFESTATIONS	感染及侵染类疾病	2.81 ( 1.17 - 6.73 )	2.81 ( 5.88 )	2.52 ( 1.21 )	1.33 ( -0.39 )	是	是	否	否	2	肠道病毒感染	INFECTIONS AND INFESTATIONS	感染及侵染类疾病	6.76 ( 1.67 - 27.35 )	6.76 ( 9.65 )	6.67 ( 2.07 )	2.74 ( 1.05 )	否	否	是	是
LOWER RESPIRATORY TRACT INFECTION	16	下呼吸道感染	INFECTIONS AND INFESTATIONS	感染及侵染类疾病	2.06 ( 1.26 - 3.37 )	2.06 ( 8.73 )	2.06 ( 1.37 )	1.04 ( -0.62 )	是	是	否	否	2	下呼吸道感染	INFECTIONS AND INFESTATIONS	感染及侵染类疾病	1.87 ( 0.43 - 8.08 )	1.87 ( 0.73 )	1.79 ( 0.53 )	0.84 ( -0.95 )	否	否	否	否	9	下呼吸道感染	INFECTIONS AND INFESTATIONS	感染及侵染类疾病	3.55 ( 1.72 - 7.35 )	3.55 ( 13.31 )	3.06 ( 1.66 )	1.61 ( -0.11 )	是	是	否	否	2	下呼吸道感染	INFECTIONS AND INFESTATIONS	感染及侵染类疾病	3.42 ( 0.85 - 13.76 )	3.42 ( 3.4 )	3.4 ( 1.06 )	1.77 ( 0.09 )	否	否	否	是
BRONCHITIS	16	支气管炎	INFECTIONS AND INFESTATIONS	感染及侵染类疾病	1.57 ( 0.96 - 2.57 )	1.57 ( 3.32 )	1.57 ( 1.04 )	0.65 ( -1.02 )	否	否	否	否	8	支气管炎	INFECTIONS AND INFESTATIONS	感染及侵染类疾病	1.85 ( 0.89 - 3.84 )	1.85 ( 2.81 )	1.76 ( 0.96 )	0.82 ( -0.88 )	否	否	否	否	4	支气管炎	INFECTIONS AND INFESTATIONS	感染及侵染类疾病	0.83 ( 0.3 - 2.28 )	0.83 ( 0.13 )	0.84 ( 0.36 )	-0.25 ( -1.95 )	否	否	否	否	3	支气管炎	INFECTIONS AND INFESTATIONS	感染及侵染类疾病	3.56 ( 1.14 - 11.1 )	3.56 ( 5.47 )	3.54 ( 1.37 )	1.82 ( 0.15 )	是	是	否	是
CYANOSIS	16	发绀	VASCULAR DISORDERS	血管与淋巴管类疾病	9.25 ( 5.66 - 15.12 )	9.23 ( 117.07 )	9.2 ( 6.1 )	3.2 ( 1.54 )	是	是	是	是	6	发绀	VASCULAR DISORDERS	血管与淋巴管类疾病	0.97 ( 0.43 - 2.22 )	0.97 ( 0 )	0.97 ( 0.49 )	-0.04 ( -1.73 )	否	否	否	否	4	发绀	VASCULAR DISORDERS	血管与淋巴管类疾病	0.42 ( 0.15 - 1.12 )	0.42 ( 3.2 )	0.43 ( 0.19 )	-1.21 ( -2.9 )	否	否	否	否	4	发绀	VASCULAR DISORDERS	血管与淋巴管类疾病	4.52 ( 1.69 - 12.12 )	4.52 ( 10.84 )	4.48 ( 1.96 )	2.16 ( 0.49 )	是	是	否	是
FEEDING DISORDER	16	喂养障碍	METABOLISM AND NUTRITION DISORDERS	代谢及营养类疾病	4.45 ( 2.72 - 7.27 )	4.44 ( 42.63 )	4.44 ( 2.94 )	2.15 ( 0.48 )	是	是	是	是	4	喂养障碍	METABOLISM AND NUTRITION DISORDERS	代谢及营养类疾病	1.61 ( 0.58 - 4.48 )	1.61 ( 0.83 )	1.55 ( 0.66 )	0.63 ( -1.08 )	否	否	否	否	9	喂养障碍	METABOLISM AND NUTRITION DISORDERS	代谢及营养类疾病	3.75 ( 1.8 - 7.79 )	3.74 ( 14.48 )	3.19 ( 1.73 )	1.68 ( -0.04 )	是	是	否	否	1	喂养障碍	METABOLISM AND NUTRITION DISORDERS	代谢及营养类疾病	1.94 ( 0.27 - 13.87 )	1.94 ( 0.46 )	1.94 ( 0.37 )	0.96 ( -0.72 )	否	否	否	否
LYMPHOCYTE COUNT INCREASED	16	淋巴细胞计数升高	INVESTIGATIONS	各类检查	29.31 ( 17.9 - 48.01 )	29.27 ( 431.67 )	28.93 ( 19.15 )	4.85 ( 3.19 )	是	是	是	是	6	淋巴细胞计数升高	INVESTIGATIONS	各类检查	33.8 ( 8.45 - 135.22 )	33.71 ( 63.49 )	11.9 ( 3.73 )	3.57 ( 1.67 )	是	是	是	是	5	淋巴细胞计数升高	INVESTIGATIONS	各类检查	37.48 ( 7.27 - 193.27 )	37.43 ( 50.65 )	11.41 ( 2.89 )	3.51 ( 1.56 )	是	是	是	是	3	淋巴细胞计数升高	INVESTIGATIONS	各类检查	24.59 ( 7.67 - 78.8 )	24.55 ( 64.09 )	23.27 ( 8.78 )	4.54 ( 2.83 )	是	是	是	是
URINARY TRACT INFECTION	16	尿路感染	INFECTIONS AND INFESTATIONS	感染及侵染类疾病	0.59 ( 0.36 - 0.96 )	0.59 ( 4.53 )	0.59 ( 0.39 )	-0.76 ( -2.42 )	否	否	否	否	6	尿路感染	INFECTIONS AND INFESTATIONS	感染及侵染类疾病	1.14 ( 0.5 - 2.6 )	1.14 ( 0.09 )	1.13 ( 0.56 )	0.17 ( -1.52 )	否	否	否	否	6	尿路感染	INFECTIONS AND INFESTATIONS	感染及侵染类疾病	1.36 ( 0.59 - 3.14 )	1.36 ( 0.53 )	1.33 ( 0.66 )	0.41 ( -1.29 )	否	否	否	否	2	尿路感染	INFECTIONS AND INFESTATIONS	感染及侵染类疾病	1.13 ( 0.28 - 4.52 )	1.13 ( 0.03 )	1.13 ( 0.35 )	0.17 ( -1.5 )	否	否	否	否
REGURGITATION	16	反流	GASTROINTESTINAL DISORDERS	胃肠系统疾病	38.95 ( 23.76 - 63.85 )	38.89 ( 581.4 )	38.29 ( 25.32 )	5.26 ( 3.59 )	是	是	是	是	7	反流	GASTROINTESTINAL DISORDERS	胃肠系统疾病	23.67 ( 7.51 - 74.63 )	23.6 ( 63.13 )	10.41 ( 3.98 )	3.38 ( 1.53 )	是	是	是	是	8	反流	GASTROINTESTINAL DISORDERS	胃肠系统疾病	30.01 ( 9.03 - 99.72 )	29.94 ( 74.62 )	10.65 ( 3.9 )	3.41 ( 1.56 )	是	是	是	是	1	反流	GASTROINTESTINAL DISORDERS	胃肠系统疾病	7.74 ( 1.07 - 55.97 )	7.74 ( 5.76 )	7.62 ( 1.46 )	2.93 ( 1.22 )	否	否	否	是
HAEMATOCHEZIA	15	便血	GASTROINTESTINAL DISORDERS	胃肠系统疾病	1.51 ( 0.91 - 2.5 )	1.51 ( 2.57 )	1.51 ( 0.99 )	0.59 ( -1.07 )	否	否	否	否	7	便血	GASTROINTESTINAL DISORDERS	胃肠系统疾病	1.2 ( 0.56 - 2.6 )	1.2 ( 0.23 )	1.19 ( 0.63 )	0.25 ( -1.44 )	否	否	否	否
ACUTE HEPATIC FAILURE	15	急性肝衰竭	HEPATOBILIARY DISORDERS	肝胆系统疾病	7.97 ( 4.8 - 13.23 )	7.96 ( 90.95 )	7.93 ( 5.19 )	2.99 ( 1.32 )	是	是	是	是	5	急性肝衰竭	HEPATOBILIARY DISORDERS	肝胆系统疾病	4.44 ( 1.66 - 11.91 )	4.44 ( 10.54 )	3.72 ( 1.63 )	1.9 ( 0.13 )	是	是	否	是	6	急性肝衰竭	HEPATOBILIARY DISORDERS	肝胆系统疾病	3.1 ( 1.29 - 7.48 )	3.1 ( 7.07 )	2.74 ( 1.31 )	1.45 ( -0.28 )	是	是	否	否
HYPOTONIA	15	张力减低	NERVOUS SYSTEM DISORDERS	各类神经系统疾病	13.78 ( 8.3 - 22.91 )	13.76 ( 176.59 )	13.69 ( 8.95 )	3.78 ( 2.11 )	是	是	是	是	4	张力减低	NERVOUS SYSTEM DISORDERS	各类神经系统疾病	0.78 ( 0.29 - 2.14 )	0.78 ( 0.23 )	0.79 ( 0.34 )	-0.33 ( -2.03 )	否	否	否	否	2	张力减低	NERVOUS SYSTEM DISORDERS	各类神经系统疾病	0.45 ( 0.11 - 1.82 )	0.45 ( 1.33 )	0.46 ( 0.14 )	-1.11 ( -2.81 )	否	否	否	否	6	张力减低	NERVOUS SYSTEM DISORDERS	各类神经系统疾病	9.89 ( 4.4 - 22.24 )	9.86 ( 46.7 )	9.66 ( 4.9 )	3.27 ( 1.6 )	是	是	是	是
HAEMOLYTIC ANAEMIA	15	溶血性贫血	BLOOD AND LYMPHATIC SYSTEM DISORDERS	血液及淋巴系统疾病	14.75 ( 8.87 - 24.51 )	14.73 ( 190.81 )	14.65 ( 9.57 )	3.87 ( 2.21 )	是	是	是	是	3	溶血性贫血	BLOOD AND LYMPHATIC SYSTEM DISORDERS	血液及淋巴系统疾病	2.2 ( 0.66 - 7.33 )	2.2 ( 1.73 )	2.06 ( 0.75 )	1.04 ( -0.71 )	否	否	否	否	6	溶血性贫血	BLOOD AND LYMPHATIC SYSTEM DISORDERS	血液及淋巴系统疾病	15 ( 4.83 - 46.52 )	14.97 ( 39.12 )	7.99 ( 3.1 )	3 ( 1.15 )	是	是	是	是	4	溶血性贫血	BLOOD AND LYMPHATIC SYSTEM DISORDERS	血液及淋巴系统疾病	9.97 ( 3.7 - 26.9 )	9.96 ( 31.49 )	9.75 ( 4.25 )	3.29 ( 1.6 )	是	是	是	是
CHOKING	15	呛噎	RESPIRATORY, THORACIC AND MEDIASTINAL DISORDERS	呼吸系统、胸及纵隔疾病	5.41 ( 3.26 - 8.98 )	5.4 ( 53.72 )	5.39 ( 3.53 )	2.43 ( 0.76 )	是	是	是	是	2	呛噎	RESPIRATORY, THORACIC AND MEDIASTINAL DISORDERS	呼吸系统、胸及纵隔疾病	0.91 ( 0.22 - 3.78 )	0.91 ( 0.02 )	0.92 ( 0.28 )	-0.13 ( -1.86 )	否	否	否	否	1	呛噎	RESPIRATORY, THORACIC AND MEDIASTINAL DISORDERS	呼吸系统、胸及纵隔疾病	0.88 ( 0.12 - 6.62 )	0.88 ( 0.02 )	0.89 ( 0.16 )	-0.17 ( -1.97 )	否	否	否	否	5	呛噎	RESPIRATORY, THORACIC AND MEDIASTINAL DISORDERS	呼吸系统、胸及纵隔疾病	14.41 ( 5.9 - 35.18 )	14.38 ( 60.21 )	13.94 ( 6.61 )	3.8 ( 2.12 )	是	是	是	是
MONOCYTOSIS	15	单核细胞增多症	BLOOD AND LYMPHATIC SYSTEM DISORDERS	血液及淋巴系统疾病	192.07 ( 113.52 - 324.96 )	191.77 ( 2640.37 )	177.95 ( 114.6 )	7.48 ( 5.8 )	是	是	是	是	7	单核细胞增多症	BLOOD AND LYMPHATIC SYSTEM DISORDERS	血液及淋巴系统疾病	Inf ( NaN - Inf )	Inf ( 118 )	17.85 ( 0 )	4.16 ( 2.2 )	否	是	否	是	4	单核细胞增多症	BLOOD AND LYMPHATIC SYSTEM DISORDERS	血液及淋巴系统疾病	29.98 ( 5.49 - 163.73 )	29.94 ( 37.3 )	10.65 ( 2.57 )	3.41 ( 1.42 )	是	是	是	是	3	单核细胞增多症	BLOOD AND LYMPHATIC SYSTEM DISORDERS	血液及淋巴系统疾病	159.83 ( 42.37 - 602.93 )	159.59 ( 343.86 )	116.34 ( 38.31 )	6.86 ( 5 )	是	是	是	是
HEPATOMEGALY	15	肝肿大	HEPATOBILIARY DISORDERS	肝胆系统疾病	13.29 ( 8 - 22.08 )	13.27 ( 169.26 )	13.2 ( 8.63 )	3.72 ( 2.06 )	是	是	是	是	1	肝肿大	HEPATOBILIARY DISORDERS	肝胆系统疾病	0.7 ( 0.09 - 5.19 )	0.7 ( 0.12 )	0.71 ( 0.13 )	-0.49 ( -2.25 )	否	否	否	否	12	肝肿大	HEPATOBILIARY DISORDERS	肝胆系统疾病	8.58 ( 4.22 - 17.46 )	8.55 ( 50.98 )	5.81 ( 3.21 )	2.54 ( 0.8 )	是	是	是	是	2	肝肿大	HEPATOBILIARY DISORDERS	肝胆系统疾病	3.37 ( 0.84 - 13.55 )	3.36 ( 3.3 )	3.35 ( 1.04 )	1.74 ( 0.07 )	否	否	否	是
HYPERHIDROSIS	14	多汗	SKIN AND SUBCUTANEOUS TISSUE DISORDERS	皮肤及皮下组织类疾病	0.85 ( 0.51 - 1.44 )	0.85 ( 0.35 )	0.85 ( 0.55 )	-0.23 ( -1.89 )	否	否	否	否	4	多汗	SKIN AND SUBCUTANEOUS TISSUE DISORDERS	皮肤及皮下组织类疾病	2.6 ( 0.91 - 7.44 )	2.59 ( 3.39 )	2.38 ( 0.99 )	1.25 ( -0.49 )	否	否	否	否	8	多汗	SKIN AND SUBCUTANEOUS TISSUE DISORDERS	皮肤及皮下组织类疾病	3.33 ( 1.55 - 7.18 )	3.33 ( 10.66 )	2.9 ( 1.53 )	1.54 ( -0.18 )	是	是	否	否	2	多汗	SKIN AND SUBCUTANEOUS TISSUE DISORDERS	皮肤及皮下组织类疾病	1.05 ( 0.26 - 4.21 )	1.05 ( 0 )	1.05 ( 0.33 )	0.07 ( -1.6 )	否	否	否	否
THROMBOCYTOSIS	14	血小板增多症	BLOOD AND LYMPHATIC SYSTEM DISORDERS	血液及淋巴系统疾病	23.64 ( 13.96 - 40.02 )	23.6 ( 300.16 )	23.39 ( 15.05 )	4.55 ( 2.88 )	是	是	是	是	11	血小板增多症	BLOOD AND LYMPHATIC SYSTEM DISORDERS	血液及淋巴系统疾病	11.64 ( 5.4 - 25.11 )	11.59 ( 63.1 )	7.27 ( 3.82 )	2.86 ( 1.11 )	是	是	是	是	2	血小板增多症	BLOOD AND LYMPHATIC SYSTEM DISORDERS	血液及淋巴系统疾病	2.72 ( 0.6 - 12.29 )	2.72 ( 1.84 )	2.46 ( 0.7 )	1.3 ( -0.54 )	否	否	否	否
BLOOD UREA INCREASED	14	血尿素升高	INVESTIGATIONS	各类检查	9.58 ( 5.67 - 16.2 )	9.57 ( 107.04 )	9.54 ( 6.15 )	3.25 ( 1.59 )	是	是	是	是	7	血尿素升高	INVESTIGATIONS	各类检查	23.67 ( 7.51 - 74.63 )	23.6 ( 63.13 )	10.41 ( 3.98 )	3.38 ( 1.53 )	是	是	是	是	2	血尿素升高	INVESTIGATIONS	各类检查	7.49 ( 1.37 - 40.91 )	7.49 ( 7.49 )	5.32 ( 1.29 )	2.41 ( 0.42 )	否	否	否	是	2	血尿素升高	INVESTIGATIONS	各类检查	6.04 ( 1.5 - 24.41 )	6.04 ( 8.29 )	5.97 ( 1.85 )	2.58 ( 0.89 )	否	否	否	是
BLOOD ALKALINE PHOSPHATASE INCREASED	14	血碱性磷酸酶升高	INVESTIGATIONS	各类检查	5.78 ( 3.42 - 9.77 )	5.77 ( 55.11 )	5.76 ( 3.71 )	2.53 ( 0.86 )	是	是	是	是	5	血碱性磷酸酶升高	INVESTIGATIONS	各类检查	7.68 ( 2.66 - 22.11 )	7.66 ( 19.92 )	5.58 ( 2.3 )	2.48 ( 0.67 )	是	是	是	是	5	血碱性磷酸酶升高	INVESTIGATIONS	各类检查	5.35 ( 1.93 - 14.87 )	5.35 ( 13.02 )	4.2 ( 1.79 )	2.07 ( 0.28 )	是	是	否	是	3	血碱性磷酸酶升高	INVESTIGATIONS	各类检查	6.56 ( 2.09 - 20.52 )	6.55 ( 13.89 )	6.46 ( 2.49 )	2.69 ( 1.01 )	是	是	是	是
HYPOPHAGIA	14	摄食量减少	METABOLISM AND NUTRITION DISORDERS	代谢及营养类疾病	3.92 ( 2.32 - 6.63 )	3.92 ( 30.39 )	3.91 ( 2.52 )	1.97 ( 0.3 )	是	是	是	是	5	摄食量减少	METABOLISM AND NUTRITION DISORDERS	代谢及营养类疾病	4.02 ( 1.51 - 10.67 )	4.01 ( 9.14 )	3.43 ( 1.52 )	1.78 ( 0.02 )	是	是	否	是	2	摄食量减少	METABOLISM AND NUTRITION DISORDERS	代谢及营养类疾病	0.94 ( 0.22 - 3.91 )	0.94 ( 0.01 )	0.94 ( 0.28 )	-0.09 ( -1.83 )	否	否	否	否	5	摄食量减少	METABOLISM AND NUTRITION DISORDERS	代谢及营养类疾病	5.43 ( 2.24 - 13.12 )	5.41 ( 17.78 )	5.36 ( 2.56 )	2.42 ( 0.75 )	是	是	是	是
BLOOD POTASSIUM INCREASED	14	血钾升高	INVESTIGATIONS	各类检查	6.81 ( 4.03 - 11.51 )	6.8 ( 69.06 )	6.78 ( 4.37 )	2.76 ( 1.1 )	是	是	是	是	8	血钾升高	INVESTIGATIONS	各类检查	135.31 ( 16.92 - 1082.35 )	134.83 ( 118.11 )	15.87 ( 2.79 )	3.99 ( 2.09 )	是	是	是	是	3	血钾升高	INVESTIGATIONS	各类检查	6.42 ( 1.66 - 24.84 )	6.42 ( 9.6 )	4.79 ( 1.54 )	2.26 ( 0.38 )	是	是	否	是	1	血钾升高	INVESTIGATIONS	各类检查	7.74 ( 1.07 - 55.97 )	7.74 ( 5.76 )	7.62 ( 1.46 )	2.93 ( 1.22 )	否	否	否	是
LIVER DISORDER	14	肝脏疾病	HEPATOBILIARY DISORDERS	肝胆系统疾病	2.23 ( 1.32 - 3.78 )	2.23 ( 9.53 )	2.23 ( 1.44 )	1.16 ( -0.51 )	是	是	否	否	2	肝脏疾病	HEPATOBILIARY DISORDERS	肝胆系统疾病	2.59 ( 0.59 - 11.5 )	2.59 ( 1.7 )	2.38 ( 0.68 )	1.25 ( -0.56 )	否	否	否	否	6	肝脏疾病	HEPATOBILIARY DISORDERS	肝胆系统疾病	1.61 ( 0.69 - 3.73 )	1.6 ( 1.23 )	1.55 ( 0.76 )	0.63 ( -1.08 )	否	否	否	否	6	肝脏疾病	HEPATOBILIARY DISORDERS	肝胆系统疾病	10.49 ( 4.66 - 23.62 )	10.47 ( 50.15 )	10.24 ( 5.19 )	3.36 ( 1.68 )	是	是	是	是
ACTIVATED PARTIAL THROMBOPLASTIN TIME SHORTENED	14	活化部分凝血活酶时间缩短	INVESTIGATIONS	各类检查	340.74 ( 194.77 - 596.12 )	340.25 ( 4159.05 )	298.95 ( 187.22 )	8.22 ( 6.54 )	是	是	是	是	3	活化部分凝血活酶时间缩短	INVESTIGATIONS	各类检查	25.31 ( 4.23 - 151.57 )	25.28 ( 27.99 )	10.71 ( 2.4 )	3.42 ( 1.38 )	是	是	是	是	8	活化部分凝血活酶时间缩短	INVESTIGATIONS	各类检查	Inf ( NaN - Inf )	Inf ( 119.78 )	15.97 ( 0 )	4 ( 2.07 )	否	是	否	是	3	活化部分凝血活酶时间缩短	INVESTIGATIONS	各类检查	159.83 ( 42.37 - 602.93 )	159.59 ( 343.86 )	116.34 ( 38.31 )	6.86 ( 5 )	是	是	是	是
SERUM FERRITIN INCREASED	14	血清铁蛋白升高	INVESTIGATIONS	各类检查	19.93 ( 11.77 - 33.73 )	19.9 ( 249.28 )	19.75 ( 12.71 )	4.3 ( 2.64 )	是	是	是	是	4	血清铁蛋白升高	INVESTIGATIONS	各类检查	33.77 ( 6.18 - 184.45 )	33.71 ( 42.32 )	11.9 ( 2.87 )	3.57 ( 1.58 )	是	是	是	是	7	血清铁蛋白升高	INVESTIGATIONS	各类检查	15 ( 5.26 - 42.79 )	14.97 ( 45.64 )	7.99 ( 3.32 )	3 ( 1.17 )	是	是	是	是	2	血清铁蛋白升高	INVESTIGATIONS	各类检查	4.76 ( 1.18 - 19.19 )	4.76 ( 5.87 )	4.71 ( 1.47 )	2.24 ( 0.56 )	否	否	否	是
FLATULENCE	14	肠胃气胀	GASTROINTESTINAL DISORDERS	胃肠系统疾病	1.81 ( 1.07 - 3.06 )	1.81 ( 5.06 )	1.81 ( 1.17 )	0.85 ( -0.81 )	是	否	否	否	2	肠胃气胀	GASTROINTESTINAL DISORDERS	胃肠系统疾病	1.3 ( 0.31 - 5.47 )	1.3 ( 0.13 )	1.28 ( 0.38 )	0.35 ( -1.4 )	否	否	否	否													4	肠胃气胀	GASTROINTESTINAL DISORDERS	胃肠系统疾病	5.11 ( 1.9 - 13.7 )	5.1 ( 13.02 )	5.05 ( 2.21 )	2.34 ( 0.66 )	是	是	是	是
PAIN	13	疼痛	GENERAL DISORDERS AND ADMINISTRATION SITE CONDITIONS	全身性疾病及给药部位各种反应	0.11 ( 0.07 - 0.2 )	0.12 ( 89.43 )	0.12 ( 0.07 )	-3.12 ( -4.78 )	否	否	否	否	1	疼痛	GENERAL DISORDERS AND ADMINISTRATION SITE CONDITIONS	全身性疾病及给药部位各种反应	0.19 ( 0.03 - 1.36 )	0.19 ( 3.44 )	0.2 ( 0.04 )	-2.33 ( -4.03 )	否	否	否	否	3	疼痛	GENERAL DISORDERS AND ADMINISTRATION SITE CONDITIONS	全身性疾病及给药部位各种反应	0.43 ( 0.14 - 1.35 )	0.43 ( 2.24 )	0.44 ( 0.17 )	-1.17 ( -2.86 )	否	否	否	否	3	疼痛	GENERAL DISORDERS AND ADMINISTRATION SITE CONDITIONS	全身性疾病及给药部位各种反应	0.39 ( 0.13 - 1.22 )	0.39 ( 2.83 )	0.39 ( 0.15 )	-1.35 ( -3.01 )	否	否	否	否
HEADACHE	13	头痛	NERVOUS SYSTEM DISORDERS	各类神经系统疾病	0.14 ( 0.08 - 0.25 )	0.15 ( 65.94 )	0.15 ( 0.09 )	-2.78 ( -4.45 )	否	否	否	否	3	头痛	NERVOUS SYSTEM DISORDERS	各类神经系统疾病	1.03 ( 0.32 - 3.31 )	1.03 ( 0 )	1.03 ( 0.39 )	0.04 ( -1.67 )	否	否	否	否													8	头痛	NERVOUS SYSTEM DISORDERS	各类神经系统疾病	0.52 ( 0.26 - 1.03 )	0.52 ( 3.61 )	0.52 ( 0.29 )	-0.95 ( -2.61 )	否	否	否	否
PNEUMONIA RESPIRATORY SYNCYTIAL VIRAL	13	呼吸道合胞病毒性肺炎	INFECTIONS AND INFESTATIONS	感染及侵染类疾病	89.76 ( 51.59 - 156.16 )	89.64 ( 1099.29 )	86.51 ( 54.43 )	6.43 ( 4.76 )	是	是	是	是	3	呼吸道合胞病毒性肺炎	INFECTIONS AND INFESTATIONS	感染及侵染类疾病	3.16 ( 0.92 - 10.86 )	3.16 ( 3.73 )	2.82 ( 1 )	1.5 ( -0.29 )	否	否	否	否	7	呼吸道合胞病毒性肺炎	INFECTIONS AND INFESTATIONS	感染及侵染类疾病	10.5 ( 3.99 - 27.6 )	10.48 ( 35.32 )	6.58 ( 2.93 )	2.72 ( 0.92 )	是	是	是	是	2	呼吸道合胞病毒性肺炎	INFECTIONS AND INFESTATIONS	感染及侵染类疾病	19.81 ( 4.8 - 81.85 )	19.79 ( 34.11 )	18.96 ( 5.79 )	4.24 ( 2.52 )	否	否	是	是
BLOOD ALKALINE PHOSPHATASE DECREASED	13	血碱性磷酸酶降低	INVESTIGATIONS	各类检查	87.54 ( 50.33 - 152.28 )	87.43 ( 1072.51 )	84.45 ( 53.14 )	6.4 ( 4.73 )	是	是	是	是	3	血碱性磷酸酶降低	INVESTIGATIONS	各类检查	10.12 ( 2.42 - 42.39 )	10.11 ( 15.4 )	6.7 ( 2.02 )	2.74 ( 0.82 )	是	是	是	是	6	血碱性磷酸酶降低	INVESTIGATIONS	各类检查	44.99 ( 9.08 - 223.01 )	44.91 ( 64.41 )	11.98 ( 3.14 )	3.58 ( 1.66 )	是	是	是	是	2	血碱性磷酸酶降低	INVESTIGATIONS	各类检查	44.84 ( 10.44 - 192.65 )	44.8 ( 77.49 )	40.63 ( 12 )	5.34 ( 3.57 )	否	否	是	是
HAEMATOCRIT INCREASED	13	红细胞压积升高	INVESTIGATIONS	各类检查	32.74 ( 18.93 - 56.61 )	32.7 ( 394.2 )	32.28 ( 20.41 )	5.01 ( 3.34 )	是	是	是	是	3	红细胞压积升高	INVESTIGATIONS	各类检查	50.63 ( 5.26 - 486.93 )	50.56 ( 36.44 )	13.39 ( 2.01 )	3.74 ( 1.64 )	是	是	是	是	7	红细胞压积升高	INVESTIGATIONS	各类检查	105.02 ( 12.92 - 853.85 )	104.8 ( 89.97 )	13.97 ( 2.42 )	3.8 ( 1.88 )	是	是	是	是	3	红细胞压积升高	INVESTIGATIONS	各类检查	127.87 ( 35.16 - 464.97 )	127.67 ( 290.04 )	98.44 ( 33.42 )	6.62 ( 4.78 )	是	是	是	是
INSOMNIA	12	失眠	PSYCHIATRIC DISORDERS	精神病类	0.35 ( 0.2 - 0.62 )	0.35 ( 14.38 )	0.35 ( 0.22 )	-1.51 ( -3.17 )	否	否	否	否	3	失眠	PSYCHIATRIC DISORDERS	精神病类	0.82 ( 0.26 - 2.6 )	0.82 ( 0.12 )	0.82 ( 0.31 )	-0.28 ( -1.98 )	否	否	否	否	1	失眠	PSYCHIATRIC DISORDERS	精神病类	0.19 ( 0.03 - 1.36 )	0.19 ( 3.43 )	0.2 ( 0.04 )	-2.32 ( -4.02 )	否	否	否	否
RED BLOOD CELL COUNT DECREASED	12	红细胞计数下降	INVESTIGATIONS	各类检查	2.54 ( 1.44 - 4.47 )	2.54 ( 11.16 )	2.53 ( 1.58 )	1.34 ( -0.32 )	是	是	否	否	7	红细胞计数下降	INVESTIGATIONS	各类检查	29.58 ( 8.65 - 101.13 )	29.49 ( 70.09 )	11.36 ( 4.06 )	3.51 ( 1.64 )	是	是	是	是	2	红细胞计数下降	INVESTIGATIONS	各类检查	3.74 ( 0.79 - 17.64 )	3.74 ( 3.22 )	3.19 ( 0.87 )	1.68 ( -0.2 )	否	否	否	否	1	红细胞计数下降	INVESTIGATIONS	各类检查	3.11 ( 0.43 - 22.23 )	3.11 ( 1.42 )	3.09 ( 0.6 )	1.63 ( -0.06 )	否	否	否	否
HEPATOTOXICITY	12	肝脏毒性	HEPATOBILIARY DISORDERS	肝胆系统疾病	3.17 ( 1.8 - 5.59 )	3.17 ( 17.83 )	3.17 ( 1.97 )	1.66 ( 0 )	是	是	否	否	4	肝脏毒性	HEPATOBILIARY DISORDERS	肝胆系统疾病	6.14 ( 1.95 - 19.29 )	6.13 ( 12.59 )	4.76 ( 1.83 )	2.25 ( 0.44 )	是	是	否	是	4	肝脏毒性	HEPATOBILIARY DISORDERS	肝胆系统疾病	1.36 ( 0.49 - 3.79 )	1.36 ( 0.35 )	1.33 ( 0.56 )	0.41 ( -1.3 )	否	否	否	否	3	肝脏毒性	HEPATOBILIARY DISORDERS	肝胆系统疾病	2.78 ( 0.89 - 8.65 )	2.78 ( 3.39 )	2.76 ( 1.07 )	1.47 ( -0.21 )	否	否	否	否
WEIGHT GAIN POOR	12	体重增加不足	METABOLISM AND NUTRITION DISORDERS	代谢及营养类疾病	36.82 ( 20.81 - 65.13 )	36.77 ( 411.46 )	36.25 ( 22.49 )	5.18 ( 3.51 )	是	是	是	是	2	体重增加不足	METABOLISM AND NUTRITION DISORDERS	代谢及营养类疾病	0.73 ( 0.18 - 3.02 )	0.73 ( 0.19 )	0.74 ( 0.23 )	-0.43 ( -2.14 )	否	否	否	否	2	体重增加不足	METABOLISM AND NUTRITION DISORDERS	代谢及营养类疾病	1.3 ( 0.31 - 5.52 )	1.3 ( 0.13 )	1.28 ( 0.38 )	0.35 ( -1.41 )	否	否	否	否	1	体重增加不足	METABOLISM AND NUTRITION DISORDERS	代谢及营养类疾病	4.22 ( 0.59 - 30.23 )	4.21 ( 2.43 )	4.18 ( 0.8 )	2.06 ( 0.37 )	否	否	否	是
JAUNDICE	12	黄疸	HEPATOBILIARY DISORDERS	肝胆系统疾病	4.49 ( 2.55 - 7.91 )	4.49 ( 32.45 )	4.48 ( 2.79 )	2.16 ( 0.5 )	是	是	是	是	4	黄疸	HEPATOBILIARY DISORDERS	肝胆系统疾病	2.25 ( 0.79 - 6.39 )	2.25 ( 2.45 )	2.1 ( 0.88 )	1.07 ( -0.67 )	否	否	否	否													4	黄疸	HEPATOBILIARY DISORDERS	肝胆系统疾病	7.51 ( 2.79 - 20.21 )	7.5 ( 22.15 )	7.39 ( 3.23 )	2.88 ( 1.21 )	是	是	是	是
CARDIAC DISORDER	12	心脏疾病	CARDIAC DISORDERS	心脏器官疾病	0.93 ( 0.53 - 1.64 )	0.93 ( 0.06 )	0.93 ( 0.58 )	-0.11 ( -1.77 )	否	否	否	否	3	心脏疾病	CARDIAC DISORDERS	心脏器官疾病	1.26 ( 0.39 - 4.09 )	1.26 ( 0.15 )	1.25 ( 0.47 )	0.32 ( -1.41 )	否	否	否	否
RED BLOOD CELL COUNT INCREASED	12	红细胞计数升高	INVESTIGATIONS	各类检查	24.85 ( 14.06 - 43.89 )	24.82 ( 271.54 )	24.58 ( 15.27 )	4.62 ( 2.95 )	是	是	是	是	3	红细胞计数升高	INVESTIGATIONS	各类检查	25.31 ( 4.23 - 151.57 )	25.28 ( 27.99 )	10.71 ( 2.4 )	3.42 ( 1.38 )	是	是	是	是	5	红细胞计数升高	INVESTIGATIONS	各类检查	Inf ( NaN - Inf )	Inf ( 74.86 )	15.97 ( 0 )	4 ( 1.96 )	否	是	否	是	4	红细胞计数升高	INVESTIGATIONS	各类检查	100.34 ( 33.73 - 298.46 )	100.14 ( 317.82 )	81.25 ( 32.64 )	6.34 ( 4.57 )	是	是	是	是
PLATELET COUNT ABNORMAL	11	血小板计数异常	INVESTIGATIONS	各类检查	10.11 ( 5.59 - 18.29 )	10.1 ( 89.85 )	10.06 ( 6.13 )	3.33 ( 1.66 )	是	是	是	是	2	血小板计数异常	INVESTIGATIONS	各类检查	6.75 ( 1.31 - 34.79 )	6.74 ( 6.99 )	5.1 ( 1.29 )	2.35 ( 0.4 )	否	否	否	是	2	血小板计数异常	INVESTIGATIONS	各类检查	7.49 ( 1.37 - 40.91 )	7.49 ( 7.49 )	5.32 ( 1.29 )	2.41 ( 0.42 )	否	否	否	是	4	血小板计数异常	INVESTIGATIONS	各类检查	33.44 ( 12.08 - 92.62 )	33.38 ( 116.51 )	31.02 ( 13.23 )	4.96 ( 3.24 )	是	是	是	是
PNEUMONIA BACTERIAL	11	细菌性肺炎	INFECTIONS AND INFESTATIONS	感染及侵染类疾病	6.47 ( 3.58 - 11.69 )	6.46 ( 50.63 )	6.45 ( 3.93 )	2.69 ( 1.02 )	是	是	是	是	1	细菌性肺炎	INFECTIONS AND INFESTATIONS	感染及侵染类疾病	1.53 ( 0.2 - 11.88 )	1.53 ( 0.17 )	1.49 ( 0.27 )	0.57 ( -1.28 )	否	否	否	否	3	细菌性肺炎	INFECTIONS AND INFESTATIONS	感染及侵染类疾病	3.21 ( 0.92 - 11.18 )	3.21 ( 3.76 )	2.82 ( 0.99 )	1.49 ( -0.31 )	否	否	否	否	5	细菌性肺炎	INFECTIONS AND INFESTATIONS	感染及侵染类疾病	17.92 ( 7.32 - 43.9 )	17.88 ( 76.49 )	17.2 ( 8.13 )	4.1 ( 2.42 )	是	是	是	是
PETECHIAE	11	瘀点	SKIN AND SUBCUTANEOUS TISSUE DISORDERS	皮肤及皮下组织类疾病	7.89 ( 4.36 - 14.27 )	7.88 ( 65.91 )	7.86 ( 4.79 )	2.97 ( 1.31 )	是	是	是	是	4	瘀点	SKIN AND SUBCUTANEOUS TISSUE DISORDERS	皮肤及皮下组织类疾病	3.97 ( 1.34 - 11.81 )	3.97 ( 7.19 )	3.4 ( 1.37 )	1.77 ( -0.01 )	是	是	否	否	4	瘀点	SKIN AND SUBCUTANEOUS TISSUE DISORDERS	皮肤及皮下组织类疾病	5 ( 1.61 - 15.5 )	4.99 ( 9.57 )	3.99 ( 1.55 )	2 ( 0.19 )	是	是	否	是	2	瘀点	SKIN AND SUBCUTANEOUS TISSUE DISORDERS	皮肤及皮下组织类疾病	3.74 ( 0.93 - 15.04 )	3.73 ( 3.97 )	3.71 ( 1.16 )	1.89 ( 0.21 )	否	否	否	是
BLOOD PRESSURE INCREASED	11	血压升高	INVESTIGATIONS	各类检查	0.44 ( 0.24 - 0.8 )	0.44 ( 7.77 )	0.44 ( 0.27 )	-1.18 ( -2.84 )	否	否	否	否	4	血压升高	INVESTIGATIONS	各类检查	3.97 ( 1.34 - 11.81 )	3.97 ( 7.19 )	3.4 ( 1.37 )	1.77 ( -0.01 )	是	是	否	否													3	血压升高	INVESTIGATIONS	各类检查	2.7 ( 0.87 - 8.4 )	2.69 ( 3.18 )	2.68 ( 1.04 )	1.42 ( -0.25 )	否	否	否	否
OEDEMA	11	水肿	GENERAL DISORDERS AND ADMINISTRATION SITE CONDITIONS	全身性疾病及给药部位各种反应	1.62 ( 0.9 - 2.93 )	1.62 ( 2.62 )	1.62 ( 0.99 )	0.7 ( -0.97 )	否	否	否	否	5	水肿	GENERAL DISORDERS AND ADMINISTRATION SITE CONDITIONS	全身性疾病及给药部位各种反应	3.38 ( 1.29 - 8.83 )	3.37 ( 6.95 )	2.98 ( 1.33 )	1.57 ( -0.17 )	是	是	否	否	3	水肿	GENERAL DISORDERS AND ADMINISTRATION SITE CONDITIONS	全身性疾病及给药部位各种反应	1.1 ( 0.34 - 3.54 )	1.1 ( 0.02 )	1.09 ( 0.41 )	0.12 ( -1.6 )	否	否	否	否	1	水肿	GENERAL DISORDERS AND ADMINISTRATION SITE CONDITIONS	全身性疾病及给药部位各种反应	0.99 ( 0.14 - 7.05 )	0.99 ( 0 )	0.99 ( 0.19 )	-0.01 ( -1.69 )	否	否	否	否
TRACHEITIS	11	气管炎	INFECTIONS AND INFESTATIONS	感染及侵染类疾病	92.89 ( 50.86 - 169.66 )	92.79 ( 962.41 )	89.44 ( 54.03 )	6.48 ( 4.81 )	是	是	是	是	2	气管炎	INFECTIONS AND INFESTATIONS	感染及侵染类疾病	33.74 ( 3.06 - 372.22 )	33.71 ( 21.16 )	11.9 ( 1.6 )	3.57 ( 1.37 )	否	否	否	是	3	气管炎	INFECTIONS AND INFESTATIONS	感染及侵染类疾病	1.87 ( 0.56 - 6.22 )	1.87 ( 1.08 )	1.77 ( 0.65 )	0.83 ( -0.93 )	否	否	否	否	1	气管炎	INFECTIONS AND INFESTATIONS	感染及侵染类疾病	13.73 ( 1.87 - 100.66 )	13.73 ( 11.43 )	13.33 ( 2.52 )	3.74 ( 2 )	否	否	是	是
INFECTION	11	感染	INFECTIONS AND INFESTATIONS	感染及侵染类疾病	0.46 ( 0.26 - 0.83 )	0.46 ( 6.89 )	0.46 ( 0.28 )	-1.11 ( -2.78 )	否	否	否	否	1	感染	INFECTIONS AND INFESTATIONS	感染及侵染类疾病	0.14 ( 0.02 - 1.03 )	0.14 ( 5.06 )	0.15 ( 0.03 )	-2.72 ( -4.41 )	否	否	否	否	7	感染	INFECTIONS AND INFESTATIONS	感染及侵染类疾病	0.83 ( 0.39 - 1.78 )	0.83 ( 0.23 )	0.84 ( 0.44 )	-0.25 ( -1.94 )	否	否	否	否	2	感染	INFECTIONS AND INFESTATIONS	感染及侵染类疾病	0.6 ( 0.15 - 2.39 )	0.6 ( 0.54 )	0.6 ( 0.19 )	-0.74 ( -2.41 )	否	否	否	否
SLEEP DISORDER	11	睡眠障碍	PSYCHIATRIC DISORDERS	精神病类	0.94 ( 0.52 - 1.7 )	0.94 ( 0.04 )	0.94 ( 0.57 )	-0.09 ( -1.75 )	否	否	否	否	4	睡眠障碍	PSYCHIATRIC DISORDERS	精神病类	0.9 ( 0.33 - 2.46 )	0.9 ( 0.04 )	0.9 ( 0.39 )	-0.15 ( -1.84 )	否	否	否	否	1	睡眠障碍	PSYCHIATRIC DISORDERS	精神病类	0.21 ( 0.03 - 1.5 )	0.21 ( 2.98 )	0.22 ( 0.04 )	-2.19 ( -3.89 )	否	否	否	否	1	睡眠障碍	PSYCHIATRIC DISORDERS	精神病类	0.32 ( 0.04 - 2.27 )	0.32 ( 1.45 )	0.32 ( 0.06 )	-1.64 ( -3.31 )	否	否	否	否
URINE OUTPUT DECREASED	11	尿排出量降低	INVESTIGATIONS	各类检查	11.25 ( 6.22 - 20.35 )	11.24 ( 102.12 )	11.19 ( 6.81 )	3.48 ( 1.82 )	是	是	是	是	3	尿排出量降低	INVESTIGATIONS	各类检查	2.81 ( 0.83 - 9.55 )	2.81 ( 3 )	2.55 ( 0.92 )	1.35 ( -0.43 )	否	否	否	否	6	尿排出量降低	INVESTIGATIONS	各类检查	6.92 ( 2.63 - 18.22 )	6.91 ( 20.76 )	5.04 ( 2.24 )	2.33 ( 0.55 )	是	是	是	是	2	尿排出量降低	INVESTIGATIONS	各类检查	6.08 ( 1.51 - 24.59 )	6.08 ( 8.37 )	6.01 ( 1.87 )	2.59 ( 0.9 )	否	否	否	是
ATYPICAL HAEMOLYTIC URAEMIC SYNDROME	11	非典型溶血尿毒症综合征	BLOOD AND LYMPHATIC SYSTEM DISORDERS	血液及淋巴系统疾病	56.67 ( 31.16 - 103.06 )	56.61 ( 587.33 )	55.35 ( 33.56 )	5.79 ( 4.12 )	是	是	是	是													9	非典型溶血尿毒症综合征	BLOOD AND LYMPHATIC SYSTEM DISORDERS	血液及淋巴系统疾病	12.28 ( 5.08 - 29.65 )	12.25 ( 51.16 )	7.19 ( 3.44 )	2.85 ( 1.06 )	是	是	是	是	2	非典型溶血尿毒症综合征	BLOOD AND LYMPHATIC SYSTEM DISORDERS	血液及淋巴系统疾病	15.78 ( 3.84 - 64.76 )	15.76 ( 26.67 )	15.24 ( 4.67 )	3.93 ( 2.22 )	否	否	是	是
EAR INFECTION	11	耳部感染	INFECTIONS AND INFESTATIONS	感染及侵染类疾病	2.4 ( 1.33 - 4.34 )	2.4 ( 9 )	2.4 ( 1.46 )	1.26 ( -0.4 )	是	是	否	否	2	耳部感染	INFECTIONS AND INFESTATIONS	感染及侵染类疾病	0.45 ( 0.11 - 1.83 )	0.45 ( 1.32 )	0.46 ( 0.14 )	-1.11 ( -2.81 )	否	否	否	否	2	耳部感染	INFECTIONS AND INFESTATIONS	感染及侵染类疾病	0.22 ( 0.05 - 0.89 )	0.22 ( 5.46 )	0.23 ( 0.07 )	-2.11 ( -3.8 )	否	否	否	否	3	耳部感染	INFECTIONS AND INFESTATIONS	感染及侵染类疾病	1.64 ( 0.53 - 5.09 )	1.63 ( 0.74 )	1.63 ( 0.63 )	0.71 ( -0.96 )	否	否	否	否
RESPIRATORY TRACT INFECTION VIRAL	11	呼吸道病毒感染	INFECTIONS AND INFESTATIONS	感染及侵染类疾病	26.95 ( 14.87 - 48.84 )	26.92 ( 271.57 )	26.64 ( 16.2 )	4.74 ( 3.07 )	是	是	是	是	4	呼吸道病毒感染	INFECTIONS AND INFESTATIONS	感染及侵染类疾病	6.75 ( 2.12 - 21.54 )	6.74 ( 13.98 )	5.1 ( 1.93 )	2.35 ( 0.53 )	是	是	否	是													4	呼吸道病毒感染	INFECTIONS AND INFESTATIONS	感染及侵染类疾病	12.63 ( 4.67 - 34.18 )	12.61 ( 41.53 )	12.28 ( 5.34 )	3.62 ( 1.93 )	是	是	是	是
MOVEMENT DISORDER	11	运动失调	NERVOUS SYSTEM DISORDERS	各类神经系统疾病	2.51 ( 1.39 - 4.54 )	2.51 ( 10.02 )	2.51 ( 1.53 )	1.33 ( -0.34 )	是	是	否	否	3	运动失调	NERVOUS SYSTEM DISORDERS	各类神经系统疾病	3.89 ( 1.11 - 13.67 )	3.89 ( 5.23 )	3.35 ( 1.17 )	1.74 ( -0.06 )	是	是	否	否	2	运动失调	NERVOUS SYSTEM DISORDERS	各类神经系统疾病	2.5 ( 0.56 - 11.16 )	2.5 ( 1.54 )	2.28 ( 0.65 )	1.19 ( -0.64 )	否	否	否	否
HYPOKINESIA	11	运动机能减退	NERVOUS SYSTEM DISORDERS	各类神经系统疾病	4.84 ( 2.68 - 8.75 )	4.84 ( 33.41 )	4.83 ( 2.94 )	2.27 ( 0.6 )	是	是	是	是	1	运动机能减退	NERVOUS SYSTEM DISORDERS	各类神经系统疾病	4.21 ( 0.47 - 37.73 )	4.21 ( 1.96 )	3.57 ( 0.57 )	1.84 ( -0.2 )	否	否	否	否	3	运动机能减退	NERVOUS SYSTEM DISORDERS	各类神经系统疾病	3.75 ( 1.06 - 13.28 )	3.74 ( 4.83 )	3.19 ( 1.11 )	1.68 ( -0.14 )	是	是	否	否	3	运动机能减退	NERVOUS SYSTEM DISORDERS	各类神经系统疾病	9.54 ( 3.04 - 29.98 )	9.53 ( 22.4 )	9.34 ( 3.58 )	3.22 ( 1.54 )	是	是	是	是
ABDOMINAL PAIN	11	腹痛	GASTROINTESTINAL DISORDERS	胃肠系统疾病	0.34 ( 0.19 - 0.61 )	0.34 ( 14.14 )	0.34 ( 0.21 )	-1.56 ( -3.22 )	否	否	否	否	4	腹痛	GASTROINTESTINAL DISORDERS	胃肠系统疾病	1.16 ( 0.42 - 3.21 )	1.16 ( 0.08 )	1.15 ( 0.49 )	0.2 ( -1.5 )	否	否	否	否													4	腹痛	GASTROINTESTINAL DISORDERS	胃肠系统疾病	0.39 ( 0.15 - 1.04 )	0.39 ( 3.84 )	0.39 ( 0.17 )	-1.36 ( -3.02 )	否	否	否	否
RESTLESSNESS	11	躁动	PSYCHIATRIC DISORDERS	精神病类	2.36 ( 1.31 - 4.27 )	2.36 ( 8.62 )	2.36 ( 1.44 )	1.24 ( -0.43 )	是	是	否	否	6	躁动	PSYCHIATRIC DISORDERS	精神病类	1.66 ( 0.72 - 3.84 )	1.66 ( 1.43 )	1.6 ( 0.79 )	0.68 ( -1.03 )	否	否	否	否	3	躁动	PSYCHIATRIC DISORDERS	精神病类	1.02 ( 0.32 - 3.29 )	1.02 ( 0 )	1.02 ( 0.38 )	0.03 ( -1.69 )	否	否	否	否	1	躁动	PSYCHIATRIC DISORDERS	精神病类	0.85 ( 0.12 - 6.02 )	0.85 ( 0.03 )	0.85 ( 0.16 )	-0.24 ( -1.91 )	否	否	否	否
INTERNATIONAL NORMALISED RATIO INCREASED	11	国际标准化比率升高	INVESTIGATIONS	各类检查	5.95 ( 3.29 - 10.75 )	5.94 ( 45.13 )	5.93 ( 3.61 )	2.57 ( 0.9 )	是	是	是	是	2	国际标准化比率升高	INVESTIGATIONS	各类检查	8.43 ( 1.54 - 46.07 )	8.43 ( 8.73 )	5.95 ( 1.44 )	2.57 ( 0.58 )	否	否	否	是	6	国际标准化比率升高	INVESTIGATIONS	各类检查	12.85 ( 4.32 - 38.27 )	12.83 ( 35.26 )	7.37 ( 2.96 )	2.88 ( 1.05 )	是	是	是	是	1	国际标准化比率升高	INVESTIGATIONS	各类检查	2.84 ( 0.4 - 20.29 )	2.84 ( 1.18 )	2.83 ( 0.54 )	1.5 ( -0.19 )	否	否	否	否
HYPERGLYCAEMIA	11	高血糖症	METABOLISM AND NUTRITION DISORDERS	代谢及营养类疾病	2.34 ( 1.29 - 4.22 )	2.33 ( 8.39 )	2.33 ( 1.42 )	1.22 ( -0.44 )	是	是	否	否	4	高血糖症	METABOLISM AND NUTRITION DISORDERS	代谢及营养类疾病	5.63 ( 1.81 - 17.46 )	5.62 ( 11.39 )	4.46 ( 1.73 )	2.16 ( 0.35 )	是	是	否	是	3	高血糖症	METABOLISM AND NUTRITION DISORDERS	代谢及营养类疾病	0.96 ( 0.3 - 3.07 )	0.96 ( 0.01 )	0.96 ( 0.36 )	-0.06 ( -1.78 )	否	否	否	否	4	高血糖症	METABOLISM AND NUTRITION DISORDERS	代谢及营养类疾病	3.22 ( 1.2 - 8.63 )	3.22 ( 6.07 )	3.2 ( 1.4 )	1.68 ( 0.01 )	是	是	否	是
BLOOD SODIUM DECREASED	11	血钠降低	INVESTIGATIONS	各类检查	4.46 ( 2.47 - 8.06 )	4.46 ( 29.45 )	4.45 ( 2.71 )	2.15 ( 0.49 )	是	是	是	是	3	血钠降低	INVESTIGATIONS	各类检查	12.66 ( 2.83 - 56.58 )	12.64 ( 18.38 )	7.65 ( 2.19 )	2.94 ( 0.98 )	是	是	是	是													7	血钠降低	INVESTIGATIONS	各类检查	39.86 ( 18.35 - 86.59 )	39.72 ( 241.69 )	36.42 ( 19.03 )	5.19 ( 3.49 )	是	是	是	是
BLOOD BILIRUBIN DECREASED	11	血胆红素降低	INVESTIGATIONS	各类检查	99.02 ( 54.17 - 180.98 )	98.91 ( 1024.79 )	95.11 ( 57.42 )	6.57 ( 4.9 )	是	是	是	是	3	血胆红素降低	INVESTIGATIONS	各类检查	25.31 ( 4.23 - 151.57 )	25.28 ( 27.99 )	10.71 ( 2.4 )	3.42 ( 1.38 )	是	是	是	是	4	血胆红素降低	INVESTIGATIONS	各类检查	Inf ( NaN - Inf )	Inf ( 59.89 )	15.97 ( 0 )	4 ( 1.89 )	否	是	否	是	3	血胆红素降低	INVESTIGATIONS	各类检查	142.07 ( 38.43 - 525.19 )	141.86 ( 314.71 )	106.65 ( 35.71 )	6.74 ( 4.89 )	是	是	是	是
EOSINOPHIL COUNT INCREASED	11	嗜酸粒细胞计数增多	INVESTIGATIONS	各类检查	7.09 ( 3.92 - 12.82 )	7.09 ( 57.35 )	7.07 ( 4.31 )	2.82 ( 1.15 )	是	是	是	是	2	嗜酸粒细胞计数增多	INVESTIGATIONS	各类检查	Inf ( NaN - Inf )	Inf ( 33.71 )	17.85 ( 0 )	4.16 ( 1.8 )	否	否	否	是	3	嗜酸粒细胞计数增多	INVESTIGATIONS	各类检查	6.42 ( 1.66 - 24.84 )	6.42 ( 9.6 )	4.79 ( 1.54 )	2.26 ( 0.38 )	是	是	否	是	6	嗜酸粒细胞计数增多	INVESTIGATIONS	各类检查	15.81 ( 6.99 - 35.75 )	15.76 ( 80.01 )	15.24 ( 7.7 )	3.93 ( 2.25 )	是	是	是	是
CONCOMITANT DISEASE AGGRAVATED	10	伴随疾病恶化	GENERAL DISORDERS AND ADMINISTRATION SITE CONDITIONS	全身性疾病及给药部位各种反应	8.48 ( 4.56 - 15.79 )	8.48 ( 65.72 )	8.45 ( 5.02 )	3.08 ( 1.41 )	是	是	是	是	4	伴随疾病恶化	GENERAL DISORDERS AND ADMINISTRATION SITE CONDITIONS	全身性疾病及给药部位各种反应	9.65 ( 2.82 - 32.98 )	9.63 ( 19.69 )	6.49 ( 2.32 )	2.7 ( 0.84 )	是	是	是	是	5	伴随疾病恶化	GENERAL DISORDERS AND ADMINISTRATION SITE CONDITIONS	全身性疾病及给药部位各种反应	8.33 ( 2.79 - 24.86 )	8.32 ( 20.7 )	5.7 ( 2.28 )	2.51 ( 0.69 )	是	是	是	是
GLYCOSURIA	10	糖尿	RENAL AND URINARY DISORDERS	肾脏及泌尿系统疾病	67.5 ( 36 - 126.57 )	67.44 ( 637.01 )	65.66 ( 38.8 )	6.04 ( 4.36 )	是	是	是	是																									9	糖尿	RENAL AND URINARY DISORDERS	肾脏及泌尿系统疾病	103.99 ( 50.12 - 215.75 )	103.52 ( 735.02 )	83.46 ( 45.32 )	6.38 ( 4.66 )	是	是	是	是
FEMUR FRACTURE	10	股骨骨折	INJURY, POISONING AND PROCEDURAL COMPLICATIONS	各类损伤、中毒及操作并发症	3.1 ( 1.67 - 5.77 )	3.1 ( 14.21 )	3.1 ( 1.84 )	1.63 ( -0.04 )	是	是	否	否													4	股骨骨折	INJURY, POISONING AND PROCEDURAL COMPLICATIONS	各类损伤、中毒及操作并发症	3.33 ( 1.13 - 9.84 )	3.33 ( 5.33 )	2.9 ( 1.17 )	1.54 ( -0.23 )	是	是	否	否	4	股骨骨折	INJURY, POISONING AND PROCEDURAL COMPLICATIONS	各类损伤、中毒及操作并发症	11 ( 4.07 - 29.72 )	10.98 ( 35.39 )	10.73 ( 4.67 )	3.42 ( 1.74 )	是	是	是	是
FALL	10	跌倒	INJURY, POISONING AND PROCEDURAL COMPLICATIONS	各类损伤、中毒及操作并发症	0.21 ( 0.11 - 0.39 )	0.21 ( 30.1 )	0.21 ( 0.12 )	-2.26 ( -3.92 )	否	否	否	否													5	跌倒	INJURY, POISONING AND PROCEDURAL COMPLICATIONS	各类损伤、中毒及操作并发症	0.58 ( 0.24 - 1.43 )	0.58 ( 1.42 )	0.6 ( 0.28 )	-0.74 ( -2.42 )	否	否	否	否	3	跌倒	INJURY, POISONING AND PROCEDURAL COMPLICATIONS	各类损伤、中毒及操作并发症	0.87 ( 0.28 - 2.71 )	0.87 ( 0.06 )	0.87 ( 0.34 )	-0.2 ( -1.87 )	否	否	否	否
HAEMATOCRIT DECREASED	10	红细胞压积降低	INVESTIGATIONS	各类检查	4.28 ( 2.3 - 7.96 )	4.28 ( 25.06 )	4.27 ( 2.54 )	2.09 ( 0.43 )	是	是	是	是	2	红细胞压积降低	INVESTIGATIONS	各类检查	8.43 ( 1.54 - 46.07 )	8.43 ( 8.73 )	5.95 ( 1.44 )	2.57 ( 0.58 )	否	否	否	是	4	红细胞压积降低	INVESTIGATIONS	各类检查	6.66 ( 2.05 - 21.64 )	6.65 ( 13.31 )	4.91 ( 1.83 )	2.3 ( 0.46 )	是	是	否	是	1	红细胞压积降低	INVESTIGATIONS	各类检查	2.08 ( 0.29 - 14.82 )	2.08 ( 0.56 )	2.07 ( 0.4 )	1.05 ( -0.63 )	否	否	否	否
GENERALISED OEDEMA	10	全身性水肿	GENERAL DISORDERS AND ADMINISTRATION SITE CONDITIONS	全身性疾病及给药部位各种反应	6.7 ( 3.6 - 12.47 )	6.7 ( 48.34 )	6.68 ( 3.97 )	2.74 ( 1.07 )	是	是	是	是													3	全身性水肿	GENERAL DISORDERS AND ADMINISTRATION SITE CONDITIONS	全身性疾病及给药部位各种反应	3 ( 0.87 - 10.35 )	2.99 ( 3.32 )	2.66 ( 0.94 )	1.41 ( -0.38 )	否	否	否	否	4	全身性水肿	GENERAL DISORDERS AND ADMINISTRATION SITE CONDITIONS	全身性疾病及给药部位各种反应	13.75 ( 5.08 - 37.26 )	13.73 ( 45.74 )	13.33 ( 5.79 )	3.74 ( 2.05 )	是	是	是	是
FLUID RETENTION	10	液体潴留	METABOLISM AND NUTRITION DISORDERS	代谢及营养类疾病	1.4 ( 0.75 - 2.6 )	1.4 ( 1.13 )	1.4 ( 0.83 )	0.48 ( -1.18 )	否	否	否	否	2	体液潴留	METABOLISM AND NUTRITION DISORDERS	代谢及营养类疾病	8.43 ( 1.54 - 46.07 )	8.43 ( 8.73 )	5.95 ( 1.44 )	2.57 ( 0.58 )	否	否	否	是	2	体液潴留	METABOLISM AND NUTRITION DISORDERS	代谢及营养类疾病	4.28 ( 0.89 - 20.61 )	4.28 ( 3.91 )	3.55 ( 0.95 )	1.83 ( -0.07 )	否	否	否	否	2	体液潴留	METABOLISM AND NUTRITION DISORDERS	代谢及营养类疾病	6.76 ( 1.67 - 27.35 )	6.76 ( 9.65 )	6.67 ( 2.07 )	2.74 ( 1.05 )	否	否	是	是
GAIT DISTURBANCE	10	步态障碍	GENERAL DISORDERS AND ADMINISTRATION SITE CONDITIONS	全身性疾病及给药部位各种反应	0.36 ( 0.19 - 0.67 )	0.36 ( 11.38 )	0.36 ( 0.21 )	-1.47 ( -3.14 )	否	否	否	否	2	步态障碍	GENERAL DISORDERS AND ADMINISTRATION SITE CONDITIONS	全身性疾病及给药部位各种反应	1.77 ( 0.41 - 7.62 )	1.77 ( 0.61 )	1.7 ( 0.5 )	0.77 ( -1.01 )	否	否	否	否	4	步态障碍	GENERAL DISORDERS AND ADMINISTRATION SITE CONDITIONS	全身性疾病及给药部位各种反应	1.33 ( 0.48 - 3.7 )	1.33 ( 0.3 )	1.3 ( 0.55 )	0.38 ( -1.33 )	否	否	否	否	2	步态障碍	GENERAL DISORDERS AND ADMINISTRATION SITE CONDITIONS	全身性疾病及给药部位各种反应	0.76 ( 0.19 - 3.06 )	0.76 ( 0.15 )	0.76 ( 0.24 )	-0.39 ( -2.06 )	否	否	否	否
GASTROINTESTINAL DISORDER	10	胃肠疾病	GASTROINTESTINAL DISORDERS	胃肠系统疾病	0.51 ( 0.27 - 0.95 )	0.51 ( 4.72 )	0.51 ( 0.3 )	-0.97 ( -2.64 )	否	否	否	否	2	胃肠疾病	GASTROINTESTINAL DISORDERS	胃肠系统疾病	1.02 ( 0.24 - 4.26 )	1.02 ( 0 )	1.02 ( 0.31 )	0.03 ( -1.71 )	否	否	否	否	4	胃肠疾病	GASTROINTESTINAL DISORDERS	胃肠系统疾病	1.36 ( 0.49 - 3.79 )	1.36 ( 0.35 )	1.33 ( 0.56 )	0.41 ( -1.3 )	否	否	否	否	1	胃肠疾病	GASTROINTESTINAL DISORDERS	胃肠系统疾病	0.57 ( 0.08 - 4.08 )	0.57 ( 0.32 )	0.57 ( 0.11 )	-0.8 ( -2.47 )	否	否	否	否
GRANULOCYTOPENIA	10	粒细胞减少症	BLOOD AND LYMPHATIC SYSTEM DISORDERS	血液及淋巴系统疾病	23.67 ( 12.69 - 44.14 )	23.65 ( 214.84 )	23.43 ( 13.91 )	4.55 ( 2.88 )	是	是	是	是													4	粒细胞减少症	BLOOD AND LYMPHATIC SYSTEM DISORDERS	血液及淋巴系统疾病	14.99 ( 3.75 - 59.96 )	14.97 ( 26.08 )	7.99 ( 2.5 )	3 ( 1.07 )	是	是	是	是	5	粒细胞减少症	BLOOD AND LYMPHATIC SYSTEM DISORDERS	血液及淋巴系统疾病	50.79 ( 20.07 - 128.51 )	50.66 ( 217.54 )	45.38 ( 20.87 )	5.5 ( 3.79 )	是	是	是	是
SEIZURE	10	惊厥发作	NERVOUS SYSTEM DISORDERS	各类神经系统疾病	0.46 ( 0.25 - 0.85 )	0.46 ( 6.34 )	0.46 ( 0.27 )	-1.12 ( -2.79 )	否	否	否	否	4	痫性发作	NERVOUS SYSTEM DISORDERS	各类神经系统疾病	0.25 ( 0.09 - 0.67 )	0.25 ( 8.78 )	0.26 ( 0.12 )	-1.92 ( -3.6 )	否	否	否	否	2	痫性发作	NERVOUS SYSTEM DISORDERS	各类神经系统疾病	0.06 ( 0.02 - 0.25 )	0.06 ( 27.92 )	0.07 ( 0.02 )	-3.9 ( -5.57 )	否	否	否	否	2	痫性发作	NERVOUS SYSTEM DISORDERS	各类神经系统疾病	0.15 ( 0.04 - 0.61 )	0.15 ( 9.43 )	0.15 ( 0.05 )	-2.7 ( -4.37 )	否	否	否	否
VIRAL UPPER RESPIRATORY TRACT INFECTION	10	病毒性上呼吸道感染	INFECTIONS AND INFESTATIONS	感染及侵染类疾病	25.23 ( 13.53 - 47.05 )	25.2 ( 230.06 )	24.96 ( 14.81 )	4.64 ( 2.97 )	是	是	是	是	4	病毒性上呼吸道感染	INFECTIONS AND INFESTATIONS	感染及侵染类疾病	16.88 ( 4.22 - 67.55 )	16.85 ( 29.83 )	8.93 ( 2.8 )	3.16 ( 1.23 )	是	是	是	是	6	病毒性上呼吸道感染	INFECTIONS AND INFESTATIONS	感染及侵染类疾病	8.18 ( 3.02 - 22.13 )	8.17 ( 24.42 )	5.64 ( 2.45 )	2.49 ( 0.69 )	是	是	是	是
PROTHROMBIN TIME PROLONGED	10	凝血酶原时间延长	INVESTIGATIONS	各类检查	25.95 ( 13.91 - 48.4 )	25.92 ( 237.09 )	25.66 ( 15.23 )	4.68 ( 3.01 )	是	是	是	是	5	凝血酶原时间延长	INVESTIGATIONS	各类检查	84.46 ( 9.86 - 723.22 )	84.27 ( 68.58 )	14.88 ( 2.47 )	3.9 ( 1.9 )	是	是	是	是	3	凝血酶原时间延长	INVESTIGATIONS	各类检查	8.99 ( 2.15 - 37.63 )	8.98 ( 13.3 )	5.99 ( 1.81 )	2.58 ( 0.66 )	是	是	否	是	1	凝血酶原时间延长	INVESTIGATIONS	各类检查	5.19 ( 0.72 - 37.32 )	5.19 ( 3.34 )	5.14 ( 0.99 )	2.36 ( 0.67 )	否	否	否	是
ERYTHEMA	10	红斑	SKIN AND SUBCUTANEOUS TISSUE DISORDERS	皮肤及皮下组织类疾病	0.28 ( 0.15 - 0.52 )	0.28 ( 18.76 )	0.28 ( 0.17 )	-1.84 ( -3.51 )	否	否	否	否	2	红斑	SKIN AND SUBCUTANEOUS TISSUE DISORDERS	皮肤及皮下组织类疾病	0.47 ( 0.12 - 1.93 )	0.47 ( 1.13 )	0.49 ( 0.15 )	-1.03 ( -2.73 )	否	否	否	否	4	红斑	SKIN AND SUBCUTANEOUS TISSUE DISORDERS	皮肤及皮下组织类疾病	0.32 ( 0.12 - 0.87 )	0.33 ( 5.49 )	0.34 ( 0.15 )	-1.56 ( -3.24 )	否	否	否	否	1	红斑	SKIN AND SUBCUTANEOUS TISSUE DISORDERS	皮肤及皮下组织类疾病	0.03 ( 0 - 0.24 )	0.03 ( 28.18 )	0.03 ( 0.01 )	-4.89 ( -6.56 )	否	否	否	否
ACTIVATED PARTIAL THROMBOPLASTIN TIME PROLONGED	10	活化部分凝血活酶时间延长	INVESTIGATIONS	各类检查	25.2 ( 13.51 - 47 )	25.18 ( 229.81 )	24.93 ( 14.8 )	4.64 ( 2.97 )	是	是	是	是	3	活化部分凝血活酶时间延长	INVESTIGATIONS	各类检查	16.88 ( 3.4 - 83.66 )	16.85 ( 22.37 )	8.93 ( 2.34 )	3.16 ( 1.17 )	是	是	是	是	4	活化部分凝血活酶时间延长	INVESTIGATIONS	各类检查	4 ( 1.33 - 12.05 )	3.99 ( 7.08 )	3.36 ( 1.34 )	1.75 ( -0.04 )	是	是	否	否	3	活化部分凝血活酶时间延长	INVESTIGATIONS	各类检查	13.18 ( 4.17 - 41.62 )	13.16 ( 32.71 )	12.8 ( 4.89 )	3.68 ( 1.99 )	是	是	是	是
BILIRUBIN CONJUGATED INCREASED	10	结合胆红素升高	INVESTIGATIONS	各类检查	42.66 ( 22.82 - 79.74 )	42.62 ( 399.46 )	41.91 ( 24.83 )	5.39 ( 3.72 )	是	是	是	是	3	结合胆红素升高	INVESTIGATIONS	各类检查	25.31 ( 4.23 - 151.57 )	25.28 ( 27.99 )	10.71 ( 2.4 )	3.42 ( 1.38 )	是	是	是	是	3	结合胆红素升高	INVESTIGATIONS	各类检查	44.95 ( 4.67 - 432.29 )	44.91 ( 32.2 )	11.98 ( 1.8 )	3.58 ( 1.47 )	是	是	否	是	4	结合胆红素升高	INVESTIGATIONS	各类检查	42.64 ( 15.24 - 119.3 )	42.56 ( 147.58 )	38.78 ( 16.4 )	5.28 ( 3.56 )	是	是	是	是
BLOOD ALBUMIN DECREASED	10	血白蛋白降低	INVESTIGATIONS	各类检查	11.88 ( 6.38 - 22.12 )	11.87 ( 99.07 )	11.82 ( 7.02 )	3.56 ( 1.9 )	是	是	是	是	1	血白蛋白降低	INVESTIGATIONS	各类检查	16.86 ( 1.05 - 269.67 )	16.85 ( 7.46 )	8.93 ( 0.88 )	3.16 ( 0.8 )	否	否	否	是	4	血白蛋白降低	INVESTIGATIONS	各类检查	14.99 ( 3.75 - 59.96 )	14.97 ( 26.08 )	7.99 ( 2.5 )	3 ( 1.07 )	是	是	是	是	3	血白蛋白降低	INVESTIGATIONS	各类检查	10.07 ( 3.2 - 31.66 )	10.05 ( 23.9 )	9.84 ( 3.77 )	3.3 ( 1.61 )	是	是	是	是
ACUTE KIDNEY INJURY	10	急性肾损伤	RENAL AND URINARY DISORDERS	肾脏及泌尿系统疾病	0.31 ( 0.17 - 0.58 )	0.31 ( 15.36 )	0.31 ( 0.18 )	-1.69 ( -3.35 )	否	否	否	否	3	急性肾损伤	RENAL AND URINARY DISORDERS	肾脏及泌尿系统疾病	0.68 ( 0.22 - 2.17 )	0.68 ( 0.42 )	0.7 ( 0.26 )	-0.52 ( -2.22 )	否	否	否	否	3	急性肾损伤	RENAL AND URINARY DISORDERS	肾脏及泌尿系统疾病	0.33 ( 0.1 - 1.04 )	0.33 ( 4 )	0.34 ( 0.13 )	-1.54 ( -3.22 )	否	否	否	否	4	急性肾损伤	RENAL AND URINARY DISORDERS	肾脏及泌尿系统疾病	0.79 ( 0.29 - 2.1 )	0.79 ( 0.23 )	0.79 ( 0.35 )	-0.35 ( -2.02 )	否	否	否	否
HYPOKALAEMIA	10	低钾血症	METABOLISM AND NUTRITION DISORDERS	代谢及营养类疾病	1.53 ( 0.82 - 2.84 )	1.53 ( 1.82 )	1.53 ( 0.91 )	0.61 ( -1.06 )	否	否	否	否	2	低钾血症	METABOLISM AND NUTRITION DISORDERS	代谢及营养类疾病	0.99 ( 0.24 - 4.13 )	0.99 ( 0 )	0.99 ( 0.3 )	-0.01 ( -1.74 )	否	否	否	否	8	低钾血症	METABOLISM AND NUTRITION DISORDERS	代谢及营养类疾病	2.55 ( 1.2 - 5.41 )	2.55 ( 6.44 )	2.32 ( 1.24 )	1.22 ( -0.49 )	是	是	否	否
HYPOTENSION	10	低血压	VASCULAR DISORDERS	血管与淋巴管类疾病	0.35 ( 0.19 - 0.65 )	0.35 ( 12.02 )	0.35 ( 0.21 )	-1.51 ( -3.18 )	否	否	否	否	2	低血压	VASCULAR DISORDERS	血管与淋巴管类疾病	0.47 ( 0.11 - 1.91 )	0.47 ( 1.18 )	0.48 ( 0.15 )	-1.05 ( -2.75 )	否	否	否	否	5	低血压	VASCULAR DISORDERS	血管与淋巴管类疾病	0.62 ( 0.25 - 1.51 )	0.62 ( 1.13 )	0.63 ( 0.3 )	-0.66 ( -2.34 )	否	否	否	否	3	低血压	VASCULAR DISORDERS	血管与淋巴管类疾病	0.46 ( 0.15 - 1.42 )	0.46 ( 1.93 )	0.46 ( 0.18 )	-1.12 ( -2.79 )	否	否	否	否
HAEMOLYSIS	10	溶血症	BLOOD AND LYMPHATIC SYSTEM DISORDERS	血液及淋巴系统疾病	10.47 ( 5.63 - 19.5 )	10.46 ( 85.23 )	10.42 ( 6.2 )	3.38 ( 1.71 )	是	是	是	是	3	溶血症	BLOOD AND LYMPHATIC SYSTEM DISORDERS	血液及淋巴系统疾病	5.06 ( 1.39 - 18.4 )	5.06 ( 7.51 )	4.12 ( 1.4 )	2.04 ( 0.21 )	是	是	否	是	4	溶血症	BLOOD AND LYMPHATIC SYSTEM DISORDERS	血液及淋巴系统疾病	2.85 ( 0.98 - 8.32 )	2.85 ( 4.04 )	2.56 ( 1.04 )	1.35 ( -0.41 )	否	是	否	否	3	溶血症	BLOOD AND LYMPHATIC SYSTEM DISORDERS	血液及淋巴系统疾病	11.73 ( 3.72 - 36.97 )	11.71 ( 28.61 )	11.43 ( 4.37 )	3.51 ( 1.83 )	是	是	是	是
NEUTROPHIL COUNT INCREASED	10	中性粒细胞计数升高	INVESTIGATIONS	各类检查	6.95 ( 3.74 - 12.94 )	6.95 ( 50.76 )	6.93 ( 4.12 )	2.79 ( 1.13 )	是	是	是	是	4	中性粒细胞计数升高	INVESTIGATIONS	各类检查	67.53 ( 7.54 - 604.49 )	67.42 ( 52.35 )	14.28 ( 2.28 )	3.84 ( 1.8 )	是	是	是	是	4	中性粒细胞计数升高	INVESTIGATIONS	各类检查	11.99 ( 3.22 - 44.67 )	11.98 ( 22.36 )	7.1 ( 2.36 )	2.83 ( 0.93 )	是	是	是	是	2	中性粒细胞计数升高	INVESTIGATIONS	各类检查	8.35 ( 2.06 - 33.87 )	8.34 ( 12.68 )	8.2 ( 2.54 )	3.04 ( 1.35 )	否	否	是	是
RESPIRATORY ARREST	10	呼吸停止	RESPIRATORY, THORACIC AND MEDIASTINAL DISORDERS	呼吸系统、胸及纵隔疾病	4.6 ( 2.48 - 8.57 )	4.6 ( 28.14 )	4.59 ( 2.73 )	2.2 ( 0.53 )	是	是	是	是	4	呼吸停止	RESPIRATORY, THORACIC AND MEDIASTINAL DISORDERS	呼吸系统、胸及纵隔疾病	1.25 ( 0.45 - 3.45 )	1.25 ( 0.18 )	1.23 ( 0.53 )	0.3 ( -1.41 )	否	否	否	否	3	呼吸停止	RESPIRATORY, THORACIC AND MEDIASTINAL DISORDERS	呼吸系统、胸及纵隔疾病	0.74 ( 0.23 - 2.35 )	0.74 ( 0.27 )	0.75 ( 0.28 )	-0.42 ( -2.12 )	否	否	否	否	1	呼吸停止	RESPIRATORY, THORACIC AND MEDIASTINAL DISORDERS	呼吸系统、胸及纵隔疾病	1.05 ( 0.15 - 7.5 )	1.05 ( 0 )	1.05 ( 0.2 )	0.07 ( -1.6 )	否	否	否	否
COAGULOPATHY	10	凝血障碍	BLOOD AND LYMPHATIC SYSTEM DISORDERS	血液及淋巴系统疾病	5.28 ( 2.84 - 9.82 )	5.28 ( 34.58 )	5.27 ( 3.13 )	2.4 ( 0.73 )	是	是	是	是	2	凝血障碍	BLOOD AND LYMPHATIC SYSTEM DISORDERS	血液及淋巴系统疾病	1.12 ( 0.27 - 4.71 )	1.12 ( 0.03 )	1.12 ( 0.34 )	0.16 ( -1.58 )	否	否	否	否	6	凝血障碍	BLOOD AND LYMPHATIC SYSTEM DISORDERS	血液及淋巴系统疾病	3.21 ( 1.33 - 7.76 )	3.21 ( 7.51 )	2.82 ( 1.35 )	1.49 ( -0.24 )	是	是	否	否
SPUTUM INCREASED	10	痰增多	RESPIRATORY, THORACIC AND MEDIASTINAL DISORDERS	呼吸系统、胸及纵隔疾病	24.79 ( 13.29 - 46.24 )	24.77 ( 225.83 )	24.53 ( 14.56 )	4.62 ( 2.95 )	是	是	是	是	2	痰增多	RESPIRATORY, THORACIC AND MEDIASTINAL DISORDERS	呼吸系统、胸及纵隔疾病	Inf ( NaN - Inf )	Inf ( 33.71 )	17.85 ( 0 )	4.16 ( 1.8 )	否	否	否	是	4	痰增多	RESPIRATORY, THORACIC AND MEDIASTINAL DISORDERS	呼吸系统、胸及纵隔疾病	19.98 ( 4.47 - 89.33 )	19.96 ( 30.88 )	9.13 ( 2.61 )	3.19 ( 1.24 )	是	是	是	是
BLOOD PRESSURE DECREASED	9	血压降低	INVESTIGATIONS	各类检查	0.97 ( 0.5 - 1.86 )	0.97 ( 0.01 )	0.97 ( 0.56 )	-0.05 ( -1.71 )	否	否	否	否													4	血压降低	INVESTIGATIONS	各类检查	2.61 ( 0.9 - 7.54 )	2.6 ( 3.37 )	2.37 ( 0.97 )	1.24 ( -0.51 )	否	否	否	否	1	血压降低	INVESTIGATIONS	各类检查	0.79 ( 0.11 - 5.65 )	0.79 ( 0.05 )	0.79 ( 0.15 )	-0.33 ( -2 )	否	否	否	否
HEART RATE DECREASED	9	心率降低	INVESTIGATIONS	各类检查	1.33 ( 0.69 - 2.56 )	1.33 ( 0.73 )	1.33 ( 0.77 )	0.41 ( -1.26 )	否	否	否	否	1	心率降低	INVESTIGATIONS	各类检查	0.62 ( 0.08 - 4.59 )	0.62 ( 0.22 )	0.64 ( 0.12 )	-0.65 ( -2.4 )	否	否	否	否													3	心率降低	INVESTIGATIONS	各类检查	4.75 ( 1.52 - 14.84 )	4.75 ( 8.78 )	4.7 ( 1.81 )	2.23 ( 0.56 )	是	是	否	是
CORONAVIRUS INFECTION	9	冠状病毒感染	INFECTIONS AND INFESTATIONS	感染及侵染类疾病	3.53 ( 1.84 - 6.79 )	3.53 ( 16.28 )	3.52 ( 2.04 )	1.82 ( 0.15 )	是	是	是	是	1	冠状病毒感染	INFECTIONS AND INFESTATIONS	感染及侵染类疾病	1.3 ( 0.17 - 9.92 )	1.3 ( 0.06 )	1.28 ( 0.23 )	0.35 ( -1.47 )	否	否	否	否	1	冠状病毒感染	INFECTIONS AND INFESTATIONS	感染及侵染类疾病	0.5 ( 0.07 - 3.66 )	0.5 ( 0.49 )	0.52 ( 0.1 )	-0.96 ( -2.7 )	否	否	否	否	2	冠状病毒感染	INFECTIONS AND INFESTATIONS	感染及侵染类疾病	8.61 ( 2.12 - 34.92 )	8.6 ( 13.16 )	8.45 ( 2.62 )	3.08 ( 1.39 )	否	否	是	是
SPINAL MUSCULAR ATROPHY	9	脊髓性肌萎缩症	CONGENITAL, FAMILIAL AND GENETIC DISORDERS	各种先天性家族性遗传性疾病	189 ( 95.91 - 372.42 )	188.82 ( 1561.33 )	175.4 ( 99.44 )	7.45 ( 5.77 )	是	是	是	是	1	脊髓性肌萎缩症	CONGENITAL, FAMILIAL AND GENETIC DISORDERS	各种先天性家族性遗传性疾病	1.69 ( 0.22 - 13.17 )	1.69 ( 0.25 )	1.62 ( 0.29 )	0.7 ( -1.16 )	否	否	否	否	3	脊髓性肌萎缩症	CONGENITAL, FAMILIAL AND GENETIC DISORDERS	各种先天性家族性遗传性疾病	4.49 ( 1.24 - 16.34 )	4.49 ( 6.26 )	3.69 ( 1.25 )	1.88 ( 0.05 )	是	是	否	是	1	脊髓性肌萎缩症	CONGENITAL, FAMILIAL AND GENETIC DISORDERS	各种先天性家族性遗传性疾病	12.9 ( 1.76 - 94.38 )	12.9 ( 10.65 )	12.55 ( 2.37 )	3.65 ( 1.91 )	否	否	是	是
DISCOMFORT	9	不适	GENERAL DISORDERS AND ADMINISTRATION SITE CONDITIONS	全身性疾病及给药部位各种反应	0.8 ( 0.41 - 1.53 )	0.8 ( 0.47 )	0.8 ( 0.46 )	-0.33 ( -1.99 )	否	否	否	否													6	不适	GENERAL DISORDERS AND ADMINISTRATION SITE CONDITIONS	全身性疾病及给药部位各种反应	3.91 ( 1.59 - 9.61 )	3.91 ( 10.29 )	3.3 ( 1.56 )	1.72 ( -0.02 )	是	是	否	否	2	不适	GENERAL DISORDERS AND ADMINISTRATION SITE CONDITIONS	全身性疾病及给药部位各种反应	1.09 ( 0.27 - 4.38 )	1.09 ( 0.02 )	1.09 ( 0.34 )	0.13 ( -1.54 )	否	否	否	否
ILL-DEFINED DISORDER	9	未明确定义的疾病	GENERAL DISORDERS AND ADMINISTRATION SITE CONDITIONS	全身性疾病及给药部位各种反应	0.65 ( 0.34 - 1.24 )	0.65 ( 1.75 )	0.65 ( 0.37 )	-0.63 ( -2.3 )	否	否	否	否	5	未明确定义的疾病	GENERAL DISORDERS AND ADMINISTRATION SITE CONDITIONS	全身性疾病及给药部位各种反应	3.13 ( 1.2 - 8.12 )	3.12 ( 6.09 )	2.79 ( 1.25 )	1.48 ( -0.26 )	是	是	否	否
HEPATIC ENZYME ABNORMAL	9	肝酶异常	INVESTIGATIONS	各类检查	11.6 ( 6.02 - 22.34 )	11.59 ( 86.69 )	11.54 ( 6.67 )	3.53 ( 1.86 )	是	是	是	是													3	肝酶异常	INVESTIGATIONS	各类检查	6.42 ( 1.66 - 24.84 )	6.42 ( 9.6 )	4.79 ( 1.54 )	2.26 ( 0.38 )	是	是	否	是	1	肝酶异常	INVESTIGATIONS	各类检查	9.9 ( 1.36 - 71.94 )	9.9 ( 7.82 )	9.7 ( 1.84 )	3.28 ( 1.56 )	否	否	否	是
THROMBOSIS	9	血栓形成	VASCULAR DISORDERS	血管与淋巴管类疾病	0.76 ( 0.39 - 1.45 )	0.76 ( 0.71 )	0.76 ( 0.44 )	-0.4 ( -2.07 )	否	否	否	否	3	血栓形成	VASCULAR DISORDERS	血管与淋巴管类疾病	1.87 ( 0.57 - 6.18 )	1.87 ( 1.1 )	1.79 ( 0.66 )	0.84 ( -0.91 )	否	否	否	否	3	血栓形成	VASCULAR DISORDERS	血管与淋巴管类疾病	3.75 ( 1.06 - 13.28 )	3.74 ( 4.83 )	3.19 ( 1.11 )	1.68 ( -0.14 )	是	是	否	否	2	血栓形成	VASCULAR DISORDERS	血管与淋巴管类疾病	3.41 ( 0.85 - 13.71 )	3.4 ( 3.37 )	3.39 ( 1.06 )	1.76 ( 0.08 )	否	否	否	是
BLOOD GLUCOSE INCREASED	9	血葡萄糖升高	INVESTIGATIONS	各类检查	0.4 ( 0.21 - 0.78 )	0.41 ( 7.88 )	0.41 ( 0.23 )	-1.3 ( -2.97 )	否	否	否	否	3	血葡萄糖升高	INVESTIGATIONS	各类检查	5.06 ( 1.39 - 18.4 )	5.06 ( 7.51 )	4.12 ( 1.4 )	2.04 ( 0.21 )	是	是	否	是	2	血葡萄糖升高	INVESTIGATIONS	各类检查	1.58 ( 0.37 - 6.77 )	1.58 ( 0.38 )	1.52 ( 0.45 )	0.61 ( -1.17 )	否	否	否	否	3	血葡萄糖升高	INVESTIGATIONS	各类检查	2.04 ( 0.66 - 6.36 )	2.04 ( 1.59 )	2.04 ( 0.79 )	1.03 ( -0.64 )	否	否	否	否
BLOOD URIC ACID INCREASED	9	血尿酸升高	INVESTIGATIONS	各类检查	10.84 ( 5.63 - 20.87 )	10.83 ( 79.95 )	10.79 ( 6.23 )	3.43 ( 1.76 )	是	是	是	是	4	血尿酸升高	INVESTIGATIONS	各类检查	Inf ( NaN - Inf )	Inf ( 67.42 )	17.85 ( 0 )	4.16 ( 2.05 )	否	是	否	是	5	血尿酸升高	INVESTIGATIONS	各类检查	24.99 ( 5.97 - 104.61 )	24.95 ( 43.12 )	9.98 ( 3.01 )	3.32 ( 1.4 )	是	是	是	是
LYMPHOCYTE COUNT DECREASED	9	淋巴细胞计数降低	INVESTIGATIONS	各类检查	2.5 ( 1.3 - 4.81 )	2.5 ( 8.08 )	2.5 ( 1.44 )	1.32 ( -0.35 )	是	是	否	否	3	淋巴细胞计数降低	INVESTIGATIONS	各类检查	12.66 ( 2.83 - 56.58 )	12.64 ( 18.38 )	7.65 ( 2.19 )	2.94 ( 0.98 )	是	是	是	是	5	淋巴细胞计数降低	INVESTIGATIONS	各类检查	7.5 ( 2.56 - 21.94 )	7.49 ( 18.74 )	5.32 ( 2.17 )	2.41 ( 0.6 )	是	是	是	是	1	淋巴细胞计数降低	INVESTIGATIONS	各类检查	1.47 ( 0.21 - 10.5 )	1.47 ( 0.15 )	1.47 ( 0.28 )	0.56 ( -1.12 )	否	否	否	否
EYE MOVEMENT DISORDER	9	眼动障碍	EYE DISORDERS	眼器官疾病	11.21 ( 5.82 - 21.59 )	11.2 ( 83.26 )	11.16 ( 6.45 )	3.48 ( 1.81 )	是	是	是	是	2	眼动障碍	EYE DISORDERS	眼器官疾病	1.98 ( 0.46 - 8.59 )	1.98 ( 0.87 )	1.88 ( 0.55 )	0.91 ( -0.88 )	否	否	否	否	4	眼动障碍	EYE DISORDERS	眼器官疾病	1.71 ( 0.61 - 4.82 )	1.71 ( 1.06 )	1.64 ( 0.69 )	0.71 ( -1.02 )	否	否	否	否	2	眼动障碍	EYE DISORDERS	眼器官疾病	4.12 ( 1.02 - 16.58 )	4.11 ( 4.67 )	4.08 ( 1.27 )	2.03 ( 0.35 )	否	否	否	是
HYPONATRAEMIA	9	低钠血症	METABOLISM AND NUTRITION DISORDERS	代谢及营养类疾病	1.18 ( 0.61 - 2.26 )	1.18 ( 0.24 )	1.18 ( 0.68 )	0.24 ( -1.43 )	否	否	否	否	5	低钠血症	METABOLISM AND NUTRITION DISORDERS	代谢及营养类疾病	1.96 ( 0.78 - 4.96 )	1.96 ( 2.11 )	1.86 ( 0.86 )	0.9 ( -0.82 )	否	否	否	否	3	低钠血症	METABOLISM AND NUTRITION DISORDERS	代谢及营养类疾病	1.73 ( 0.52 - 5.71 )	1.73 ( 0.82 )	1.65 ( 0.61 )	0.72 ( -1.02 )	否	否	否	否
RED BLOOD CELL SEDIMENTATION RATE INCREASED	9	红细胞沉降率升高	INVESTIGATIONS	各类检查	4.45 ( 2.31 - 8.56 )	4.45 ( 24.01 )	4.44 ( 2.57 )	2.15 ( 0.48 )	是	是	是	是	4	红细胞沉降率升高	INVESTIGATIONS	各类检查	Inf ( NaN - Inf )	Inf ( 67.42 )	17.85 ( 0 )	4.16 ( 2.05 )	否	是	否	是	1	红细胞沉降率升高	INVESTIGATIONS	各类检查	14.98 ( 0.94 - 239.48 )	14.97 ( 6.52 )	7.99 ( 0.79 )	3 ( 0.64 )	否	否	否	是	4	红细胞沉降率升高	INVESTIGATIONS	各类检查	6.88 ( 2.56 - 18.48 )	6.86 ( 19.73 )	6.77 ( 2.96 )	2.76 ( 1.08 )	是	是	是	是
OLIGURIA	9	少尿	RENAL AND URINARY DISORDERS	肾脏及泌尿系统疾病	11.67 ( 6.06 - 22.47 )	11.66 ( 87.29 )	11.61 ( 6.71 )	3.54 ( 1.87 )	是	是	是	是													7	少尿	RENAL AND URINARY DISORDERS	肾脏及泌尿系统疾病	5.83 ( 2.43 - 13.97 )	5.82 ( 20.14 )	4.47 ( 2.15 )	2.16 ( 0.4 )	是	是	是	是	2	少尿	RENAL AND URINARY DISORDERS	肾脏及泌尿系统疾病	5.92 ( 1.46 - 23.9 )	5.91 ( 8.05 )	5.84 ( 1.82 )	2.55 ( 0.86 )	否	否	否	是
TACHYARRHYTHMIA	9	快速性心律失常	CARDIAC DISORDERS	心脏器官疾病	32.52 ( 16.84 - 62.79 )	32.49 ( 271.09 )	32.08 ( 18.5 )	5 ( 3.33 )	是	是	是	是													6	快速性心律失常	CARDIAC DISORDERS	心脏器官疾病	6.43 ( 2.47 - 16.73 )	6.42 ( 19.21 )	4.79 ( 2.15 )	2.26 ( 0.48 )	是	是	是	是	3	快速性心律失常	CARDIAC DISORDERS	心脏器官疾病	49.18 ( 14.87 - 162.62 )	49.11 ( 126.76 )	44.13 ( 16.22 )	5.46 ( 3.72 )	是	是	是	是
BLOOD TEST ABNORMAL	9	血液检查异常	INVESTIGATIONS	各类检查	3.26 ( 1.69 - 6.26 )	3.25 ( 14.03 )	3.25 ( 1.88 )	1.7 ( 0.03 )	是	是	否	是	3	血液检查异常	INVESTIGATIONS	各类检查	25.31 ( 4.23 - 151.57 )	25.28 ( 27.99 )	10.71 ( 2.4 )	3.42 ( 1.38 )	是	是	是	是	3	血液检查异常	INVESTIGATIONS	各类检查	11.24 ( 2.51 - 50.23 )	11.23 ( 15.97 )	6.84 ( 1.96 )	2.77 ( 0.82 )	是	是	否	是	2	血液检查异常	INVESTIGATIONS	各类检查	10.52 ( 2.58 - 42.81 )	10.51 ( 16.79 )	10.28 ( 3.18 )	3.36 ( 1.67 )	否	否	是	是
BACTERIAL INFECTION	8	细菌性感染	INFECTIONS AND INFESTATIONS	感染及侵染类疾病	2.76 ( 1.38 - 5.52 )	2.76 ( 8.95 )	2.76 ( 1.54 )	1.46 ( -0.2 )	是	是	否	否	2	细菌性感染	INFECTIONS AND INFESTATIONS	感染及侵染类疾病	0.7 ( 0.17 - 2.89 )	0.7 ( 0.24 )	0.71 ( 0.22 )	-0.49 ( -2.2 )	否	否	否	否	2	细菌性感染	INFECTIONS AND INFESTATIONS	感染及侵染类疾病	0.64 ( 0.15 - 2.62 )	0.64 ( 0.4 )	0.65 ( 0.2 )	-0.62 ( -2.33 )	否	否	否	否	2	细菌性感染	INFECTIONS AND INFESTATIONS	感染及侵染类疾病	1.97 ( 0.49 - 7.91 )	1.97 ( 0.95 )	1.97 ( 0.61 )	0.98 ( -0.7 )	否	否	否	否
CELLULITIS	8	蜂窝织炎	INFECTIONS AND INFESTATIONS	感染及侵染类疾病	1.11 ( 0.55 - 2.22 )	1.11 ( 0.09 )	1.11 ( 0.62 )	0.15 ( -1.52 )	否	否	否	否	2	蜂窝织炎	INFECTIONS AND INFESTATIONS	感染及侵染类疾病	8.43 ( 1.54 - 46.07 )	8.43 ( 8.73 )	5.95 ( 1.44 )	2.57 ( 0.58 )	否	否	否	是	4	蜂窝织炎	INFECTIONS AND INFESTATIONS	感染及侵染类疾病	1.76 ( 0.62 - 4.97 )	1.76 ( 1.18 )	1.68 ( 0.71 )	0.75 ( -0.98 )	否	否	否	否
DISEASE PROGRESSION	8	疾病进展	GENERAL DISORDERS AND ADMINISTRATION SITE CONDITIONS	全身性疾病及给药部位各种反应	0.43 ( 0.21 - 0.86 )	0.43 ( 6.13 )	0.43 ( 0.24 )	-1.22 ( -2.89 )	否	否	否	否													4	疾病进展	GENERAL DISORDERS AND ADMINISTRATION SITE CONDITIONS	全身性疾病及给药部位各种反应	0.39 ( 0.15 - 1.06 )	0.39 ( 3.64 )	0.41 ( 0.18 )	-1.29 ( -2.97 )	否	否	否	否
PULMONARY CONGESTION	8	肺淤血	RESPIRATORY, THORACIC AND MEDIASTINAL DISORDERS	呼吸系统、胸及纵隔疾病	4.63 ( 2.31 - 9.27 )	4.63 ( 22.73 )	4.62 ( 2.59 )	2.21 ( 0.54 )	是	是	是	是	1	肺淤血	RESPIRATORY, THORACIC AND MEDIASTINAL DISORDERS	呼吸系统、胸及纵隔疾病	0.7 ( 0.09 - 5.19 )	0.7 ( 0.12 )	0.71 ( 0.13 )	-0.49 ( -2.25 )	否	否	否	否	4	肺淤血	RESPIRATORY, THORACIC AND MEDIASTINAL DISORDERS	呼吸系统、胸及纵隔疾病	3.75 ( 1.25 - 11.21 )	3.74 ( 6.43 )	3.19 ( 1.28 )	1.68 ( -0.11 )	是	是	否	否	1	肺淤血	RESPIRATORY, THORACIC AND MEDIASTINAL DISORDERS	呼吸系统、胸及纵隔疾病	5.83 ( 0.81 - 41.98 )	5.83 ( 3.95 )	5.76 ( 1.11 )	2.53 ( 0.83 )	否	否	否	是
GASTROENTERITIS	8	胃肠炎	INFECTIONS AND INFESTATIONS	感染及侵染类疾病	4.12 ( 2.06 - 8.24 )	4.11 ( 18.82 )	4.11 ( 2.3 )	2.04 ( 0.37 )	是	是	是	是	1	胃肠炎	INFECTIONS AND INFESTATIONS	感染及侵染类疾病	0.89 ( 0.12 - 6.63 )	0.89 ( 0.01 )	0.89 ( 0.17 )	-0.16 ( -1.95 )	否	否	否	否	3	胃肠炎	INFECTIONS AND INFESTATIONS	感染及侵染类疾病	0.98 ( 0.3 - 3.14 )	0.98 ( 0 )	0.98 ( 0.37 )	-0.03 ( -1.75 )	否	否	否	否	2	胃肠炎	INFECTIONS AND INFESTATIONS	感染及侵染类疾病	2.37 ( 0.59 - 9.5 )	2.36 ( 1.57 )	2.36 ( 0.74 )	1.24 ( -0.44 )	否	否	否	否
GRANULOCYTE COUNT DECREASED	8	粒细胞计数降低	INVESTIGATIONS	各类检查	33.09 ( 16.46 - 66.49 )	33.06 ( 245.42 )	32.63 ( 18.2 )	5.03 ( 3.36 )	是	是	是	是													2	粒细胞计数降低	INVESTIGATIONS	各类检查	9.99 ( 1.67 - 59.79 )	9.98 ( 9.7 )	6.39 ( 1.43 )	2.68 ( 0.63 )	否	否	否	是	5	粒细胞计数降低	INVESTIGATIONS	各类检查	44.44 ( 17.67 - 111.75 )	44.33 ( 191.8 )	40.24 ( 18.6 )	5.33 ( 3.62 )	是	是	是	是
OTITIS MEDIA	8	中耳炎	INFECTIONS AND INFESTATIONS	感染及侵染类疾病	19.36 ( 9.65 - 38.83 )	19.35 ( 138.11 )	19.2 ( 10.73 )	4.26 ( 2.59 )	是	是	是	是	5	中耳炎	INFECTIONS AND INFESTATIONS	感染及侵染类疾病	9.38 ( 3.14 - 28.02 )	9.36 ( 24.02 )	6.38 ( 2.55 )	2.67 ( 0.85 )	是	是	是	是													2	中耳炎	INFECTIONS AND INFESTATIONS	感染及侵染类疾病	6.93 ( 1.71 - 28.03 )	6.92 ( 9.97 )	6.83 ( 2.12 )	2.77 ( 1.08 )	否	否	是	是
APNOEA	8	呼吸暂停	RESPIRATORY, THORACIC AND MEDIASTINAL DISORDERS	呼吸系统、胸及纵隔疾病	9.38 ( 4.68 - 18.79 )	9.37 ( 59.62 )	9.34 ( 5.22 )	3.22 ( 1.56 )	是	是	是	是	3	呼吸暂停	RESPIRATORY, THORACIC AND MEDIASTINAL DISORDERS	呼吸系统、胸及纵隔疾病	0.66 ( 0.21 - 2.11 )	0.67 ( 0.49 )	0.68 ( 0.26 )	-0.56 ( -2.26 )	否	否	否	否	4	呼吸暂停	RESPIRATORY, THORACIC AND MEDIASTINAL DISORDERS	呼吸系统、胸及纵隔疾病	1.62 ( 0.58 - 4.55 )	1.62 ( 0.85 )	1.56 ( 0.66 )	0.64 ( -1.09 )	否	否	否	否	1	呼吸暂停	RESPIRATORY, THORACIC AND MEDIASTINAL DISORDERS	呼吸系统、胸及纵隔疾病	2.03 ( 0.28 - 14.47 )	2.03 ( 0.52 )	2.02 ( 0.39 )	1.02 ( -0.66 )	否	否	否	否
BLOOD GLUCOSE DECREASED	8	血葡萄糖降低	INVESTIGATIONS	各类检查	1.53 ( 0.77 - 3.06 )	1.53 ( 1.47 )	1.53 ( 0.86 )	0.61 ( -1.05 )	否	否	否	否													1	血葡萄糖降低	INVESTIGATIONS	各类检查	0.68 ( 0.09 - 5.05 )	0.68 ( 0.14 )	0.69 ( 0.13 )	-0.53 ( -2.29 )	否	否	否	否	5	血葡萄糖降低	INVESTIGATIONS	各类检查	11.59 ( 4.76 - 28.21 )	11.56 ( 46.99 )	11.29 ( 5.36 )	3.5 ( 1.82 )	是	是	是	是
OEDEMA PERIPHERAL	8	外周水肿	GENERAL DISORDERS AND ADMINISTRATION SITE CONDITIONS	全身性疾病及给药部位各种反应	0.66 ( 0.33 - 1.32 )	0.66 ( 1.43 )	0.66 ( 0.37 )	-0.6 ( -2.27 )	否	否	否	否													6	外周水肿	GENERAL DISORDERS AND ADMINISTRATION SITE CONDITIONS	全身性疾病及给药部位各种反应	2.14 ( 0.91 - 5.04 )	2.14 ( 3.19 )	2 ( 0.98 )	1 ( -0.72 )	否	否	否	否	1	外周水肿	GENERAL DISORDERS AND ADMINISTRATION SITE CONDITIONS	全身性疾病及给药部位各种反应	0.98 ( 0.14 - 7 )	0.98 ( 0 )	0.98 ( 0.19 )	-0.02 ( -1.7 )	否	否	否	否
AMMONIA INCREASED	8	氨升高	INVESTIGATIONS	各类检查	13.25 ( 6.61 - 26.56 )	13.24 ( 90.06 )	13.18 ( 7.37 )	3.72 ( 2.05 )	是	是	是	是	1	氨升高	INVESTIGATIONS	各类检查	1.87 ( 0.24 - 14.79 )	1.87 ( 0.37 )	1.79 ( 0.32 )	0.84 ( -1.04 )	否	否	否	否	2	氨升高	INVESTIGATIONS	各类检查	4.28 ( 0.89 - 20.61 )	4.28 ( 3.91 )	3.55 ( 0.95 )	1.83 ( -0.07 )	否	否	否	否	5	氨升高	INVESTIGATIONS	各类检查	23.19 ( 9.42 - 57.09 )	23.13 ( 100.42 )	21.99 ( 10.35 )	4.46 ( 2.77 )	是	是	是	是
DEVELOPMENTAL HIP DYSPLASIA	8	髋关节发育不良	CONGENITAL, FAMILIAL AND GENETIC DISORDERS	各种先天性家族性遗传性疾病	54.59 ( 27.09 - 110.04 )	54.55 ( 411.39 )	53.38 ( 29.7 )	5.74 ( 4.07 )	是	是	是	是													4	髋关节发育不良	CONGENITAL, FAMILIAL AND GENETIC DISORDERS	各种先天性家族性遗传性疾病	5.99 ( 1.88 - 19.12 )	5.99 ( 11.88 )	4.56 ( 1.73 )	2.19 ( 0.36 )	是	是	否	是	1	髋关节发育不良	CONGENITAL, FAMILIAL AND GENETIC DISORDERS	各种先天性家族性遗传性疾病	18.51 ( 2.5 - 137.15 )	18.5 ( 15.87 )	17.77 ( 3.33 )	4.15 ( 2.39 )	否	否	是	是
MOTOR DYSFUNCTION	8	运动功能障碍	NERVOUS SYSTEM DISORDERS	各类神经系统疾病	5.68 ( 2.84 - 11.36 )	5.67 ( 30.72 )	5.66 ( 3.17 )	2.5 ( 0.83 )	是	是	是	是													1	运动功能障碍	NERVOUS SYSTEM DISORDERS	各类神经系统疾病	1.15 ( 0.15 - 8.81 )	1.15 ( 0.02 )	1.14 ( 0.21 )	0.19 ( -1.64 )	否	否	否	否	5	运动功能障碍	NERVOUS SYSTEM DISORDERS	各类神经系统疾病	14.22 ( 5.83 - 34.7 )	14.19 ( 59.32 )	13.76 ( 6.52 )	3.78 ( 2.1 )	是	是	是	是
HEPATITIS	8	肝炎	HEPATOBILIARY DISORDERS	肝胆系统疾病	2.33 ( 1.16 - 4.66 )	2.33 ( 6.04 )	2.32 ( 1.3 )	1.22 ( -0.45 )	是	是	否	否	2	肝炎	HEPATOBILIARY DISORDERS	肝胆系统疾病	5.62 ( 1.13 - 27.87 )	5.62 ( 5.7 )	4.46 ( 1.17 )	2.16 ( 0.23 )	否	否	否	是	1	肝炎	HEPATOBILIARY DISORDERS	肝胆系统疾病	1.15 ( 0.15 - 8.81 )	1.15 ( 0.02 )	1.14 ( 0.21 )	0.19 ( -1.64 )	否	否	否	否	3	肝炎	HEPATOBILIARY DISORDERS	肝胆系统疾病	3.34 ( 1.07 - 10.4 )	3.33 ( 4.86 )	3.32 ( 1.28 )	1.73 ( 0.06 )	是	是	否	是
EOSINOPHIL COUNT DECREASED	8	嗜酸粒细胞计数降低	INVESTIGATIONS	各类检查	19.95 ( 9.95 - 40.02 )	19.94 ( 142.74 )	19.78 ( 11.05 )	4.31 ( 2.64 )	是	是	是	是	7	嗜酸粒细胞计数降低	INVESTIGATIONS	各类检查	118.34 ( 14.55 - 962.32 )	117.98 ( 101.51 )	15.62 ( 2.7 )	3.97 ( 2.04 )	是	是	是	是	1	嗜酸粒细胞计数降低	INVESTIGATIONS	各类检查	14.98 ( 0.94 - 239.48 )	14.97 ( 6.52 )	7.99 ( 0.79 )	3 ( 0.64 )	否	否	否	是
FAECES DISCOLOURED	8	粪便变色	GASTROINTESTINAL DISORDERS	胃肠系统疾病	2.91 ( 1.45 - 5.82 )	2.91 ( 9.99 )	2.9 ( 1.63 )	1.54 ( -0.13 )	是	是	否	否	3	粪便变色	GASTROINTESTINAL DISORDERS	胃肠系统疾病	1.49 ( 0.46 - 4.85 )	1.49 ( 0.44 )	1.45 ( 0.54 )	0.53 ( -1.2 )	否	否	否	否	4	粪便变色	GASTROINTESTINAL DISORDERS	胃肠系统疾病	2.72 ( 0.94 - 7.91 )	2.72 ( 3.69 )	2.46 ( 1.01 )	1.3 ( -0.46 )	否	否	否	否
CARDIO-RESPIRATORY ARREST	8	心脏呼吸骤停	CARDIAC DISORDERS	心脏器官疾病	1.92 ( 0.96 - 3.83 )	1.91 ( 3.49 )	1.91 ( 1.07 )	0.94 ( -0.73 )	否	否	否	否													3	心脏呼吸骤停	CARDIAC DISORDERS	心脏器官疾病	0.65 ( 0.2 - 2.07 )	0.65 ( 0.54 )	0.67 ( 0.25 )	-0.59 ( -2.29 )	否	否	否	否	5	心脏呼吸骤停	CARDIAC DISORDERS	心脏器官疾病	3.83 ( 1.59 - 9.24 )	3.82 ( 10.32 )	3.8 ( 1.82 )	1.92 ( 0.25 )	是	是	否	是
MULTIPLE ORGAN DYSFUNCTION SYNDROME	8	多器官功能不全综合征	GENERAL DISORDERS AND ADMINISTRATION SITE CONDITIONS	全身性疾病及给药部位各种反应	1.43 ( 0.72 - 2.86 )	1.43 ( 1.04 )	1.43 ( 0.8 )	0.52 ( -1.15 )	否	否	否	否													6	多器官功能不全综合征	GENERAL DISORDERS AND ADMINISTRATION SITE CONDITIONS	全身性疾病及给药部位各种反应	1.08 ( 0.47 - 2.48 )	1.08 ( 0.04 )	1.08 ( 0.54 )	0.11 ( -1.59 )	否	否	否	否	1	多器官功能不全综合征	GENERAL DISORDERS AND ADMINISTRATION SITE CONDITIONS	全身性疾病及给药部位各种反应	0.38 ( 0.05 - 2.67 )	0.38 ( 1.04 )	0.38 ( 0.07 )	-1.41 ( -3.08 )	否	否	否	否
HAEMOGLOBIN INCREASED	8	血红蛋白升高	INVESTIGATIONS	各类检查	12.19 ( 6.08 - 24.43 )	12.18 ( 81.71 )	12.13 ( 6.78 )	3.6 ( 1.93 )	是	是	是	是	2	血红蛋白升高	INVESTIGATIONS	各类检查	33.74 ( 3.06 - 372.22 )	33.71 ( 21.16 )	11.9 ( 1.6 )	3.57 ( 1.37 )	否	否	否	是	3	血红蛋白升高	INVESTIGATIONS	各类检查	Inf ( NaN - Inf )	Inf ( 44.91 )	15.97 ( 0 )	4 ( 1.79 )	否	是	否	是	3	血红蛋白升高	INVESTIGATIONS	各类检查	24.59 ( 7.67 - 78.8 )	24.55 ( 64.09 )	23.27 ( 8.78 )	4.54 ( 2.83 )	是	是	是	是
HEPATIC CYTOLYSIS	8	肝细胞溶解	HEPATOBILIARY DISORDERS	肝胆系统疾病	3.04 ( 1.52 - 6.09 )	3.04 ( 10.95 )	3.04 ( 1.7 )	1.6 ( -0.06 )	是	是	否	否	1	肝细胞溶解	HEPATOBILIARY DISORDERS	肝胆系统疾病	0.48 ( 0.07 - 3.51 )	0.48 ( 0.54 )	0.5 ( 0.09 )	-1.01 ( -2.74 )	否	否	否	否	6	肝细胞溶解	HEPATOBILIARY DISORDERS	肝胆系统疾病	6.92 ( 2.63 - 18.22 )	6.91 ( 20.76 )	5.04 ( 2.24 )	2.33 ( 0.55 )	是	是	是	是
LYMPHOPENIA	8	淋巴细胞减少症	BLOOD AND LYMPHATIC SYSTEM DISORDERS	血液及淋巴系统疾病	3.2 ( 1.6 - 6.41 )	3.2 ( 12.11 )	3.2 ( 1.79 )	1.68 ( 0.01 )	是	是	否	是	3	淋巴细胞减少症	BLOOD AND LYMPHATIC SYSTEM DISORDERS	血液及淋巴系统疾病	1.33 ( 0.41 - 4.32 )	1.33 ( 0.23 )	1.31 ( 0.49 )	0.39 ( -1.34 )	否	否	否	否	5	淋巴细胞减少症	BLOOD AND LYMPHATIC SYSTEM DISORDERS	血液及淋巴系统疾病	3.12 ( 1.19 - 8.19 )	3.12 ( 5.96 )	2.75 ( 1.23 )	1.46 ( -0.29 )	是	是	否	否
RESPIRATORY SYNCYTIAL VIRUS BRONCHIOLITIS	7	呼吸道合胞病毒性细支气管炎	INFECTIONS AND INFESTATIONS	感染及侵染类疾病	72.86 ( 34.35 - 154.55 )	72.81 ( 481.47 )	70.74 ( 37.7 )	6.14 ( 4.47 )	是	是	是	是	4	呼吸道合胞病毒性细支气管炎	INFECTIONS AND INFESTATIONS	感染及侵染类疾病	0.8 ( 0.29 - 2.19 )	0.8 ( 0.19 )	0.81 ( 0.35 )	-0.3 ( -2 )	否	否	否	否	1	呼吸道合胞病毒性细支气管炎	INFECTIONS AND INFESTATIONS	感染及侵染类疾病	0.48 ( 0.07 - 3.54 )	0.48 ( 0.54 )	0.5 ( 0.09 )	-1 ( -2.74 )	否	否	否	否	2	呼吸道合胞病毒性细支气管炎	INFECTIONS AND INFESTATIONS	感染及侵染类疾病	170.4 ( 33.04 - 878.86 )	170.23 ( 240.34 )	121.88 ( 30.89 )	6.93 ( 4.97 )	否	否	是	是
LIVER INJURY	7	肝损伤	HEPATOBILIARY DISORDERS	肝胆系统疾病	1.72 ( 0.82 - 3.61 )	1.72 ( 2.1 )	1.72 ( 0.92 )	0.78 ( -0.89 )	否	否	否	否	2	肝损伤	HEPATOBILIARY DISORDERS	肝胆系统疾病	1.69 ( 0.39 - 7.22 )	1.69 ( 0.51 )	1.62 ( 0.48 )	0.7 ( -1.07 )	否	否	否	否	2	肝损伤	HEPATOBILIARY DISORDERS	肝胆系统疾病	1.3 ( 0.31 - 5.52 )	1.3 ( 0.13 )	1.28 ( 0.38 )	0.35 ( -1.41 )	否	否	否	否
RESPIRATION ABNORMAL	7	呼吸异常	RESPIRATORY, THORACIC AND MEDIASTINAL DISORDERS	呼吸系统、胸及纵隔疾病	5.08 ( 2.42 - 10.66 )	5.07 ( 22.86 )	5.07 ( 2.72 )	2.34 ( 0.67 )	是	是	是	是	3	呼吸异常	RESPIRATORY, THORACIC AND MEDIASTINAL DISORDERS	呼吸系统、胸及纵隔疾病	3.89 ( 1.11 - 13.67 )	3.89 ( 5.23 )	3.35 ( 1.17 )	1.74 ( -0.06 )	是	是	否	否	2	呼吸异常	RESPIRATORY, THORACIC AND MEDIASTINAL DISORDERS	呼吸系统、胸及纵隔疾病	3 ( 0.66 - 13.68 )	2.99 ( 2.21 )	2.66 ( 0.75 )	1.41 ( -0.44 )	否	否	否	否	1	呼吸异常	RESPIRATORY, THORACIC AND MEDIASTINAL DISORDERS	呼吸系统、胸及纵隔疾病	4.22 ( 0.59 - 30.23 )	4.21 ( 2.43 )	4.18 ( 0.8 )	2.06 ( 0.37 )	否	否	否	是
HYPOALBUMINAEMIA	7	低白蛋白血症	METABOLISM AND NUTRITION DISORDERS	代谢及营养类疾病	6.34 ( 3.02 - 13.32 )	6.34 ( 31.41 )	6.33 ( 3.4 )	2.66 ( 0.99 )	是	是	是	是	1	低白蛋白血症	METABOLISM AND NUTRITION DISORDERS	代谢及营养类疾病	1.05 ( 0.14 - 7.95 )	1.05 ( 0 )	1.05 ( 0.19 )	0.07 ( -1.73 )	否	否	否	否													4	低白蛋白血症	METABOLISM AND NUTRITION DISORDERS	代谢及营养类疾病	6.18 ( 2.3 - 16.6 )	6.17 ( 17.08 )	6.09 ( 2.67 )	2.61 ( 0.93 )	是	是	是	是
SELECTIVE EATING DISORDER	7	选择性进食障碍	PSYCHIATRIC DISORDERS	精神病类	38.04 ( 18.03 - 80.28 )	38.01 ( 248.44 )	37.45 ( 20.05 )	5.23 ( 3.56 )	是	是	是	是	2	选择性进食障碍	PSYCHIATRIC DISORDERS	精神病类	0.82 ( 0.2 - 3.4 )	0.82 ( 0.07 )	0.83 ( 0.25 )	-0.27 ( -1.99 )	否	否	否	否	3	选择性进食障碍	PSYCHIATRIC DISORDERS	精神病类	3.46 ( 0.98 - 12.14 )	3.45 ( 4.25 )	2.99 ( 1.05 )	1.58 ( -0.23 )	否	是	否	否
ADENOVIRUS INFECTION	7	腺病毒感染	INFECTIONS AND INFESTATIONS	感染及侵染类疾病	12.42 ( 5.91 - 26.12 )	12.42 ( 73.1 )	12.36 ( 6.64 )	3.63 ( 1.96 )	是	是	是	是	3	腺病毒感染	INFECTIONS AND INFESTATIONS	感染及侵染类疾病	2.53 ( 0.75 - 8.52 )	2.53 ( 2.41 )	2.33 ( 0.84 )	1.22 ( -0.55 )	否	否	否	否													1	腺病毒感染	INFECTIONS AND INFESTATIONS	感染及侵染类疾病	0.92 ( 0.13 - 6.56 )	0.92 ( 0.01 )	0.92 ( 0.18 )	-0.12 ( -1.79 )	否	否	否	否
PROTHROMBIN TIME SHORTENED	7	凝血酶原时间缩短	INVESTIGATIONS	各类检查	47.37 ( 22.42 - 100.1 )	47.33 ( 311.49 )	46.46 ( 24.84 )	5.54 ( 3.87 )	是	是	是	是	1	凝血酶原时间缩短	INVESTIGATIONS	各类检查	Inf ( NaN - Inf )	Inf ( 16.85 )	17.85 ( 0 )	4.16 ( 1.52 )	否	否	否	是	3	凝血酶原时间缩短	INVESTIGATIONS	各类检查	44.95 ( 4.67 - 432.29 )	44.91 ( 32.2 )	11.98 ( 1.8 )	3.58 ( 1.47 )	是	是	否	是	3	凝血酶原时间缩短	INVESTIGATIONS	各类检查	18.8 ( 5.91 - 59.81 )	18.78 ( 48.36 )	18.02 ( 6.84 )	4.17 ( 2.47 )	是	是	是	是
URTICARIA	7	荨麻疹	SKIN AND SUBCUTANEOUS TISSUE DISORDERS	皮肤及皮下组织类疾病	0.3 ( 0.14 - 0.63 )	0.3 ( 11.56 )	0.3 ( 0.16 )	-1.74 ( -3.41 )	否	否	否	否	1	荨麻疹	SKIN AND SUBCUTANEOUS TISSUE DISORDERS	皮肤及皮下组织类疾病	0.34 ( 0.05 - 2.49 )	0.34 ( 1.23 )	0.36 ( 0.07 )	-1.49 ( -3.2 )	否	否	否	否	2	荨麻疹	SKIN AND SUBCUTANEOUS TISSUE DISORDERS	皮肤及皮下组织类疾病	0.19 ( 0.05 - 0.78 )	0.19 ( 6.67 )	0.2 ( 0.06 )	-2.3 ( -3.98 )	否	否	否	否	3	荨麻疹	SKIN AND SUBCUTANEOUS TISSUE DISORDERS	皮肤及皮下组织类疾病	0.37 ( 0.12 - 1.16 )	0.37 ( 3.16 )	0.37 ( 0.14 )	-1.42 ( -3.09 )	否	否	否	否
SPEECH DISORDER DEVELOPMENTAL	7	言语发育障碍	NERVOUS SYSTEM DISORDERS	各类神经系统疾病	9.69 ( 4.61 - 20.35 )	9.68 ( 54.28 )	9.65 ( 5.18 )	3.27 ( 1.6 )	是	是	是	是	3	言语发育障碍	NERVOUS SYSTEM DISORDERS	各类神经系统疾病	0.87 ( 0.27 - 2.78 )	0.87 ( 0.05 )	0.88 ( 0.33 )	-0.19 ( -1.89 )	否	否	否	否	2	言语发育障碍	NERVOUS SYSTEM DISORDERS	各类神经系统疾病	0.88 ( 0.21 - 3.67 )	0.88 ( 0.03 )	0.89 ( 0.27 )	-0.17 ( -1.91 )	否	否	否	否	2	言语发育障碍	NERVOUS SYSTEM DISORDERS	各类神经系统疾病	11.67 ( 2.86 - 47.59 )	11.66 ( 18.97 )	11.38 ( 3.51 )	3.51 ( 1.81 )	否	否	是	是
PERICARDIAL EFFUSION	7	心包积液	CARDIAC DISORDERS	心脏器官疾病	2.16 ( 1.03 - 4.54 )	2.16 ( 4.38 )	2.16 ( 1.16 )	1.11 ( -0.55 )	是	是	否	否	3	心包积液	CARDIAC DISORDERS	心脏器官疾病	1.45 ( 0.44 - 4.7 )	1.44 ( 0.38 )	1.41 ( 0.53 )	0.5 ( -1.23 )	否	否	否	否													1	心包积液	CARDIAC DISORDERS	心脏器官疾病	1.22 ( 0.17 - 8.71 )	1.22 ( 0.04 )	1.22 ( 0.24 )	0.29 ( -1.38 )	否	否	否	否
MEAN CELL HAEMOGLOBIN CONCENTRATION DECREASED	7	平均细胞血红蛋白浓度降低	INVESTIGATIONS	各类检查	18.81 ( 8.94 - 39.58 )	18.8 ( 117.08 )	18.66 ( 10.02 )	4.22 ( 2.55 )	是	是	是	是	2	平均细胞血红蛋白浓度降低	INVESTIGATIONS	各类检查	Inf ( NaN - Inf )	Inf ( 33.71 )	17.85 ( 0 )	4.16 ( 1.8 )	否	否	否	是	3	平均细胞血红蛋白浓度降低	INVESTIGATIONS	各类检查	Inf ( NaN - Inf )	Inf ( 44.91 )	15.97 ( 0 )	4 ( 1.79 )	否	是	否	是	2	平均细胞血红蛋白浓度降低	INVESTIGATIONS	各类检查	53.25 ( 12.24 - 231.75 )	53.2 ( 91.05 )	47.4 ( 13.85 )	5.57 ( 3.77 )	否	否	是	是
DYSSTASIA	7	起立困难	NERVOUS SYSTEM DISORDERS	各类神经系统疾病	1.64 ( 0.78 - 3.43 )	1.64 ( 1.73 )	1.64 ( 0.88 )	0.71 ( -0.96 )	否	否	否	否													3	起立困难	NERVOUS SYSTEM DISORDERS	各类神经系统疾病	5.62 ( 1.49 - 21.19 )	5.61 ( 8.28 )	4.36 ( 1.43 )	2.12 ( 0.26 )	是	是	否	是	2	起立困难	NERVOUS SYSTEM DISORDERS	各类神经系统疾病	6.71 ( 1.66 - 27.13 )	6.7 ( 9.55 )	6.61 ( 2.05 )	2.73 ( 1.04 )	否	否	是	是
NEPHROTIC SYNDROME	7	肾病综合征	RENAL AND URINARY DISORDERS	肾脏及泌尿系统疾病	7.45 ( 3.55 - 15.65 )	7.44 ( 38.94 )	7.43 ( 3.99 )	2.89 ( 1.23 )	是	是	是	是	2	肾病综合征	RENAL AND URINARY DISORDERS	肾脏及泌尿系统疾病	6.75 ( 1.31 - 34.79 )	6.74 ( 6.99 )	5.1 ( 1.29 )	2.35 ( 0.4 )	否	否	否	是	4	肾病综合征	RENAL AND URINARY DISORDERS	肾脏及泌尿系统疾病	3.33 ( 1.13 - 9.84 )	3.33 ( 5.33 )	2.9 ( 1.17 )	1.54 ( -0.23 )	是	是	否	否	1	肾病综合征	RENAL AND URINARY DISORDERS	肾脏及泌尿系统疾病	1.82 ( 0.26 - 12.98 )	1.82 ( 0.37 )	1.82 ( 0.35 )	0.86 ( -0.82 )	否	否	否	否
ESCHERICHIA URINARY TRACT INFECTION	7	埃希氏菌性尿路感染	INFECTIONS AND INFESTATIONS	感染及侵染类疾病	12.18 ( 5.79 - 25.6 )	12.17 ( 71.41 )	12.11 ( 6.51 )	3.6 ( 1.93 )	是	是	是	是	2	埃希氏菌性尿路感染	INFECTIONS AND INFESTATIONS	感染及侵染类疾病	4.22 ( 0.89 - 19.87 )	4.21 ( 3.92 )	3.57 ( 0.98 )	1.84 ( -0.04 )	否	否	否	否	5	埃希氏菌性尿路感染	INFECTIONS AND INFESTATIONS	感染及侵染类疾病	6.81 ( 2.37 - 19.62 )	6.8 ( 17.03 )	4.99 ( 2.06 )	2.32 ( 0.51 )	是	是	是	是
MOOD ALTERED	7	情绪改变	PSYCHIATRIC DISORDERS	精神病类	2.16 ( 1.03 - 4.54 )	2.16 ( 4.37 )	2.16 ( 1.16 )	1.11 ( -0.55 )	是	是	否	否													7	情绪改变	PSYCHIATRIC DISORDERS	精神病类	21 ( 6.66 - 66.21 )	20.96 ( 55.45 )	9.32 ( 3.56 )	3.22 ( 1.37 )	是	是	是	是
BREATH SOUNDS ABNORMAL	7	呼吸音异常	INVESTIGATIONS	各类检查	8.01 ( 3.81 - 16.82 )	8 ( 42.76 )	7.98 ( 4.29 )	3 ( 1.33 )	是	是	是	是													7	呼吸音异常	INVESTIGATIONS	各类检查	9.55 ( 3.7 - 24.64 )	9.53 ( 32.66 )	6.21 ( 2.81 )	2.63 ( 0.84 )	是	是	是	是
INABILITY TO CRAWL	7	无力爬行	NERVOUS SYSTEM DISORDERS	各类神经系统疾病	1074.69 ( 442.02 - 2612.9 )	1073.91 ( 5219.75 )	747.37 ( 355.38 )	9.55 ( 7.78 )	是	是	是	是	1	无力爬行	NERVOUS SYSTEM DISORDERS	各类神经系统疾病	Inf ( NaN - Inf )	Inf ( 16.85 )	17.85 ( 0 )	4.16 ( 1.52 )	否	否	否	是
FIBRIN D DIMER INCREASED	7	纤维蛋白 D － 二聚体升高	INVESTIGATIONS	各类检查	12.03 ( 5.72 - 25.29 )	12.02 ( 70.41 )	11.97 ( 6.43 )	3.58 ( 1.91 )	是	是	是	是	1	纤维蛋白 D － 二聚体升高	INVESTIGATIONS	各类检查	8.43 ( 0.76 - 93.01 )	8.43 ( 4.36 )	5.95 ( 0.8 )	2.57 ( 0.37 )	否	否	否	是	1	纤维蛋白 D － 二聚体升高	INVESTIGATIONS	各类检查	2.99 ( 0.35 - 25.64 )	2.99 ( 1.11 )	2.66 ( 0.44 )	1.41 ( -0.58 )	否	否	否	否	4	纤维蛋白 D － 二聚体升高	INVESTIGATIONS	各类检查	20.8 ( 7.62 - 56.8 )	20.76 ( 71.74 )	19.84 ( 8.56 )	4.31 ( 2.61 )	是	是	是	是
HEPATIC FAILURE	7	肝衰竭	HEPATOBILIARY DISORDERS	肝胆系统疾病	2.04 ( 0.97 - 4.28 )	2.04 ( 3.7 )	2.04 ( 1.1 )	1.03 ( -0.64 )	否	否	否	否	2	肝衰竭	HEPATOBILIARY DISORDERS	肝胆系统疾病	0.86 ( 0.21 - 3.58 )	0.86 ( 0.04 )	0.87 ( 0.27 )	-0.2 ( -1.92 )	否	否	否	否	2	肝衰竭	HEPATOBILIARY DISORDERS	肝胆系统疾病	0.58 ( 0.14 - 2.36 )	0.58 ( 0.6 )	0.59 ( 0.18 )	-0.76 ( -2.47 )	否	否	否	否	1	肝衰竭	HEPATOBILIARY DISORDERS	肝胆系统疾病	1.09 ( 0.15 - 7.77 )	1.09 ( 0.01 )	1.09 ( 0.21 )	0.13 ( -1.55 )	否	否	否	否
NUTRITIONAL CONDITION ABNORMAL	7	营养状况异常	INVESTIGATIONS	各类检查	64.16 ( 30.29 - 135.92 )	64.11 ( 423.84 )	62.51 ( 33.35 )	5.97 ( 4.29 )	是	是	是	是	1	营养状况异常	INVESTIGATIONS	各类检查	Inf ( NaN - Inf )	Inf ( 16.85 )	17.85 ( 0 )	4.16 ( 1.52 )	否	否	否	是	5	营养状况异常	INVESTIGATIONS	各类检查	Inf ( NaN - Inf )	Inf ( 74.86 )	15.97 ( 0 )	4 ( 1.96 )	否	是	否	是
ANURIA	7	无尿	RENAL AND URINARY DISORDERS	肾脏及泌尿系统疾病	7.18 ( 3.42 - 15.09 )	7.18 ( 37.11 )	7.16 ( 3.85 )	2.84 ( 1.17 )	是	是	是	是	2	无尿	RENAL AND URINARY DISORDERS	肾脏及泌尿系统疾病	3.07 ( 0.68 - 13.84 )	3.06 ( 2.35 )	2.75 ( 0.78 )	1.46 ( -0.38 )	否	否	否	否	1	无尿	RENAL AND URINARY DISORDERS	肾脏及泌尿系统疾病	0.94 ( 0.12 - 7.06 )	0.94 ( 0 )	0.94 ( 0.17 )	-0.09 ( -1.89 )	否	否	否	否	4	无尿	RENAL AND URINARY DISORDERS	肾脏及泌尿系统疾病	17.95 ( 6.6 - 48.87 )	17.92 ( 61.33 )	17.24 ( 7.46 )	4.11 ( 2.42 )	是	是	是	是
PERIPHERAL COLDNESS	7	四肢发冷	VASCULAR DISORDERS	血管与淋巴管类疾病	3.72 ( 1.77 - 7.81 )	3.72 ( 13.88 )	3.71 ( 2 )	1.89 ( 0.23 )	是	是	否	是	2	四肢发冷	VASCULAR DISORDERS	血管与淋巴管类疾病	1.25 ( 0.3 - 5.25 )	1.25 ( 0.09 )	1.23 ( 0.37 )	0.3 ( -1.45 )	否	否	否	否	4	四肢发冷	VASCULAR DISORDERS	血管与淋巴管类疾病	3.33 ( 1.13 - 9.84 )	3.33 ( 5.33 )	2.9 ( 1.17 )	1.54 ( -0.23 )	是	是	否	否	1	四肢发冷	VASCULAR DISORDERS	血管与淋巴管类疾病	3.18 ( 0.44 - 22.73 )	3.18 ( 1.48 )	3.16 ( 0.61 )	1.66 ( -0.03 )	否	否	否	否
MEAN CELL HAEMOGLOBIN CONCENTRATION INCREASED	7	平均细胞血红蛋白浓度升高	INVESTIGATIONS	各类检查	63.68 ( 30.06 - 134.9 )	63.64 ( 420.68 )	62.06 ( 33.11 )	5.96 ( 4.28 )	是	是	是	是	3	平均细胞血红蛋白浓度升高	INVESTIGATIONS	各类检查	Inf ( NaN - Inf )	Inf ( 50.57 )	17.85 ( 0 )	4.16 ( 1.95 )	否	是	否	是	4	平均细胞血红蛋白浓度升高	INVESTIGATIONS	各类检查	Inf ( NaN - Inf )	Inf ( 59.89 )	15.97 ( 0 )	4 ( 1.89 )	否	是	否	是
ABDOMINAL PAIN UPPER	7	上腹痛	GASTROINTESTINAL DISORDERS	胃肠系统疾病	0.24 ( 0.11 - 0.5 )	0.24 ( 17 )	0.24 ( 0.13 )	-2.06 ( -3.73 )	否	否	否	否													2	上腹痛	GASTROINTESTINAL DISORDERS	胃肠系统疾病	0.86 ( 0.21 - 3.56 )	0.86 ( 0.05 )	0.86 ( 0.26 )	-0.21 ( -1.94 )	否	否	否	否	2	上腹痛	GASTROINTESTINAL DISORDERS	胃肠系统疾病	0.35 ( 0.09 - 1.41 )	0.35 ( 2.39 )	0.35 ( 0.11 )	-1.5 ( -3.17 )	否	否	否	否
AREFLEXIA	7	反射消失	NERVOUS SYSTEM DISORDERS	各类神经系统疾病	25.47 ( 12.09 - 53.65 )	25.46 ( 162.78 )	25.2 ( 13.51 )	4.66 ( 2.99 )	是	是	是	是	4	反射消失	NERVOUS SYSTEM DISORDERS	各类神经系统疾病	9.65 ( 2.82 - 32.98 )	9.63 ( 19.69 )	6.49 ( 2.32 )	2.7 ( 0.84 )	是	是	是	是
ARRHYTHMIA	7	心律失常	CARDIAC DISORDERS	心脏器官疾病	1.16 ( 0.55 - 2.44 )	1.16 ( 0.16 )	1.16 ( 0.62 )	0.21 ( -1.45 )	否	否	否	否													3	心律失常	CARDIAC DISORDERS	心脏器官疾病	1.8 ( 0.54 - 5.96 )	1.8 ( 0.95 )	1.71 ( 0.63 )	0.77 ( -0.98 )	否	否	否	否	1	心律失常	CARDIAC DISORDERS	心脏器官疾病	1.24 ( 0.17 - 8.81 )	1.24 ( 0.05 )	1.24 ( 0.24 )	0.31 ( -1.37 )	否	否	否	否
DEPENDENCE ON RESPIRATOR	6	呼吸机依赖	RESPIRATORY, THORACIC AND MEDIASTINAL DISORDERS	呼吸系统、胸及纵隔疾病	63.8 ( 28.36 - 143.51 )	63.76 ( 361.26 )	62.17 ( 31.55 )	5.96 ( 4.28 )	是	是	是	是	2	呼吸机依赖	RESPIRATORY, THORACIC AND MEDIASTINAL DISORDERS	呼吸系统、胸及纵隔疾病	33.74 ( 3.06 - 372.22 )	33.71 ( 21.16 )	11.9 ( 1.6 )	3.57 ( 1.37 )	否	否	否	是													1	呼吸机依赖	RESPIRATORY, THORACIC AND MEDIASTINAL DISORDERS	呼吸系统、胸及纵隔疾病	42.58 ( 5.45 - 332.79 )	42.56 ( 36.89 )	38.78 ( 6.94 )	5.28 ( 3.41 )	否	否	是	是
ABNORMAL FAECES	6	粪便异常	GASTROINTESTINAL DISORDERS	胃肠系统疾病	4.32 ( 1.94 - 9.64 )	4.32 ( 15.3 )	4.32 ( 2.21 )	2.11 ( 0.44 )	是	是	是	是	2	粪便异常	GASTROINTESTINAL DISORDERS	胃肠系统疾病	3.75 ( 0.81 - 17.36 )	3.75 ( 3.29 )	3.25 ( 0.9 )	1.7 ( -0.16 )	否	否	否	否	2	粪便异常	GASTROINTESTINAL DISORDERS	胃肠系统疾病	2 ( 0.46 - 8.74 )	2 ( 0.88 )	1.88 ( 0.55 )	0.91 ( -0.89 )	否	否	否	否	2	粪便异常	GASTROINTESTINAL DISORDERS	胃肠系统疾病	6.98 ( 1.73 - 28.26 )	6.98 ( 10.08 )	6.88 ( 2.14 )	2.78 ( 1.1 )	否	否	是	是
HAEMATEMESIS	6	呕血	GASTROINTESTINAL DISORDERS	胃肠系统疾病	1.92 ( 0.86 - 4.27 )	1.92 ( 2.64 )	1.92 ( 0.98 )	0.94 ( -0.73 )	否	否	否	否	1	呕血	GASTROINTESTINAL DISORDERS	胃肠系统疾病	1.4 ( 0.18 - 10.81 )	1.4 ( 0.11 )	1.37 ( 0.25 )	0.46 ( -1.38 )	否	否	否	否	3	呕血	GASTROINTESTINAL DISORDERS	胃肠系统疾病	1.25 ( 0.38 - 4.05 )	1.25 ( 0.14 )	1.23 ( 0.46 )	0.3 ( -1.43 )	否	否	否	否
PERIPHERAL SWELLING	6	外周肿胀	GENERAL DISORDERS AND ADMINISTRATION SITE CONDITIONS	全身性疾病及给药部位各种反应	0.2 ( 0.09 - 0.44 )	0.2 ( 19.29 )	0.2 ( 0.1 )	-2.32 ( -3.99 )	否	否	否	否	2	外周肿胀	GENERAL DISORDERS AND ADMINISTRATION SITE CONDITIONS	全身性疾病及给药部位各种反应	1.87 ( 0.43 - 8.08 )	1.87 ( 0.73 )	1.79 ( 0.53 )	0.84 ( -0.95 )	否	否	否	否													1	外周肿胀	GENERAL DISORDERS AND ADMINISTRATION SITE CONDITIONS	全身性疾病及给药部位各种反应	0.59 ( 0.08 - 4.21 )	0.59 ( 0.28 )	0.59 ( 0.11 )	-0.75 ( -2.42 )	否	否	否	否
BLOOD GLUCOSE ABNORMAL	6	血葡萄糖异常	INVESTIGATIONS	各类检查	2.2 ( 0.99 - 4.9 )	2.2 ( 3.93 )	2.2 ( 1.13 )	1.14 ( -0.53 )	否	否	否	否	1	血葡萄糖异常	INVESTIGATIONS	各类检查	8.43 ( 0.76 - 93.01 )	8.43 ( 4.36 )	5.95 ( 0.8 )	2.57 ( 0.37 )	否	否	否	是													3	血葡萄糖异常	INVESTIGATIONS	各类检查	19.08 ( 6 - 60.72 )	19.06 ( 49.13 )	18.28 ( 6.94 )	4.19 ( 2.49 )	是	是	是	是
SKIN DISCOLOURATION	6	皮肤变色	SKIN AND SUBCUTANEOUS TISSUE DISORDERS	皮肤及皮下组织类疾病	0.86 ( 0.39 - 1.92 )	0.86 ( 0.13 )	0.86 ( 0.44 )	-0.22 ( -1.88 )	否	否	否	否	3	皮肤变色	SKIN AND SUBCUTANEOUS TISSUE DISORDERS	皮肤及皮下组织类疾病	1.53 ( 0.47 - 5 )	1.53 ( 0.51 )	1.49 ( 0.55 )	0.57 ( -1.16 )	否	否	否	否	1	皮肤变色	SKIN AND SUBCUTANEOUS TISSUE DISORDERS	皮肤及皮下组织类疾病	0.55 ( 0.08 - 4.08 )	0.55 ( 0.35 )	0.57 ( 0.11 )	-0.81 ( -2.56 )	否	否	否	否
BOWEL MOVEMENT IRREGULARITY	6	大便不规律	GASTROINTESTINAL DISORDERS	胃肠系统疾病	4.22 ( 1.89 - 9.4 )	4.22 ( 14.71 )	4.21 ( 2.16 )	2.07 ( 0.41 )	是	是	是	是	1	大便不规律	GASTROINTESTINAL DISORDERS	胃肠系统疾病	16.86 ( 1.05 - 269.67 )	16.85 ( 7.46 )	8.93 ( 0.88 )	3.16 ( 0.8 )	否	否	否	是													5	大便不规律	GASTROINTESTINAL DISORDERS	胃肠系统疾病	40.25 ( 16.07 - 100.8 )	40.15 ( 174.43 )	36.77 ( 17.06 )	5.2 ( 3.49 )	是	是	是	是
INCREASED UPPER AIRWAY SECRETION	6	上呼吸道分泌物增多	RESPIRATORY, THORACIC AND MEDIASTINAL DISORDERS	呼吸系统、胸及纵隔疾病	17.02 ( 7.62 - 37.99 )	17.01 ( 89.78 )	16.9 ( 8.63 )	4.08 ( 2.41 )	是	是	是	是	3	上呼吸道分泌物增多	RESPIRATORY, THORACIC AND MEDIASTINAL DISORDERS	呼吸系统、胸及纵隔疾病	50.63 ( 5.26 - 486.93 )	50.56 ( 36.44 )	13.39 ( 2.01 )	3.74 ( 1.64 )	是	是	是	是	1	上呼吸道分泌物增多	RESPIRATORY, THORACIC AND MEDIASTINAL DISORDERS	呼吸系统、胸及纵隔疾病	2.5 ( 0.3 - 20.74 )	2.5 ( 0.77 )	2.28 ( 0.39 )	1.19 ( -0.76 )	否	否	否	否	2	上呼吸道分泌物增多	RESPIRATORY, THORACIC AND MEDIASTINAL DISORDERS	呼吸系统、胸及纵隔疾病	23.67 ( 5.69 - 98.36 )	23.64 ( 41.09 )	22.45 ( 6.82 )	4.49 ( 2.76 )	否	否	是	是
OROPHARYNGEAL PAIN	6	口咽疼痛	RESPIRATORY, THORACIC AND MEDIASTINAL DISORDERS	呼吸系统、胸及纵隔疾病	0.4 ( 0.18 - 0.89 )	0.4 ( 5.46 )	0.4 ( 0.2 )	-1.33 ( -2.99 )	否	否	否	否	2	口咽疼痛	RESPIRATORY, THORACIC AND MEDIASTINAL DISORDERS	呼吸系统、胸及纵隔疾病	2.59 ( 0.59 - 11.5 )	2.59 ( 1.7 )	2.38 ( 0.68 )	1.25 ( -0.56 )	否	否	否	否	1	口咽疼痛	RESPIRATORY, THORACIC AND MEDIASTINAL DISORDERS	呼吸系统、胸及纵隔疾病	1.07 ( 0.14 - 8.13 )	1.07 ( 0 )	1.06 ( 0.19 )	0.09 ( -1.73 )	否	否	否	否	2	口咽疼痛	RESPIRATORY, THORACIC AND MEDIASTINAL DISORDERS	呼吸系统、胸及纵隔疾病	0.68 ( 0.17 - 2.72 )	0.68 ( 0.3 )	0.68 ( 0.21 )	-0.56 ( -2.23 )	否	否	否	否
POOR QUALITY SLEEP	6	睡眠质量差	PSYCHIATRIC DISORDERS	精神病类	1.8 ( 0.81 - 4.01 )	1.8 ( 2.13 )	1.8 ( 0.92 )	0.85 ( -0.82 )	否	否	否	否	3	睡眠质量差	PSYCHIATRIC DISORDERS	精神病类	5.06 ( 1.39 - 18.4 )	5.06 ( 7.51 )	4.12 ( 1.4 )	2.04 ( 0.21 )	是	是	否	是	1	睡眠质量差	PSYCHIATRIC DISORDERS	精神病类	1.5 ( 0.19 - 11.7 )	1.5 ( 0.15 )	1.45 ( 0.26 )	0.54 ( -1.33 )	否	否	否	否
DECREASED IMMUNE RESPONSIVENESS	6	免疫反应降低	IMMUNE SYSTEM DISORDERS	免疫系统疾病	2.88 ( 1.29 - 6.41 )	2.87 ( 7.33 )	2.87 ( 1.47 )	1.52 ( -0.14 )	是	是	否	否													3	免疫反应降低	IMMUNE SYSTEM DISORDERS	免疫系统疾病	14.98 ( 3.02 - 74.27 )	14.97 ( 19.56 )	7.99 ( 2.09 )	3 ( 1.01 )	是	是	是	是	2	免疫反应降低	IMMUNE SYSTEM DISORDERS	免疫系统疾病	13.11 ( 3.21 - 53.57 )	13.09 ( 21.68 )	12.73 ( 3.92 )	3.67 ( 1.97 )	否	否	是	是
APPETITE DISORDER	6	食欲障碍	METABOLISM AND NUTRITION DISORDERS	代谢及营养类疾病	5.54 ( 2.49 - 12.35 )	5.54 ( 22.28 )	5.53 ( 2.83 )	2.47 ( 0.8 )	是	是	是	是													1	食欲障碍	METABOLISM AND NUTRITION DISORDERS	代谢及营养类疾病	7.49 ( 0.68 - 82.6 )	7.49 ( 3.75 )	5.32 ( 0.71 )	2.41 ( 0.21 )	否	否	否	是	2	食欲障碍	METABOLISM AND NUTRITION DISORDERS	代谢及营养类疾病	11.36 ( 2.79 - 46.29 )	11.35 ( 18.39 )	11.08 ( 3.42 )	3.47 ( 1.77 )	否	否	是	是
SWELLING	6	肿胀	GENERAL DISORDERS AND ADMINISTRATION SITE CONDITIONS	全身性疾病及给药部位各种反应	0.38 ( 0.17 - 0.84 )	0.38 ( 6.09 )	0.38 ( 0.19 )	-1.4 ( -3.06 )	否	否	否	否																									2	肿胀	GENERAL DISORDERS AND ADMINISTRATION SITE CONDITIONS	全身性疾病及给药部位各种反应	1.19 ( 0.3 - 4.77 )	1.19 ( 0.06 )	1.19 ( 0.37 )	0.25 ( -1.42 )	否	否	否	否
AMYLASE INCREASED	6	淀粉酶升高	INVESTIGATIONS	各类检查	10.91 ( 4.89 - 24.33 )	10.9 ( 53.72 )	10.86 ( 5.55 )	3.44 ( 1.77 )	是	是	是	是													5	淀粉酶升高	INVESTIGATIONS	各类检查	4.41 ( 1.63 - 11.96 )	4.4 ( 10.17 )	3.63 ( 1.58 )	1.86 ( 0.09 )	是	是	否	是	1	淀粉酶升高	INVESTIGATIONS	各类检查	6.17 ( 0.86 - 44.45 )	6.17 ( 4.27 )	6.09 ( 1.17 )	2.61 ( 0.91 )	否	否	否	是
CARBON DIOXIDE DECREASED	6	二氧化碳减少	INVESTIGATIONS	各类检查	42.96 ( 19.16 - 96.33 )	42.94 ( 241.55 )	42.22 ( 21.48 )	5.4 ( 3.73 )	是	是	是	是	1	二氧化碳减少	INVESTIGATIONS	各类检查	Inf ( NaN - Inf )	Inf ( 16.85 )	17.85 ( 0 )	4.16 ( 1.52 )	否	否	否	是	5	二氧化碳减少	INVESTIGATIONS	各类检查	18.74 ( 5.03 - 69.82 )	18.71 ( 37.27 )	8.87 ( 2.95 )	3.15 ( 1.25 )	是	是	是	是
BASOPHIL COUNT INCREASED	6	嗜碱性粒细胞计数升高	INVESTIGATIONS	各类检查	40.6 ( 18.11 - 90.99 )	40.57 ( 227.82 )	39.93 ( 20.33 )	5.32 ( 3.65 )	是	是	是	是	4	嗜碱性粒细胞计数升高	INVESTIGATIONS	各类检查	Inf ( NaN - Inf )	Inf ( 67.42 )	17.85 ( 0 )	4.16 ( 2.05 )	否	是	否	是	2	嗜碱性粒细胞计数升高	INVESTIGATIONS	各类检查	Inf ( NaN - Inf )	Inf ( 29.94 )	15.97 ( 0 )	4 ( 1.64 )	否	否	否	是
BLOOD UREA DECREASED	6	血尿素降低	INVESTIGATIONS	各类检查	48.16 ( 21.46 - 108.07 )	48.13 ( 271.59 )	47.22 ( 24.01 )	5.56 ( 3.89 )	是	是	是	是	2	血尿素降低	INVESTIGATIONS	各类检查	33.74 ( 3.06 - 372.22 )	33.71 ( 21.16 )	11.9 ( 1.6 )	3.57 ( 1.37 )	否	否	否	是	2	血尿素降低	INVESTIGATIONS	各类检查	14.98 ( 2.11 - 106.38 )	14.97 ( 13.04 )	7.99 ( 1.55 )	3 ( 0.89 )	否	否	否	是	2	血尿素降低	INVESTIGATIONS	各类检查	53.25 ( 12.24 - 231.75 )	53.2 ( 91.05 )	47.4 ( 13.85 )	5.57 ( 3.77 )	否	否	是	是
HAEMORRHAGE SUBCUTANEOUS	6	皮下出血	SKIN AND SUBCUTANEOUS TISSUE DISORDERS	皮肤及皮下组织类疾病	12.86 ( 5.76 - 28.69 )	12.85 ( 65.24 )	12.79 ( 6.53 )	3.68 ( 2.01 )	是	是	是	是													2	皮下出血	SKIN AND SUBCUTANEOUS TISSUE DISORDERS	皮肤及皮下组织类疾病	9.99 ( 1.67 - 59.79 )	9.98 ( 9.7 )	6.39 ( 1.43 )	2.68 ( 0.63 )	否	否	否	是	4	皮下出血	SKIN AND SUBCUTANEOUS TISSUE DISORDERS	皮肤及皮下组织类疾病	36.29 ( 13.06 - 100.82 )	36.22 ( 126.25 )	33.46 ( 14.23 )	5.06 ( 3.35 )	是	是	是	是
GASTROENTERITIS VIRAL	6	病毒性胃肠炎	INFECTIONS AND INFESTATIONS	感染及侵染类疾病	2.23 ( 1 - 4.98 )	2.23 ( 4.09 )	2.23 ( 1.14 )	1.16 ( -0.51 )	否	是	否	否	3	病毒性胃肠炎	INFECTIONS AND INFESTATIONS	感染及侵染类疾病	3.37 ( 0.98 - 11.66 )	3.37 ( 4.17 )	2.98 ( 1.05 )	1.57 ( -0.22 )	否	是	否	否	1	病毒性胃肠炎	INFECTIONS AND INFESTATIONS	感染及侵染类疾病	0.44 ( 0.06 - 3.22 )	0.44 ( 0.69 )	0.46 ( 0.09 )	-1.13 ( -2.87 )	否	否	否	否	1	病毒性胃肠炎	INFECTIONS AND INFESTATIONS	感染及侵染类疾病	0.81 ( 0.11 - 5.77 )	0.81 ( 0.04 )	0.81 ( 0.16 )	-0.3 ( -1.97 )	否	否	否	否
AZOTAEMIA	6	氮质血症	RENAL AND URINARY DISORDERS	肾脏及泌尿系统疾病	13.28 ( 5.95 - 29.62 )	13.27 ( 67.7 )	13.2 ( 6.75 )	3.72 ( 2.05 )	是	是	是	是													3	氮质血症	RENAL AND URINARY DISORDERS	肾脏及泌尿系统疾病	22.48 ( 3.75 - 134.56 )	22.46 ( 24.6 )	9.58 ( 2.14 )	3.26 ( 1.22 )	是	是	是	是	3	氮质血症	RENAL AND URINARY DISORDERS	肾脏及泌尿系统疾病	67.3 ( 19.9 - 227.6 )	67.2 ( 168.96 )	58.17 ( 20.99 )	5.86 ( 4.09 )	是	是	是	是
NEUTROPHIL COUNT ABNORMAL	6	中性粒细胞计数异常	INVESTIGATIONS	各类检查	12.52 ( 5.61 - 27.93 )	12.51 ( 63.24 )	12.45 ( 6.36 )	3.64 ( 1.97 )	是	是	是	是	1	中性粒细胞计数异常	INVESTIGATIONS	各类检查	8.43 ( 0.76 - 93.01 )	8.43 ( 4.36 )	5.95 ( 0.8 )	2.57 ( 0.37 )	否	否	否	是													5	中性粒细胞计数异常	INVESTIGATIONS	各类检查	56.14 ( 22.07 - 142.78 )	56 ( 238.68 )	49.6 ( 22.71 )	5.63 ( 3.91 )	是	是	是	是
HYPERCHOLESTEROLAEMIA	6	高胆固醇血症	METABOLISM AND NUTRITION DISORDERS	代谢及营养类疾病	5.71 ( 2.56 - 12.72 )	5.71 ( 23.24 )	5.7 ( 2.91 )	2.51 ( 0.84 )	是	是	是	是	1	高胆固醇血症	METABOLISM AND NUTRITION DISORDERS	代谢及营养类疾病	3.37 ( 0.39 - 28.87 )	3.37 ( 1.39 )	2.98 ( 0.49 )	1.57 ( -0.42 )	否	否	否	否	1	高胆固醇血症	METABOLISM AND NUTRITION DISORDERS	代谢及营养类疾病	2.14 ( 0.26 - 17.39 )	2.14 ( 0.53 )	2 ( 0.35 )	1 ( -0.93 )	否	否	否	否	4	高胆固醇血症	METABOLISM AND NUTRITION DISORDERS	代谢及营养类疾病	50.17 ( 17.79 - 141.51 )	50.07 ( 172.11 )	44.9 ( 18.86 )	5.49 ( 3.76 )	是	是	是	是
FOOD INTOLERANCE	6	食物不耐受	METABOLISM AND NUTRITION DISORDERS	代谢及营养类疾病	8.99 ( 4.03 - 20.04 )	8.98 ( 42.4 )	8.95 ( 4.58 )	3.16 ( 1.49 )	是	是	是	是	1	食物不耐受	METABOLISM AND NUTRITION DISORDERS	代谢及营养类疾病	5.62 ( 0.58 - 54.05 )	5.62 ( 2.85 )	4.46 ( 0.67 )	2.16 ( 0.05 )	否	否	否	是	5	食物不耐受	METABOLISM AND NUTRITION DISORDERS	代谢及营养类疾病	14.99 ( 4.34 - 51.81 )	14.97 ( 32.6 )	7.99 ( 2.83 )	3 ( 1.12 )	是	是	是	是
GAIT INABILITY	6	步态无力	GENERAL DISORDERS AND ADMINISTRATION SITE CONDITIONS	全身性疾病及给药部位各种反应	0.75 ( 0.34 - 1.67 )	0.75 ( 0.5 )	0.75 ( 0.38 )	-0.42 ( -2.08 )	否	否	否	否	1	步态无力	GENERAL DISORDERS AND ADMINISTRATION SITE CONDITIONS	全身性疾病及给药部位各种反应	Inf ( NaN - Inf )	Inf ( 16.85 )	17.85 ( 0 )	4.16 ( 1.52 )	否	否	否	是	3	步态无力	GENERAL DISORDERS AND ADMINISTRATION SITE CONDITIONS	全身性疾病及给药部位各种反应	2.25 ( 0.67 - 7.56 )	2.25 ( 1.8 )	2.08 ( 0.75 )	1.06 ( -0.71 )	否	否	否	否	1	步态无力	GENERAL DISORDERS AND ADMINISTRATION SITE CONDITIONS	全身性疾病及给药部位各种反应	1.28 ( 0.18 - 9.11 )	1.28 ( 0.06 )	1.28 ( 0.25 )	0.35 ( -1.32 )	否	否	否	否
PSEUDOMONAS INFECTION	6	假单胞菌感染	INFECTIONS AND INFESTATIONS	感染及侵染类疾病	4.72 ( 2.12 - 10.51 )	4.71 ( 17.53 )	4.71 ( 2.41 )	2.23 ( 0.57 )	是	是	是	是													4	假单胞菌感染	INFECTIONS AND INFESTATIONS	感染及侵染类疾病	2 ( 0.7 - 5.67 )	2 ( 1.76 )	1.88 ( 0.78 )	0.91 ( -0.83 )	否	否	否	否	2	假单胞菌感染	INFECTIONS AND INFESTATIONS	感染及侵染类疾病	3.17 ( 0.79 - 12.74 )	3.16 ( 2.94 )	3.15 ( 0.98 )	1.65 ( -0.02 )	否	否	否	否
CONDITION AGGRAVATED	6	病情恶化	GENERAL DISORDERS AND ADMINISTRATION SITE CONDITIONS	全身性疾病及给药部位各种反应	0.1 ( 0.05 - 0.23 )	0.1 ( 46.13 )	0.1 ( 0.05 )	-3.25 ( -4.92 )	否	否	否	否													3	病情恶化	GENERAL DISORDERS AND ADMINISTRATION SITE CONDITIONS	全身性疾病及给药部位各种反应	0.16 ( 0.05 - 0.49 )	0.16 ( 13.25 )	0.17 ( 0.06 )	-2.57 ( -4.25 )	否	否	否	否	2	病情恶化	GENERAL DISORDERS AND ADMINISTRATION SITE CONDITIONS	全身性疾病及给药部位各种反应	0.16 ( 0.04 - 0.63 )	0.16 ( 8.98 )	0.16 ( 0.05 )	-2.65 ( -4.32 )	否	否	否	否
FULL BLOOD COUNT ABNORMAL	6	全血细胞计数异常	INVESTIGATIONS	各类检查	0.96 ( 0.43 - 2.14 )	0.96 ( 0.01 )	0.96 ( 0.49 )	-0.06 ( -1.73 )	否	否	否	否	5	全血细胞计数异常	INVESTIGATIONS	各类检查	14.07 ( 4.29 - 46.15 )	14.04 ( 33.05 )	8.12 ( 3 )	3.02 ( 1.16 )	是	是	是	是													1	全血细胞计数异常	INVESTIGATIONS	各类检查	12.17 ( 1.67 - 88.84 )	12.16 ( 9.96 )	11.85 ( 2.24 )	3.57 ( 1.83 )	否	否	是	是
ADRENAL INSUFFICIENCY	6	肾上腺功能不全	ENDOCRINE DISORDERS	内分泌系统疾病	2.69 ( 1.21 - 5.99 )	2.69 ( 6.34 )	2.68 ( 1.37 )	1.42 ( -0.24 )	是	是	否	否													3	肾上腺功能不全	ENDOCRINE DISORDERS	内分泌系统疾病	1.36 ( 0.42 - 4.44 )	1.36 ( 0.26 )	1.33 ( 0.49 )	0.41 ( -1.32 )	否	否	否	否	2	肾上腺功能不全	ENDOCRINE DISORDERS	内分泌系统疾病	2.27 ( 0.56 - 9.1 )	2.26 ( 1.4 )	2.26 ( 0.71 )	1.17 ( -0.5 )	否	否	否	否
MEAN CELL HAEMOGLOBIN INCREASED	6	平均细胞血红蛋白升高	INVESTIGATIONS	各类检查	17.5 ( 7.84 - 39.08 )	17.49 ( 92.64 )	17.37 ( 8.87 )	4.12 ( 2.45 )	是	是	是	是	5	平均细胞血红蛋白升高	INVESTIGATIONS	各类检查	Inf ( NaN - Inf )	Inf ( 84.28 )	17.85 ( 0 )	4.16 ( 2.12 )	否	是	否	是	1	平均细胞血红蛋白升高	INVESTIGATIONS	各类检查	7.49 ( 0.68 - 82.6 )	7.49 ( 3.75 )	5.32 ( 0.71 )	2.41 ( 0.21 )	否	否	否	是
CORTISOL DECREASED	6	皮质醇降低	INVESTIGATIONS	各类检查	24.08 ( 10.77 - 53.82 )	24.07 ( 131.36 )	23.84 ( 12.16 )	4.58 ( 2.91 )	是	是	是	是													5	皮质醇降低	INVESTIGATIONS	各类检查	37.48 ( 7.27 - 193.27 )	37.43 ( 50.65 )	11.41 ( 2.89 )	3.51 ( 1.56 )	是	是	是	是	1	皮质醇降低	INVESTIGATIONS	各类检查	9.9 ( 1.36 - 71.94 )	9.9 ( 7.82 )	9.7 ( 1.84 )	3.28 ( 1.56 )	否	否	否	是
CHOLESTASIS	6	胆汁淤积	HEPATOBILIARY DISORDERS	肝胆系统疾病	2.13 ( 0.96 - 4.75 )	2.13 ( 3.61 )	2.13 ( 1.09 )	1.09 ( -0.57 )	否	否	否	否													1	胆汁淤积	HEPATOBILIARY DISORDERS	肝胆系统疾病	0.68 ( 0.09 - 5.05 )	0.68 ( 0.14 )	0.69 ( 0.13 )	-0.53 ( -2.29 )	否	否	否	否	4	胆汁淤积	HEPATOBILIARY DISORDERS	肝胆系统疾病	8.66 ( 3.21 - 23.32 )	8.64 ( 26.5 )	8.49 ( 3.7 )	3.09 ( 1.41 )	是	是	是	是
PLEURAL EFFUSION	6	胸腔积液	RESPIRATORY, THORACIC AND MEDIASTINAL DISORDERS	呼吸系统、胸及纵隔疾病	0.76 ( 0.34 - 1.7 )	0.76 ( 0.44 )	0.76 ( 0.39 )	-0.39 ( -2.05 )	否	否	否	否													6	胸腔积液	RESPIRATORY, THORACIC AND MEDIASTINAL DISORDERS	呼吸系统、胸及纵隔疾病	1.45 ( 0.63 - 3.35 )	1.45 ( 0.76 )	1.41 ( 0.7 )	0.49 ( -1.21 )	否	否	否	否
ACIDOSIS	6	酸中毒	METABOLISM AND NUTRITION DISORDERS	代谢及营养类疾病	6.34 ( 2.85 - 14.14 )	6.34 ( 26.92 )	6.33 ( 3.24 )	2.66 ( 0.99 )	是	是	是	是													6	酸中毒	METABOLISM AND NUTRITION DISORDERS	代谢及营养类疾病	2.5 ( 1.05 - 5.93 )	2.5 ( 4.61 )	2.28 ( 1.11 )	1.19 ( -0.53 )	是	是	否	否
GALLBLADDER ENLARGEMENT	6	胆囊扩大	HEPATOBILIARY DISORDERS	肝胆系统疾病	40.05 ( 17.87 - 89.74 )	40.02 ( 224.62 )	39.4 ( 20.06 )	5.3 ( 3.63 )	是	是	是	是													2	胆囊扩大	HEPATOBILIARY DISORDERS	肝胆系统疾病	5.99 ( 1.16 - 30.89 )	5.99 ( 5.94 )	4.56 ( 1.16 )	2.19 ( 0.24 )	否	否	否	是	4	胆囊扩大	HEPATOBILIARY DISORDERS	肝胆系统疾病	121.84 ( 40.07 - 370.48 )	121.59 ( 372.1 )	94.8 ( 37.38 )	6.57 ( 4.77 )	是	是	是	是
MEAN CELL VOLUME INCREASED	6	平均细胞体积增大	INVESTIGATIONS	各类检查	12.36 ( 5.54 - 27.58 )	12.36 ( 62.31 )	12.3 ( 6.28 )	3.62 ( 1.95 )	是	是	是	是	6	平均细胞体积增大	INVESTIGATIONS	各类检查	Inf ( NaN - Inf )	Inf ( 101.14 )	17.85 ( 0 )	4.16 ( 2.17 )	否	是	否	是
CARDIAC FUNCTION TEST ABNORMAL	6	心功能检查异常	INVESTIGATIONS	各类检查	181.94 ( 79.37 - 417.04 )	181.83 ( 1004.58 )	169.36 ( 84.6 )	7.4 ( 5.71 )	是	是	是	是
THIRST	5	口渴	GENERAL DISORDERS AND ADMINISTRATION SITE CONDITIONS	全身性疾病及给药部位各种反应	1.86 ( 0.77 - 4.48 )	1.86 ( 1.99 )	1.86 ( 0.89 )	0.9 ( -0.77 )	否	否	否	否													5	口渴	GENERAL DISORDERS AND ADMINISTRATION SITE CONDITIONS	全身性疾病及给药部位各种反应	6.25 ( 2.2 - 17.74 )	6.24 ( 15.53 )	4.7 ( 1.96 )	2.23 ( 0.43 )	是	是	否	是
MALNUTRITION	5	营养不良	METABOLISM AND NUTRITION DISORDERS	代谢及营养类疾病	3.47 ( 1.44 - 8.33 )	3.46 ( 8.75 )	3.46 ( 1.66 )	1.79 ( 0.12 )	是	是	否	是													1	营养不良	METABOLISM AND NUTRITION DISORDERS	代谢及营养类疾病	1.15 ( 0.15 - 8.81 )	1.15 ( 0.02 )	1.14 ( 0.21 )	0.19 ( -1.64 )	否	否	否	否	1	营养不良	METABOLISM AND NUTRITION DISORDERS	代谢及营养类疾病	2.23 ( 0.31 - 15.91 )	2.23 ( 0.67 )	2.22 ( 0.43 )	1.15 ( -0.53 )	否	否	否	否
HYPERSOMNIA	5	睡眠过度	NERVOUS SYSTEM DISORDERS	各类神经系统疾病	1.19 ( 0.5 - 2.87 )	1.19 ( 0.16 )	1.19 ( 0.57 )	0.25 ( -1.41 )	否	否	否	否	2	睡眠过度	NERVOUS SYSTEM DISORDERS	各类神经系统疾病	1.25 ( 0.3 - 5.25 )	1.25 ( 0.09 )	1.23 ( 0.37 )	0.3 ( -1.45 )	否	否	否	否	1	睡眠过度	NERVOUS SYSTEM DISORDERS	各类神经系统疾病	0.88 ( 0.12 - 6.62 )	0.88 ( 0.02 )	0.89 ( 0.16 )	-0.17 ( -1.97 )	否	否	否	否	1	睡眠过度	NERVOUS SYSTEM DISORDERS	各类神经系统疾病	1.22 ( 0.17 - 8.71 )	1.22 ( 0.04 )	1.22 ( 0.24 )	0.29 ( -1.38 )	否	否	否	否
HAEMOLYTIC URAEMIC SYNDROME	5	溶血性尿毒症综合征	BLOOD AND LYMPHATIC SYSTEM DISORDERS	血液及淋巴系统疾病	26.29 ( 10.89 - 63.48 )	26.28 ( 120.31 )	26.01 ( 12.44 )	4.7 ( 3.03 )	是	是	是	是	2	溶血性尿毒症综合征	BLOOD AND LYMPHATIC SYSTEM DISORDERS	血液及淋巴系统疾病	33.74 ( 3.06 - 372.22 )	33.71 ( 21.16 )	11.9 ( 1.6 )	3.57 ( 1.37 )	否	否	否	是	1	溶血性尿毒症综合征	BLOOD AND LYMPHATIC SYSTEM DISORDERS	血液及淋巴系统疾病	1.5 ( 0.19 - 11.7 )	1.5 ( 0.15 )	1.45 ( 0.26 )	0.54 ( -1.33 )	否	否	否	否
CLOSTRIDIUM DIFFICILE COLITIS	5	艰难梭状芽胞杆菌性结肠炎	INFECTIONS AND INFESTATIONS	感染及侵染类疾病	3.42 ( 1.42 - 8.23 )	3.42 ( 8.56 )	3.42 ( 1.64 )	1.77 ( 0.11 )	是	是	否	是	1	艰难梭状芽胞杆菌性结肠炎	INFECTIONS AND INFESTATIONS	感染及侵染类疾病	0.56 ( 0.08 - 4.12 )	0.56 ( 0.33 )	0.58 ( 0.11 )	-0.8 ( -2.54 )	否	否	否	否	2	艰难梭状芽胞杆菌性结肠炎	INFECTIONS AND INFESTATIONS	感染及侵染类疾病	2.3 ( 0.52 - 10.21 )	2.3 ( 1.28 )	2.13 ( 0.61 )	1.09 ( -0.73 )	否	否	否	否
SEDATION	5	镇静	NERVOUS SYSTEM DISORDERS	各类神经系统疾病	1.41 ( 0.59 - 3.39 )	1.41 ( 0.6 )	1.41 ( 0.68 )	0.5 ( -1.17 )	否	否	否	否																									1	镇静	NERVOUS SYSTEM DISORDERS	各类神经系统疾病	1.07 ( 0.15 - 7.61 )	1.07 ( 0 )	1.07 ( 0.21 )	0.1 ( -1.58 )	否	否	否	否
AGITATION	5	激越	PSYCHIATRIC DISORDERS	精神病类	0.64 ( 0.27 - 1.54 )	0.64 ( 1.02 )	0.64 ( 0.31 )	-0.65 ( -2.31 )	否	否	否	否
STAPHYLOCOCCUS TEST POSITIVE	5	葡萄球菌检测阳性	INVESTIGATIONS	各类检查	19.74 ( 8.19 - 47.61 )	19.73 ( 88.21 )	19.58 ( 9.38 )	4.29 ( 2.62 )	是	是	是	是	2	葡萄球菌检测阳性	INVESTIGATIONS	各类检查	11.25 ( 1.88 - 67.33 )	11.24 ( 11.19 )	7.14 ( 1.6 )	2.84 ( 0.8 )	否	否	否	是	1	葡萄球菌检测阳性	INVESTIGATIONS	各类检查	Inf ( NaN - Inf )	Inf ( 14.97 )	15.97 ( 0 )	4 ( 1.36 )	否	否	否	是
RED BLOOD CELL SCHISTOCYTES PRESENT	5	裂红血细胞检出	INVESTIGATIONS	各类检查	250.6 ( 99.83 - 629.09 )	250.47 ( 1127.36 )	227.38 ( 105.26 )	7.83 ( 6.12 )	是	是	是	是																									3	裂红血细胞检出	INVESTIGATIONS	各类检查	213.11 ( 53.26 - 852.74 )	212.79 ( 421.59 )	142.19 ( 44.56 )	7.15 ( 5.25 )	是	是	是	是
INFANTILE SPITTING UP	5	婴儿呕吐	GASTROINTESTINAL DISORDERS	胃肠系统疾病	81.86 ( 33.58 - 199.6 )	81.82 ( 386.3 )	79.21 ( 37.58 )	6.31 ( 4.63 )	是	是	是	是	2	婴儿呕吐	GASTROINTESTINAL DISORDERS	胃肠系统疾病	1.3 ( 0.31 - 5.47 )	1.3 ( 0.13 )	1.28 ( 0.38 )	0.35 ( -1.4 )	否	否	否	否	1	婴儿呕吐	GASTROINTESTINAL DISORDERS	胃肠系统疾病	1.66 ( 0.21 - 13.14 )	1.66 ( 0.24 )	1.6 ( 0.28 )	0.68 ( -1.2 )	否	否	否	否
HYDROCEPHALUS	5	脑积水	NERVOUS SYSTEM DISORDERS	各类神经系统疾病	7.41 ( 3.08 - 17.84 )	7.41 ( 27.65 )	7.39 ( 3.55 )	2.89 ( 1.22 )	是	是	是	是	2	脑积水	NERVOUS SYSTEM DISORDERS	各类神经系统疾病	0.44 ( 0.11 - 1.78 )	0.44 ( 1.41 )	0.45 ( 0.14 )	-1.15 ( -2.84 )	否	否	否	否	1	脑积水	NERVOUS SYSTEM DISORDERS	各类神经系统疾病	0.42 ( 0.06 - 3.03 )	0.42 ( 0.8 )	0.43 ( 0.08 )	-1.21 ( -2.94 )	否	否	否	否
GASTROINTESTINAL HAEMORRHAGE	5	胃肠出血	GASTROINTESTINAL DISORDERS	胃肠系统疾病	0.53 ( 0.22 - 1.28 )	0.53 ( 2.05 )	0.53 ( 0.26 )	-0.91 ( -2.57 )	否	否	否	否	1	胃肠出血	GASTROINTESTINAL DISORDERS	胃肠系统疾病	0.94 ( 0.12 - 7.02 )	0.94 ( 0 )	0.94 ( 0.17 )	-0.09 ( -1.88 )	否	否	否	否	1	胃肠出血	GASTROINTESTINAL DISORDERS	胃肠系统疾病	0.27 ( 0.04 - 1.97 )	0.27 ( 1.91 )	0.29 ( 0.05 )	-1.81 ( -3.52 )	否	否	否	否	2	胃肠出血	GASTROINTESTINAL DISORDERS	胃肠系统疾病	1.95 ( 0.49 - 7.84 )	1.95 ( 0.93 )	1.95 ( 0.61 )	0.96 ( -0.71 )	否	否	否	否
LUNG DISORDER	5	肺部疾病	RESPIRATORY, THORACIC AND MEDIASTINAL DISORDERS	呼吸系统、胸及纵隔疾病	0.67 ( 0.28 - 1.62 )	0.67 ( 0.8 )	0.67 ( 0.32 )	-0.57 ( -2.24 )	否	否	否	否	3	肺部疾病	RESPIRATORY, THORACIC AND MEDIASTINAL DISORDERS	呼吸系统、胸及纵隔疾病	1.58 ( 0.48 - 5.17 )	1.58 ( 0.58 )	1.53 ( 0.57 )	0.61 ( -1.12 )	否	否	否	否	2	肺部疾病	RESPIRATORY, THORACIC AND MEDIASTINAL DISORDERS	呼吸系统、胸及纵隔疾病	0.79 ( 0.19 - 3.27 )	0.79 ( 0.11 )	0.8 ( 0.24 )	-0.32 ( -2.05 )	否	否	否	否
HYPOVENTILATION	5	通气不足	RESPIRATORY, THORACIC AND MEDIASTINAL DISORDERS	呼吸系统、胸及纵隔疾病	12.38 ( 5.14 - 29.81 )	12.37 ( 52.01 )	12.32 ( 5.9 )	3.62 ( 1.95 )	是	是	是	是													1	通气不足	RESPIRATORY, THORACIC AND MEDIASTINAL DISORDERS	呼吸系统、胸及纵隔疾病	2.5 ( 0.3 - 20.74 )	2.5 ( 0.77 )	2.28 ( 0.39 )	1.19 ( -0.76 )	否	否	否	否	3	通气不足	RESPIRATORY, THORACIC AND MEDIASTINAL DISORDERS	呼吸系统、胸及纵隔疾病	10.83 ( 3.44 - 34.11 )	10.82 ( 26.08 )	10.58 ( 4.05 )	3.4 ( 1.72 )	是	是	是	是
BACK PAIN	5	背痛	MUSCULOSKELETAL AND CONNECTIVE TISSUE DISORDERS	各种肌肉骨骼及结缔组织疾病	0.15 ( 0.06 - 0.36 )	0.15 ( 24.15 )	0.15 ( 0.07 )	-2.74 ( -4.4 )	否	否	否	否													2	背痛	MUSCULOSKELETAL AND CONNECTIVE TISSUE DISORDERS	各种肌肉骨骼及结缔组织疾病	1.87 ( 0.43 - 8.14 )	1.87 ( 0.72 )	1.77 ( 0.52 )	0.83 ( -0.97 )	否	否	否	否	2	背痛	MUSCULOSKELETAL AND CONNECTIVE TISSUE DISORDERS	各种肌肉骨骼及结缔组织疾病	0.82 ( 0.21 - 3.3 )	0.82 ( 0.08 )	0.82 ( 0.26 )	-0.28 ( -1.95 )	否	否	否	否
SLEEP APNOEA SYNDROME	5	睡眠呼吸暂停综合征	RESPIRATORY, THORACIC AND MEDIASTINAL DISORDERS	呼吸系统、胸及纵隔疾病	1.62 ( 0.67 - 3.88 )	1.62 ( 1.17 )	1.61 ( 0.78 )	0.69 ( -0.98 )	否	否	否	否													1	睡眠呼吸暂停综合征	RESPIRATORY, THORACIC AND MEDIASTINAL DISORDERS	呼吸系统、胸及纵隔疾病	0.68 ( 0.09 - 5.05 )	0.68 ( 0.14 )	0.69 ( 0.13 )	-0.53 ( -2.29 )	否	否	否	否
HYPERSENSITIVITY	5	超敏反应	IMMUNE SYSTEM DISORDERS	免疫系统疾病	0.17 ( 0.07 - 0.41 )	0.17 ( 20.43 )	0.17 ( 0.08 )	-2.56 ( -4.23 )	否	否	否	否													1	超敏反应	IMMUNE SYSTEM DISORDERS	免疫系统疾病	0.17 ( 0.02 - 1.21 )	0.17 ( 4.07 )	0.18 ( 0.03 )	-2.49 ( -4.19 )	否	否	否	否	2	超敏反应	IMMUNE SYSTEM DISORDERS	免疫系统疾病	0.27 ( 0.07 - 1.06 )	0.27 ( 4.05 )	0.27 ( 0.08 )	-1.91 ( -3.57 )	否	否	否	否
ASPARTATE AMINOTRANSFERASE ABNORMAL	5	天门冬氨酸氨基转移酶异常	INVESTIGATIONS	各类检查	23.71 ( 9.82 - 57.21 )	23.69 ( 107.64 )	23.48 ( 11.23 )	4.55 ( 2.88 )	是	是	是	是	3	天门冬氨酸氨基转移酶异常	INVESTIGATIONS	各类检查	50.63 ( 5.26 - 486.93 )	50.56 ( 36.44 )	13.39 ( 2.01 )	3.74 ( 1.64 )	是	是	是	是	1	天门冬氨酸氨基转移酶异常	INVESTIGATIONS	各类检查	7.49 ( 0.68 - 82.6 )	7.49 ( 3.75 )	5.32 ( 0.71 )	2.41 ( 0.21 )	否	否	否	是	1	天门冬氨酸氨基转移酶异常	INVESTIGATIONS	各类检查	20.28 ( 2.73 - 150.81 )	20.27 ( 17.48 )	19.39 ( 3.62 )	4.28 ( 2.5 )	否	否	是	是
COLD SWEAT	5	冷汗	SKIN AND SUBCUTANEOUS TISSUE DISORDERS	皮肤及皮下组织类疾病	2.33 ( 0.97 - 5.6 )	2.33 ( 3.8 )	2.33 ( 1.12 )	1.22 ( -0.45 )	否	否	否	否	1	冷汗	SKIN AND SUBCUTANEOUS TISSUE DISORDERS	皮肤及皮下组织类疾病	2.81 ( 0.34 - 23.35 )	2.81 ( 1 )	2.55 ( 0.43 )	1.35 ( -0.6 )	否	否	否	否	4	冷汗	SKIN AND SUBCUTANEOUS TISSUE DISORDERS	皮肤及皮下组织类疾病	5.99 ( 1.88 - 19.12 )	5.99 ( 11.88 )	4.56 ( 1.73 )	2.19 ( 0.36 )	是	是	否	是
HYPERTENSIVE CRISIS	5	高血压危象	VASCULAR DISORDERS	血管与淋巴管类疾病	3.34 ( 1.39 - 8.02 )	3.34 ( 8.17 )	3.33 ( 1.6 )	1.74 ( 0.07 )	是	是	否	是													4	高血压危象	VASCULAR DISORDERS	血管与淋巴管类疾病	9.99 ( 2.82 - 35.42 )	9.98 ( 19.4 )	6.39 ( 2.22 )	2.68 ( 0.8 )	是	是	是	是
DEVELOPMENTAL DELAY	5	发育延迟	GENERAL DISORDERS AND ADMINISTRATION SITE CONDITIONS	全身性疾病及给药部位各种反应	1.9 ( 0.79 - 4.56 )	1.9 ( 2.12 )	1.9 ( 0.91 )	0.92 ( -0.74 )	否	否	否	否													1	发育延迟	GENERAL DISORDERS AND ADMINISTRATION SITE CONDITIONS	全身性疾病及给药部位各种反应	0.27 ( 0.04 - 1.93 )	0.27 ( 1.97 )	0.28 ( 0.05 )	-1.84 ( -3.54 )	否	否	否	否
FLUID INTAKE REDUCED	5	液体摄入下降	METABOLISM AND NUTRITION DISORDERS	代谢及营养类疾病	6.96 ( 2.89 - 16.74 )	6.95 ( 25.42 )	6.94 ( 3.33 )	2.79 ( 1.13 )	是	是	是	是	1	液体摄入下降	METABOLISM AND NUTRITION DISORDERS	代谢及营养类疾病	1.87 ( 0.24 - 14.79 )	1.87 ( 0.37 )	1.79 ( 0.32 )	0.84 ( -1.04 )	否	否	否	否	1	液体摄入下降	METABOLISM AND NUTRITION DISORDERS	代谢及营养类疾病	1.25 ( 0.16 - 9.6 )	1.25 ( 0.05 )	1.23 ( 0.22 )	0.3 ( -1.54 )	否	否	否	否
HAPTOGLOBIN DECREASED	5	结合珠蛋白降低	INVESTIGATIONS	各类检查	63.3 ( 26.05 - 153.83 )	63.26 ( 298.7 )	61.7 ( 29.35 )	5.95 ( 4.27 )	是	是	是	是																									4	结合珠蛋白降低	INVESTIGATIONS	各类检查	131.21 ( 42.75 - 402.77 )	130.95 ( 394.46 )	100.37 ( 39.27 )	6.65 ( 4.85 )	是	是	是	是
FLUSHING	5	潮红	VASCULAR DISORDERS	血管与淋巴管类疾病	0.46 ( 0.19 - 1.11 )	0.46 ( 3.16 )	0.46 ( 0.22 )	-1.12 ( -2.78 )	否	否	否	否	2	潮红	VASCULAR DISORDERS	血管与淋巴管类疾病	1.77 ( 0.41 - 7.62 )	1.77 ( 0.61 )	1.7 ( 0.5 )	0.77 ( -1.01 )	否	否	否	否													3	潮红	VASCULAR DISORDERS	血管与淋巴管类疾病	1.68 ( 0.54 - 5.24 )	1.68 ( 0.83 )	1.68 ( 0.65 )	0.75 ( -0.92 )	否	否	否	否
OTITIS MEDIA ACUTE	5	急性中耳炎	INFECTIONS AND INFESTATIONS	感染及侵染类疾病	44.49 ( 18.37 - 107.77 )	44.47 ( 208.68 )	43.69 ( 20.84 )	5.45 ( 3.77 )	是	是	是	是	3	急性中耳炎	INFECTIONS AND INFESTATIONS	感染及侵染类疾病	3.89 ( 1.11 - 13.67 )	3.89 ( 5.23 )	3.35 ( 1.17 )	1.74 ( -0.06 )	是	是	否	否	2	急性中耳炎	INFECTIONS AND INFESTATIONS	感染及侵染类疾病	2.14 ( 0.49 - 9.42 )	2.14 ( 1.06 )	2 ( 0.58 )	1 ( -0.81 )	否	否	否	否
ALANINE AMINOTRANSFERASE ABNORMAL	5	丙氨酸氨基转移酶异常	INVESTIGATIONS	各类检查	13.42 ( 5.57 - 32.33 )	13.41 ( 57.13 )	13.35 ( 6.4 )	3.74 ( 2.07 )	是	是	是	是	2	丙氨酸氨基转移酶异常	INVESTIGATIONS	各类检查	16.87 ( 2.37 - 119.81 )	16.85 ( 14.91 )	8.93 ( 1.73 )	3.16 ( 1.05 )	否	否	否	是	3	丙氨酸氨基转移酶异常	INVESTIGATIONS	各类检查	14.98 ( 3.02 - 74.27 )	14.97 ( 19.56 )	7.99 ( 2.09 )	3 ( 1.01 )	是	是	是	是
METABOLIC ALKALOSIS	5	代谢性碱中毒	METABOLISM AND NUTRITION DISORDERS	代谢及营养类疾病	21.62 ( 8.96 - 52.15 )	21.61 ( 97.42 )	21.43 ( 10.26 )	4.42 ( 2.75 )	是	是	是	是	1	代谢性碱中毒	METABOLISM AND NUTRITION DISORDERS	代谢及营养类疾病	16.86 ( 1.05 - 269.67 )	16.85 ( 7.46 )	8.93 ( 0.88 )	3.16 ( 0.8 )	否	否	否	是	4	代谢性碱中毒	METABOLISM AND NUTRITION DISORDERS	代谢及营养类疾病	11.99 ( 3.22 - 44.67 )	11.98 ( 22.36 )	7.1 ( 2.36 )	2.83 ( 0.93 )	是	是	是	是
JOINT CONTRACTURE	5	关节挛缩	MUSCULOSKELETAL AND CONNECTIVE TISSUE DISORDERS	各种肌肉骨骼及结缔组织疾病	56.33 ( 23.21 - 136.72 )	56.3 ( 265.5 )	55.06 ( 26.22 )	5.78 ( 4.11 )	是	是	是	是	1	关节挛缩	MUSCULOSKELETAL AND CONNECTIVE TISSUE DISORDERS	各种肌肉骨骼及结缔组织疾病	16.86 ( 1.05 - 269.67 )	16.85 ( 7.46 )	8.93 ( 0.88 )	3.16 ( 0.8 )	否	否	否	是	4	关节挛缩	MUSCULOSKELETAL AND CONNECTIVE TISSUE DISORDERS	各种肌肉骨骼及结缔组织疾病	19.98 ( 4.47 - 89.33 )	19.96 ( 30.88 )	9.13 ( 2.61 )	3.19 ( 1.24 )	是	是	是	是
PRODUCT USE ISSUE	5	产品使用问题	INJURY, POISONING AND PROCEDURAL COMPLICATIONS	各类损伤、中毒及操作并发症	0.16 ( 0.07 - 0.39 )	0.16 ( 21.75 )	0.16 ( 0.08 )	-2.63 ( -4.29 )	否	否	否	否																									4	产品使用问题	INJURY, POISONING AND PROCEDURAL COMPLICATIONS	各类损伤、中毒及操作并发症	0.19 ( 0.07 - 0.51 )	0.19 ( 13.73 )	0.19 ( 0.08 )	-2.38 ( -4.04 )	否	否	否	否
LIMB DISCOMFORT	5	肢体不适	MUSCULOSKELETAL AND CONNECTIVE TISSUE DISORDERS	各种肌肉骨骼及结缔组织疾病	0.89 ( 0.37 - 2.14 )	0.89 ( 0.07 )	0.89 ( 0.43 )	-0.17 ( -1.84 )	否	否	否	否
HAEMORRHAGE	5	出血	VASCULAR DISORDERS	血管与淋巴管类疾病	0.33 ( 0.14 - 0.79 )	0.33 ( 6.8 )	0.33 ( 0.16 )	-1.6 ( -3.26 )	否	否	否	否	1	出血	VASCULAR DISORDERS	血管与淋巴管类疾病	0.35 ( 0.05 - 2.54 )	0.35 ( 1.18 )	0.36 ( 0.07 )	-1.46 ( -3.17 )	否	否	否	否	2	出血	VASCULAR DISORDERS	血管与淋巴管类疾病	0.26 ( 0.06 - 1.06 )	0.26 ( 4.08 )	0.28 ( 0.09 )	-1.86 ( -3.55 )	否	否	否	否	1	出血	VASCULAR DISORDERS	血管与淋巴管类疾病	0.18 ( 0.03 - 1.3 )	0.18 ( 3.63 )	0.18 ( 0.04 )	-2.44 ( -4.11 )	否	否	否	否
CHROMATURIA	5	色素尿	RENAL AND URINARY DISORDERS	肾脏及泌尿系统疾病	1.86 ( 0.77 - 4.47 )	1.86 ( 1.98 )	1.86 ( 0.89 )	0.89 ( -0.77 )	否	否	否	否	1	色素尿	RENAL AND URINARY DISORDERS	肾脏及泌尿系统疾病	3.37 ( 0.39 - 28.87 )	3.37 ( 1.39 )	2.98 ( 0.49 )	1.57 ( -0.42 )	否	否	否	否	1	色素尿	RENAL AND URINARY DISORDERS	肾脏及泌尿系统疾病	2.14 ( 0.26 - 17.39 )	2.14 ( 0.53 )	2 ( 0.35 )	1 ( -0.93 )	否	否	否	否	2	色素尿	RENAL AND URINARY DISORDERS	肾脏及泌尿系统疾病	4.87 ( 1.21 - 19.63 )	4.86 ( 6.07 )	4.82 ( 1.5 )	2.27 ( 0.59 )	否	否	否	是
OBSTRUCTIVE AIRWAYS DISORDER	5	阻塞性气道疾病	RESPIRATORY, THORACIC AND MEDIASTINAL DISORDERS	呼吸系统、胸及纵隔疾病	1.94 ( 0.81 - 4.66 )	1.94 ( 2.27 )	1.94 ( 0.93 )	0.96 ( -0.71 )	否	否	否	否													3	阻塞性气道疾病	RESPIRATORY, THORACIC AND MEDIASTINAL DISORDERS	呼吸系统、胸及纵隔疾病	5.62 ( 1.49 - 21.19 )	5.61 ( 8.28 )	4.36 ( 1.43 )	2.12 ( 0.26 )	是	是	否	是	1	阻塞性气道疾病	RESPIRATORY, THORACIC AND MEDIASTINAL DISORDERS	呼吸系统、胸及纵隔疾病	2.71 ( 0.38 - 19.38 )	2.71 ( 1.07 )	2.7 ( 0.52 )	1.43 ( -0.25 )	否	否	否	否
BLOOD TRIGLYCERIDES INCREASED	5	血甘油三酯升高	INVESTIGATIONS	各类检查	3.1 ( 1.29 - 7.44 )	3.09 ( 7.08 )	3.09 ( 1.48 )	1.63 ( -0.04 )	是	是	否	否	1	血甘油三酯升高	INVESTIGATIONS	各类检查	2.81 ( 0.34 - 23.35 )	2.81 ( 1 )	2.55 ( 0.43 )	1.35 ( -0.6 )	否	否	否	否	1	血甘油三酯升高	INVESTIGATIONS	各类检查	1.87 ( 0.23 - 14.97 )	1.87 ( 0.36 )	1.77 ( 0.31 )	0.83 ( -1.07 )	否	否	否	否	3	血甘油三酯升高	INVESTIGATIONS	各类检查	5.58 ( 1.79 - 17.45 )	5.58 ( 11.12 )	5.52 ( 2.13 )	2.46 ( 0.79 )	是	是	是	是
MEAN CELL HAEMOGLOBIN DECREASED	5	平均细胞血红蛋白降低	INVESTIGATIONS	各类检查	12.09 ( 5.02 - 29.11 )	12.08 ( 50.57 )	12.03 ( 5.76 )	3.59 ( 1.92 )	是	是	是	是	1	平均细胞血红蛋白降低	INVESTIGATIONS	各类检查	16.86 ( 1.05 - 269.67 )	16.85 ( 7.46 )	8.93 ( 0.88 )	3.16 ( 0.8 )	否	否	否	是	2	平均细胞血红蛋白降低	INVESTIGATIONS	各类检查	Inf ( NaN - Inf )	Inf ( 29.94 )	15.97 ( 0 )	4 ( 1.64 )	否	否	否	是
RED CELL DISTRIBUTION WIDTH INCREASED	5	红细胞体积分布宽度增加	INVESTIGATIONS	各类检查	5.6 ( 2.33 - 13.47 )	5.6 ( 18.84 )	5.59 ( 2.68 )	2.48 ( 0.81 )	是	是	是	是	1	红细胞体积分布宽度增加	INVESTIGATIONS	各类检查	16.86 ( 1.05 - 269.67 )	16.85 ( 7.46 )	8.93 ( 0.88 )	3.16 ( 0.8 )	否	否	否	是	1	红细胞体积分布宽度增加	INVESTIGATIONS	各类检查	7.49 ( 0.68 - 82.6 )	7.49 ( 3.75 )	5.32 ( 0.71 )	2.41 ( 0.21 )	否	否	否	是	3	红细胞体积分布宽度增加	INVESTIGATIONS	各类检查	24.59 ( 7.67 - 78.8 )	24.55 ( 64.09 )	23.27 ( 8.78 )	4.54 ( 2.83 )	是	是	是	是
ASCITES	5	腹水	GASTROINTESTINAL DISORDERS	胃肠系统疾病	1.28 ( 0.53 - 3.08 )	1.28 ( 0.31 )	1.28 ( 0.61 )	0.36 ( -1.31 )	否	否	否	否	2	腹水	GASTROINTESTINAL DISORDERS	胃肠系统疾病	1.77 ( 0.41 - 7.62 )	1.77 ( 0.61 )	1.7 ( 0.5 )	0.77 ( -1.01 )	否	否	否	否	3	腹水	GASTROINTESTINAL DISORDERS	胃肠系统疾病	1.15 ( 0.36 - 3.73 )	1.15 ( 0.06 )	1.14 ( 0.43 )	0.19 ( -1.53 )	否	否	否	否
MYOCARDIAL NECROSIS MARKER INCREASED	5	心肌坏死标志物增加	INVESTIGATIONS	各类检查	17.74 ( 7.36 - 42.78 )	17.74 ( 78.4 )	17.62 ( 8.44 )	4.14 ( 2.47 )	是	是	是	是	3	心肌坏死标志物增加	INVESTIGATIONS	各类检查	50.63 ( 5.26 - 486.93 )	50.56 ( 36.44 )	13.39 ( 2.01 )	3.74 ( 1.64 )	是	是	是	是
HYPERCALCAEMIA	5	高钙血症	METABOLISM AND NUTRITION DISORDERS	代谢及营养类疾病	2.74 ( 1.14 - 6.59 )	2.74 ( 5.52 )	2.74 ( 1.31 )	1.45 ( -0.21 )	是	是	否	否	4	高钙血症	METABOLISM AND NUTRITION DISORDERS	代谢及营养类疾病	13.51 ( 3.62 - 50.33 )	13.48 ( 25.69 )	7.94 ( 2.64 )	2.99 ( 1.09 )	是	是	是	是	1	高钙血症	METABOLISM AND NUTRITION DISORDERS	代谢及营养类疾病	1 ( 0.13 - 7.56 )	1 ( 0 )	1 ( 0.18 )	0 ( -1.81 )	否	否	否	否
COMPLEMENT FACTOR DECREASED	5	补体因子降低	INVESTIGATIONS	各类检查	292.37 ( 115.65 - 739.14 )	292.22 ( 1296.75 )	261.24 ( 120.23 )	8.03 ( 6.31 )	是	是	是	是													5	补体因子降低	INVESTIGATIONS	各类检查	24.99 ( 5.97 - 104.61 )	24.95 ( 43.12 )	9.98 ( 3.01 )	3.32 ( 1.4 )	是	是	是	是
AMMONIA DECREASED	5	氨降低	INVESTIGATIONS	各类检查	584.74 ( 220.45 - 1551.07 )	584.44 ( 2352.18 )	472.24 ( 208.77 )	8.88 ( 7.13 )	是	是	是	是	1	氨降低	INVESTIGATIONS	各类检查	Inf ( NaN - Inf )	Inf ( 16.85 )	17.85 ( 0 )	4.16 ( 1.52 )	否	否	否	是	3	氨降低	INVESTIGATIONS	各类检查	11.24 ( 2.51 - 50.23 )	11.23 ( 15.97 )	6.84 ( 1.96 )	2.77 ( 0.82 )	是	是	否	是	1	氨降低	INVESTIGATIONS	各类检查	425.8 ( 26.62 - 6810.16 )	425.58 ( 211.79 )	213.29 ( 20.97 )	7.74 ( 5.38 )	否	否	是	是
LOSS OF CONSCIOUSNESS	5	意识丧失	NERVOUS SYSTEM DISORDERS	各类神经系统疾病	0.32 ( 0.13 - 0.76 )	0.32 ( 7.37 )	0.32 ( 0.15 )	-1.66 ( -3.32 )	否	否	否	否	1	意识丧失	NERVOUS SYSTEM DISORDERS	各类神经系统疾病	0.33 ( 0.05 - 2.39 )	0.33 ( 1.33 )	0.34 ( 0.07 )	-1.54 ( -3.26 )	否	否	否	否	2	意识丧失	NERVOUS SYSTEM DISORDERS	各类神经系统疾病	0.49 ( 0.12 - 2.01 )	0.49 ( 1.02 )	0.51 ( 0.16 )	-0.98 ( -2.68 )	否	否	否	否	1	意识丧失	NERVOUS SYSTEM DISORDERS	各类神经系统疾病	0.34 ( 0.05 - 2.4 )	0.34 ( 1.3 )	0.34 ( 0.07 )	-1.56 ( -3.23 )	否	否	否	否
ELECTROLYTE IMBALANCE	5	电解质失衡	METABOLISM AND NUTRITION DISORDERS	代谢及营养类疾病	2.93 ( 1.22 - 7.06 )	2.93 ( 6.36 )	2.93 ( 1.41 )	1.55 ( -0.12 )	是	是	否	否	1	电解质失衡	METABOLISM AND NUTRITION DISORDERS	代谢及营养类疾病	1.53 ( 0.2 - 11.88 )	1.53 ( 0.17 )	1.49 ( 0.27 )	0.57 ( -1.28 )	否	否	否	否	4	电解质失衡	METABOLISM AND NUTRITION DISORDERS	代谢及营养类疾病	3.33 ( 1.13 - 9.84 )	3.33 ( 5.33 )	2.9 ( 1.17 )	1.54 ( -0.23 )	是	是	否	否
BLOOD URINE PRESENT	4	尿中带血	INVESTIGATIONS	各类检查	1.63 ( 0.61 - 4.33 )	1.63 ( 0.96 )	1.63 ( 0.72 )	0.7 ( -0.97 )	否	否	否	否													1	尿中带血	INVESTIGATIONS	各类检查	2.14 ( 0.26 - 17.39 )	2.14 ( 0.53 )	2 ( 0.35 )	1 ( -0.93 )	否	否	否	否	1	尿中带血	INVESTIGATIONS	各类检查	4.26 ( 0.59 - 30.54 )	4.26 ( 2.47 )	4.22 ( 0.81 )	2.08 ( 0.39 )	否	否	否	是
HYPERNATRAEMIA	4	高钠血症	METABOLISM AND NUTRITION DISORDERS	代谢及营养类疾病	5.93 ( 2.22 - 15.83 )	5.93 ( 16.37 )	5.92 ( 2.6 )	2.57 ( 0.9 )	是	是	是	是	2	高钠血症	METABOLISM AND NUTRITION DISORDERS	代谢及营养类疾病	1.47 ( 0.35 - 6.22 )	1.47 ( 0.27 )	1.43 ( 0.43 )	0.51 ( -1.25 )	否	否	否	否	2	高钠血症	METABOLISM AND NUTRITION DISORDERS	代谢及营养类疾病	2.5 ( 0.56 - 11.16 )	2.5 ( 1.54 )	2.28 ( 0.65 )	1.19 ( -0.64 )	否	否	否	否
MICROANGIOPATHIC HAEMOLYTIC ANAEMIA	4	微血管性溶血性贫血	BLOOD AND LYMPHATIC SYSTEM DISORDERS	血液及淋巴系统疾病	35.85 ( 13.36 - 96.22 )	35.83 ( 133.5 )	35.33 ( 15.47 )	5.14 ( 3.47 )	是	是	是	是													1	微血管性溶血性贫血	BLOOD AND LYMPHATIC SYSTEM DISORDERS	血液及淋巴系统疾病	4.99 ( 0.52 - 48 )	4.99 ( 2.39 )	3.99 ( 0.6 )	2 ( -0.11 )	否	否	否	否
AUTOIMMUNE HEPATITIS	4	自身免疫性肝炎	HEPATOBILIARY DISORDERS	肝胆系统疾病	3.97 ( 1.49 - 10.59 )	3.97 ( 8.88 )	3.97 ( 1.75 )	1.99 ( 0.32 )	是	是	否	是																									2	自身免疫性肝炎	HEPATOBILIARY DISORDERS	肝胆系统疾病	14.2 ( 3.47 - 58.13 )	14.19 ( 23.72 )	13.76 ( 4.23 )	3.78 ( 2.08 )	否	否	是	是
CROUP INFECTIOUS	4	感染性哮吼	INFECTIONS AND INFESTATIONS	感染及侵染类疾病	34.96 ( 13.03 - 93.81 )	34.94 ( 130.03 )	34.47 ( 15.09 )	5.11 ( 3.43 )	是	是	是	是													3	感染性哮吼	INFECTIONS AND INFESTATIONS	感染及侵染类疾病	4.49 ( 1.24 - 16.34 )	4.49 ( 6.26 )	3.69 ( 1.25 )	1.88 ( 0.05 )	是	是	否	是
SKIN LESION	4	皮肤病损	SKIN AND SUBCUTANEOUS TISSUE DISORDERS	皮肤及皮下组织类疾病	0.89 ( 0.34 - 2.38 )	0.89 ( 0.05 )	0.89 ( 0.39 )	-0.16 ( -1.83 )	否	否	否	否	2	皮肤病损	SKIN AND SUBCUTANEOUS TISSUE DISORDERS	皮肤及皮下组织类疾病	3.37 ( 0.74 - 15.4 )	3.37 ( 2.78 )	2.98 ( 0.83 )	1.57 ( -0.28 )	否	否	否	否	1	皮肤病损	SKIN AND SUBCUTANEOUS TISSUE DISORDERS	皮肤及皮下组织类疾病	0.79 ( 0.11 - 5.89 )	0.79 ( 0.05 )	0.8 ( 0.15 )	-0.32 ( -2.11 )	否	否	否	否
STAPHYLOCOCCAL INFECTION	4	葡萄球菌感染	INFECTIONS AND INFESTATIONS	感染及侵染类疾病	1.02 ( 0.38 - 2.73 )	1.02 ( 0 )	1.02 ( 0.45 )	0.03 ( -1.63 )	否	否	否	否	2	葡萄球菌感染	INFECTIONS AND INFESTATIONS	感染及侵染类疾病	1.35 ( 0.32 - 5.7 )	1.35 ( 0.17 )	1.32 ( 0.4 )	0.4 ( -1.35 )	否	否	否	否	1	葡萄球菌感染	INFECTIONS AND INFESTATIONS	感染及侵染类疾病	0.44 ( 0.06 - 3.22 )	0.44 ( 0.69 )	0.46 ( 0.09 )	-1.13 ( -2.87 )	否	否	否	否
ECHOCARDIOGRAM ABNORMAL	4	超声心动图异常	INVESTIGATIONS	各类检查	22.27 ( 8.32 - 59.62 )	22.26 ( 80.51 )	22.07 ( 9.68 )	4.46 ( 2.79 )	是	是	是	是													2	超声心动图异常	INVESTIGATIONS	各类检查	4.99 ( 1.01 - 24.75 )	4.99 ( 4.79 )	3.99 ( 1.05 )	2 ( 0.07 )	否	否	否	是
HAIR GROWTH ABNORMAL	4	毛发生长异常	SKIN AND SUBCUTANEOUS TISSUE DISORDERS	皮肤及皮下组织类疾病	4.85 ( 1.82 - 12.93 )	4.84 ( 12.18 )	4.84 ( 2.13 )	2.27 ( 0.61 )	是	是	是	是													1	毛发生长异常	SKIN AND SUBCUTANEOUS TISSUE DISORDERS	皮肤及皮下组织类疾病	2.5 ( 0.3 - 20.74 )	2.5 ( 0.77 )	2.28 ( 0.39 )	1.19 ( -0.76 )	否	否	否	否
HEPATOCELLULAR INJURY	4	肝细胞损伤	HEPATOBILIARY DISORDERS	肝胆系统疾病	1.67 ( 0.63 - 4.46 )	1.67 ( 1.08 )	1.67 ( 0.74 )	0.74 ( -0.92 )	否	否	否	否	1	肝细胞损伤	HEPATOBILIARY DISORDERS	肝胆系统疾病	0.99 ( 0.13 - 7.45 )	0.99 ( 0 )	0.99 ( 0.18 )	-0.01 ( -1.81 )	否	否	否	否	2	肝细胞损伤	HEPATOBILIARY DISORDERS	肝胆系统疾病	3 ( 0.66 - 13.68 )	2.99 ( 2.21 )	2.66 ( 0.75 )	1.41 ( -0.44 )	否	否	否	否	1	肝细胞损伤	HEPATOBILIARY DISORDERS	肝胆系统疾病	1.2 ( 0.17 - 8.56 )	1.2 ( 0.03 )	1.2 ( 0.23 )	0.26 ( -1.41 )	否	否	否	否
CHRONIC RESPIRATORY FAILURE	4	慢性呼吸衰竭	RESPIRATORY, THORACIC AND MEDIASTINAL DISORDERS	呼吸系统、胸及纵隔疾病	24.99 ( 9.33 - 66.94 )	24.98 ( 91.17 )	24.74 ( 10.85 )	4.63 ( 2.96 )	是	是	是	是	2	慢性呼吸衰竭	RESPIRATORY, THORACIC AND MEDIASTINAL DISORDERS	呼吸系统、胸及纵隔疾病	6.75 ( 1.31 - 34.79 )	6.74 ( 6.99 )	5.1 ( 1.29 )	2.35 ( 0.4 )	否	否	否	是	2	慢性呼吸衰竭	RESPIRATORY, THORACIC AND MEDIASTINAL DISORDERS	呼吸系统、胸及纵隔疾病	2.5 ( 0.56 - 11.16 )	2.5 ( 1.54 )	2.28 ( 0.65 )	1.19 ( -0.64 )	否	否	否	否
IMMUNODEFICIENCY	4	免疫缺陷	IMMUNE SYSTEM DISORDERS	免疫系统疾病	1.38 ( 0.52 - 3.69 )	1.38 ( 0.42 )	1.38 ( 0.61 )	0.47 ( -1.2 )	否	否	否	否													2	免疫缺陷	IMMUNE SYSTEM DISORDERS	免疫系统疾病	1.87 ( 0.43 - 8.14 )	1.87 ( 0.72 )	1.77 ( 0.52 )	0.83 ( -0.97 )	否	否	否	否	2	免疫缺陷	IMMUNE SYSTEM DISORDERS	免疫系统疾病	5.01 ( 1.24 - 20.21 )	5.01 ( 6.34 )	4.96 ( 1.54 )	2.31 ( 0.63 )	否	否	否	是
FAILURE TO THRIVE	4	发育停滞	METABOLISM AND NUTRITION DISORDERS	代谢及营养类疾病	8.37 ( 3.13 - 22.33 )	8.36 ( 25.85 )	8.34 ( 3.67 )	3.06 ( 1.39 )	是	是	是	是	3	发育停滞	METABOLISM AND NUTRITION DISORDERS	代谢及营养类疾病	1.63 ( 0.5 - 5.34 )	1.63 ( 0.67 )	1.58 ( 0.58 )	0.66 ( -1.08 )	否	否	否	否	1	发育停滞	METABOLISM AND NUTRITION DISORDERS	代谢及营养类疾病	1 ( 0.13 - 7.56 )	1 ( 0 )	1 ( 0.18 )	0 ( -1.81 )	否	否	否	否
LUNG OPACITY	4	肺实变影	RESPIRATORY, THORACIC AND MEDIASTINAL DISORDERS	呼吸系统、胸及纵隔疾病	5.59 ( 2.1 - 14.91 )	5.59 ( 15.04 )	5.58 ( 2.45 )	2.48 ( 0.81 )	是	是	是	是	2	肺实变影	RESPIRATORY, THORACIC AND MEDIASTINAL DISORDERS	呼吸系统、胸及纵隔疾病	6.75 ( 1.31 - 34.79 )	6.74 ( 6.99 )	5.1 ( 1.29 )	2.35 ( 0.4 )	否	否	否	是													2	肺实变影	RESPIRATORY, THORACIC AND MEDIASTINAL DISORDERS	呼吸系统、胸及纵隔疾病	23.03 ( 5.55 - 95.61 )	23 ( 39.94 )	21.88 ( 6.65 )	4.45 ( 2.72 )	否	否	是	是
DRUG-INDUCED LIVER INJURY	4	药物诱导的肝损伤	HEPATOBILIARY DISORDERS	肝胆系统疾病	0.76 ( 0.28 - 2.02 )	0.76 ( 0.31 )	0.76 ( 0.33 )	-0.4 ( -2.07 )	否	否	否	否													2	药物诱导的肝损伤	HEPATOBILIARY DISORDERS	肝胆系统疾病	1.07 ( 0.25 - 4.49 )	1.07 ( 0.01 )	1.06 ( 0.32 )	0.09 ( -1.65 )	否	否	否	否
FEEDING INTOLERANCE	4	喂养不耐受	METABOLISM AND NUTRITION DISORDERS	代谢及营养类疾病	35.85 ( 13.36 - 96.22 )	35.83 ( 133.5 )	35.33 ( 15.47 )	5.14 ( 3.47 )	是	是	是	是													2	喂养不耐受	METABOLISM AND NUTRITION DISORDERS	代谢及营养类疾病	2 ( 0.46 - 8.74 )	2 ( 0.88 )	1.88 ( 0.55 )	0.91 ( -0.89 )	否	否	否	否
BLOOD CALCIUM DECREASED	4	血钙降低	INVESTIGATIONS	各类检查	2.44 ( 0.91 - 6.5 )	2.44 ( 3.39 )	2.44 ( 1.07 )	1.29 ( -0.38 )	否	否	否	否	2	血钙降低	INVESTIGATIONS	各类检查	33.74 ( 3.06 - 372.22 )	33.71 ( 21.16 )	11.9 ( 1.6 )	3.57 ( 1.37 )	否	否	否	是	1	血钙降低	INVESTIGATIONS	各类检查	4.99 ( 0.52 - 48 )	4.99 ( 2.39 )	3.99 ( 0.6 )	2 ( -0.11 )	否	否	否	否
BLOOD CHLORIDE INCREASED	4	血氯化物升高	INVESTIGATIONS	各类检查	20.59 ( 7.7 - 55.1 )	20.58 ( 73.91 )	20.42 ( 8.96 )	4.35 ( 2.68 )	是	是	是	是	3	血氯化物升高	INVESTIGATIONS	各类检查	25.31 ( 4.23 - 151.57 )	25.28 ( 27.99 )	10.71 ( 2.4 )	3.42 ( 1.38 )	是	是	是	是	1	血氯化物升高	INVESTIGATIONS	各类检查	4.99 ( 0.52 - 48 )	4.99 ( 2.39 )	3.99 ( 0.6 )	2 ( -0.11 )	否	否	否	否
TEETHING	4	出牙	GASTROINTESTINAL DISORDERS	胃肠系统疾病	74.98 ( 27.72 - 202.82 )	74.95 ( 283.21 )	72.76 ( 31.64 )	6.19 ( 4.5 )	是	是	是	是	1	出牙	GASTROINTESTINAL DISORDERS	胃肠系统疾病	2.81 ( 0.34 - 23.35 )	2.81 ( 1 )	2.55 ( 0.43 )	1.35 ( -0.6 )	否	否	否	否	1	出牙	GASTROINTESTINAL DISORDERS	胃肠系统疾病	0.75 ( 0.1 - 5.58 )	0.75 ( 0.08 )	0.76 ( 0.14 )	-0.39 ( -2.17 )	否	否	否	否	1	出牙	GASTROINTESTINAL DISORDERS	胃肠系统疾病	60.83 ( 7.48 - 494.64 )	60.8 ( 51.46 )	53.32 ( 9.23 )	5.74 ( 3.81 )	否	否	是	是
PERIORBITAL OEDEMA	4	眼眶周围水肿	EYE DISORDERS	眼器官疾病	6.18 ( 2.32 - 16.49 )	6.18 ( 17.32 )	6.17 ( 2.71 )	2.62 ( 0.96 )	是	是	是	是													4	眼眶周围水肿	EYE DISORDERS	眼器官疾病	4 ( 1.33 - 12.05 )	3.99 ( 7.08 )	3.36 ( 1.34 )	1.75 ( -0.04 )	是	是	否	否
NORMOCHROMIC NORMOCYTIC ANAEMIA	4	正常色素正常红细胞性贫血	BLOOD AND LYMPHATIC SYSTEM DISORDERS	血液及淋巴系统疾病	13.29 ( 4.97 - 35.52 )	13.29 ( 45.2 )	13.22 ( 5.81 )	3.72 ( 2.06 )	是	是	是	是													4	正常色素正常红细胞性贫血	BLOOD AND LYMPHATIC SYSTEM DISORDERS	血液及淋巴系统疾病	Inf ( NaN - Inf )	Inf ( 59.89 )	15.97 ( 0 )	4 ( 1.89 )	否	是	否	是
MYELOCYTE COUNT INCREASED	4	中幼粒细胞计数升高	INVESTIGATIONS	各类检查	112.9 ( 41.43 - 307.67 )	112.86 ( 423.97 )	107.94 ( 46.65 )	6.75 ( 5.06 )	是	是	是	是													4	中幼粒细胞计数升高	INVESTIGATIONS	各类检查	Inf ( NaN - Inf )	Inf ( 59.89 )	15.97 ( 0 )	4 ( 1.89 )	否	是	否	是
EXCESSIVE GRANULATION TISSUE	4	冗长肉芽组织	SKIN AND SUBCUTANEOUS TISSUE DISORDERS	皮肤及皮下组织类疾病	42.71 ( 15.89 - 114.78 )	42.69 ( 160.07 )	41.98 ( 18.35 )	5.39 ( 3.71 )	是	是	是	是													4	冗长肉芽组织	SKIN AND SUBCUTANEOUS TISSUE DISORDERS	皮肤及皮下组织类疾病	59.95 ( 6.7 - 536.58 )	59.88 ( 46.32 )	12.78 ( 2.04 )	3.68 ( 1.63 )	是	是	是	是
ROTAVIRUS INFECTION	4	轮状病毒感染	INFECTIONS AND INFESTATIONS	感染及侵染类疾病	54.88 ( 20.37 - 147.84 )	54.85 ( 206.86 )	53.68 ( 23.42 )	5.75 ( 4.07 )	是	是	是	是																									3	轮状病毒感染	INFECTIONS AND INFESTATIONS	感染及侵染类疾病	31.19 ( 9.65 - 100.79 )	31.14 ( 81.55 )	29.09 ( 10.9 )	4.86 ( 3.14 )	是	是	是	是
N-TERMINAL PROHORMONE BRAIN NATRIURETIC PEPTIDE INCREASED	4	N 末端脑利钠肽激素原增加	INVESTIGATIONS	各类检查	12.58 ( 4.71 - 33.6 )	12.57 ( 42.39 )	12.51 ( 5.5 )	3.65 ( 1.98 )	是	是	是	是	1	N 末端脑利钠肽激素原增加	INVESTIGATIONS	各类检查	Inf ( NaN - Inf )	Inf ( 16.85 )	17.85 ( 0 )	4.16 ( 1.52 )	否	否	否	是	1	N 末端脑利钠肽激素原增加	INVESTIGATIONS	各类检查	4.99 ( 0.52 - 48 )	4.99 ( 2.39 )	3.99 ( 0.6 )	2 ( -0.11 )	否	否	否	否	2	N 末端脑利钠肽激素原增加	INVESTIGATIONS	各类检查	60.86 ( 13.82 - 267.96 )	60.8 ( 102.93 )	53.32 ( 15.43 )	5.74 ( 3.93 )	否	否	是	是
UNRESPONSIVE TO STIMULI	4	刺激反应消失	NERVOUS SYSTEM DISORDERS	各类神经系统疾病	1.31 ( 0.49 - 3.49 )	1.31 ( 0.29 )	1.31 ( 0.58 )	0.39 ( -1.28 )	否	否	否	否	1	刺激反应消失	NERVOUS SYSTEM DISORDERS	各类神经系统疾病	0.7 ( 0.09 - 5.19 )	0.7 ( 0.12 )	0.71 ( 0.13 )	-0.49 ( -2.25 )	否	否	否	否	1	刺激反应消失	NERVOUS SYSTEM DISORDERS	各类神经系统疾病	0.22 ( 0.03 - 1.58 )	0.22 ( 2.73 )	0.23 ( 0.04 )	-2.11 ( -3.81 )	否	否	否	否
DYSURIA	4	排尿困难	RENAL AND URINARY DISORDERS	肾脏及泌尿系统疾病	0.81 ( 0.31 - 2.17 )	0.81 ( 0.17 )	0.81 ( 0.36 )	-0.3 ( -1.96 )	否	否	否	否	2	排尿困难	RENAL AND URINARY DISORDERS	肾脏及泌尿系统疾病	11.25 ( 1.88 - 67.33 )	11.24 ( 11.19 )	7.14 ( 1.6 )	2.84 ( 0.8 )	否	否	否	是													1	排尿困难	RENAL AND URINARY DISORDERS	肾脏及泌尿系统疾病	1.7 ( 0.24 - 12.14 )	1.7 ( 0.29 )	1.7 ( 0.33 )	0.77 ( -0.91 )	否	否	否	否
MUSCLE TIGHTNESS	4	肌紧张	MUSCULOSKELETAL AND CONNECTIVE TISSUE DISORDERS	各种肌肉骨骼及结缔组织疾病	1.96 ( 0.73 - 5.21 )	1.95 ( 1.86 )	1.95 ( 0.86 )	0.97 ( -0.7 )	否	否	否	否	1	肌紧张	MUSCULOSKELETAL AND CONNECTIVE TISSUE DISORDERS	各种肌肉骨骼及结缔组织疾病	2.41 ( 0.3 - 19.58 )	2.41 ( 0.72 )	2.23 ( 0.39 )	1.16 ( -0.77 )	否	否	否	否	2	肌紧张	MUSCULOSKELETAL AND CONNECTIVE TISSUE DISORDERS	各种肌肉骨骼及结缔组织疾病	7.49 ( 1.37 - 40.91 )	7.49 ( 7.49 )	5.32 ( 1.29 )	2.41 ( 0.42 )	否	否	否	是
TORTICOLLIS	4	斜颈	MUSCULOSKELETAL AND CONNECTIVE TISSUE DISORDERS	各种肌肉骨骼及结缔组织疾病	16 ( 5.98 - 42.77 )	15.99 ( 55.85 )	15.89 ( 6.98 )	3.99 ( 2.32 )	是	是	是	是	1	斜颈	MUSCULOSKELETAL AND CONNECTIVE TISSUE DISORDERS	各种肌肉骨骼及结缔组织疾病	8.43 ( 0.76 - 93.01 )	8.43 ( 4.36 )	5.95 ( 0.8 )	2.57 ( 0.37 )	否	否	否	是
EPILEPSY	4	癫痫	NERVOUS SYSTEM DISORDERS	各类神经系统疾病	0.91 ( 0.34 - 2.42 )	0.91 ( 0.04 )	0.91 ( 0.4 )	-0.14 ( -1.8 )	否	否	否	否	1	癫痫	NERVOUS SYSTEM DISORDERS	各类神经系统疾病	0.26 ( 0.04 - 1.84 )	0.26 ( 2.14 )	0.27 ( 0.05 )	-1.91 ( -3.61 )	否	否	否	否													1	癫痫	NERVOUS SYSTEM DISORDERS	各类神经系统疾病	0.37 ( 0.05 - 2.66 )	0.37 ( 1.04 )	0.38 ( 0.07 )	-1.41 ( -3.08 )	否	否	否	否
SPINAL DEFORMITY	4	脊柱畸形	MUSCULOSKELETAL AND CONNECTIVE TISSUE DISORDERS	各种肌肉骨骼及结缔组织疾病	18.06 ( 6.75 - 48.29 )	18.05 ( 63.95 )	17.92 ( 7.87 )	4.16 ( 2.49 )	是	是	是	是													3	脊柱畸形	MUSCULOSKELETAL AND CONNECTIVE TISSUE DISORDERS	各种肌肉骨骼及结缔组织疾病	8.99 ( 2.15 - 37.63 )	8.98 ( 13.3 )	5.99 ( 1.81 )	2.58 ( 0.66 )	是	是	否	是
HYPERLACTACIDAEMIA	4	高乳酸血症	METABOLISM AND NUTRITION DISORDERS	代谢及营养类疾病	9.89 ( 3.7 - 26.41 )	9.89 ( 31.83 )	9.85 ( 4.33 )	3.3 ( 1.63 )	是	是	是	是													4	高乳酸血症	METABOLISM AND NUTRITION DISORDERS	代谢及营养类疾病	11.99 ( 3.22 - 44.67 )	11.98 ( 22.36 )	7.1 ( 2.36 )	2.83 ( 0.93 )	是	是	是	是
LACTIC ACIDOSIS	4	乳酸酸中毒	METABOLISM AND NUTRITION DISORDERS	代谢及营养类疾病	0.8 ( 0.3 - 2.14 )	0.8 ( 0.19 )	0.8 ( 0.35 )	-0.31 ( -1.98 )	否	否	否	否													4	乳酸酸中毒	METABOLISM AND NUTRITION DISORDERS	代谢及营养类疾病	2.14 ( 0.75 - 6.1 )	2.14 ( 2.12 )	2 ( 0.83 )	1 ( -0.74 )	否	否	否	否
HYPOVOLAEMIA	4	低血容量	METABOLISM AND NUTRITION DISORDERS	代谢及营养类疾病	6.44 ( 2.41 - 17.18 )	6.43 ( 18.31 )	6.42 ( 2.82 )	2.68 ( 1.01 )	是	是	是	是													4	低血容量	METABOLISM AND NUTRITION DISORDERS	代谢及营养类疾病	29.98 ( 5.49 - 163.73 )	29.94 ( 37.3 )	10.65 ( 2.57 )	3.41 ( 1.42 )	是	是	是	是
GASTROINTESTINAL HYPERMOTILITY	4	胃肠运动过强	GASTROINTESTINAL DISORDERS	胃肠系统疾病	69.17 ( 25.6 - 186.89 )	69.15 ( 261.28 )	67.28 ( 29.29 )	6.07 ( 4.39 )	是	是	是	是													4	胃肠运动过强	GASTROINTESTINAL DISORDERS	胃肠系统疾病	Inf ( NaN - Inf )	Inf ( 59.89 )	15.97 ( 0 )	4 ( 1.89 )	否	是	否	是
CHEST X-RAY ABNORMAL	4	胸部 X 线检查异常	INVESTIGATIONS	各类检查	11.42 ( 4.28 - 30.51 )	11.42 ( 37.84 )	11.37 ( 5 )	3.51 ( 1.84 )	是	是	是	是													4	胸部 X 线检查异常	INVESTIGATIONS	各类检查	19.98 ( 4.47 - 89.33 )	19.96 ( 30.88 )	9.13 ( 2.61 )	3.19 ( 1.24 )	是	是	是	是
ELECTROCARDIOGRAM T WAVE INVERSION	4	心电图 T 波倒置	INVESTIGATIONS	各类检查	20.94 ( 7.83 - 56.05 )	20.94 ( 75.29 )	20.77 ( 9.11 )	4.38 ( 2.7 )	是	是	是	是													4	心电图 T 波倒置	INVESTIGATIONS	各类检查	59.95 ( 6.7 - 536.58 )	59.88 ( 46.32 )	12.78 ( 2.04 )	3.68 ( 1.63 )	是	是	是	是
BRADYARRHYTHMIA	4	缓慢型心律失常	CARDIAC DISORDERS	心脏器官疾病	21.21 ( 7.93 - 56.78 )	21.21 ( 76.36 )	21.03 ( 9.23 )	4.39 ( 2.72 )	是	是	是	是	1	缓慢型心律失常	CARDIAC DISORDERS	心脏器官疾病	3.37 ( 0.39 - 28.87 )	3.37 ( 1.39 )	2.98 ( 0.49 )	1.57 ( -0.42 )	否	否	否	否	1	缓慢型心律失常	CARDIAC DISORDERS	心脏器官疾病	7.49 ( 0.68 - 82.6 )	7.49 ( 3.75 )	5.32 ( 0.71 )	2.41 ( 0.21 )	否	否	否	是	2	缓慢型心律失常	CARDIAC DISORDERS	心脏器官疾病	94.67 ( 20.44 - 438.44 )	94.57 ( 151.5 )	77.56 ( 21.51 )	6.28 ( 4.41 )	否	否	是	是
BLOOD URIC ACID DECREASED	4	血尿酸降低	INVESTIGATIONS	各类检查	61.39 ( 22.76 - 165.61 )	61.37 ( 231.74 )	59.89 ( 26.11 )	5.9 ( 4.22 )	是	是	是	是	3	血尿酸降低	INVESTIGATIONS	各类检查	Inf ( NaN - Inf )	Inf ( 50.57 )	17.85 ( 0 )	4.16 ( 1.95 )	否	是	否	是													1	血尿酸降低	INVESTIGATIONS	各类检查	70.97 ( 8.54 - 589.75 )	70.93 ( 59.1 )	60.94 ( 10.36 )	5.93 ( 3.97 )	否	否	是	是
INFLAMMATION	4	炎症	GENERAL DISORDERS AND ADMINISTRATION SITE CONDITIONS	全身性疾病及给药部位各种反应	0.43 ( 0.16 - 1.14 )	0.43 ( 3.07 )	0.43 ( 0.19 )	-1.23 ( -2.89 )	否	否	否	否	1	炎症	GENERAL DISORDERS AND ADMINISTRATION SITE CONDITIONS	全身性疾病及给药部位各种反应	1.05 ( 0.14 - 7.95 )	1.05 ( 0 )	1.05 ( 0.19 )	0.07 ( -1.73 )	否	否	否	否	2	炎症	GENERAL DISORDERS AND ADMINISTRATION SITE CONDITIONS	全身性疾病及给药部位各种反应	1.03 ( 0.25 - 4.33 )	1.03 ( 0 )	1.03 ( 0.31 )	0.04 ( -1.7 )	否	否	否	否	1	炎症	GENERAL DISORDERS AND ADMINISTRATION SITE CONDITIONS	全身性疾病及给药部位各种反应	0.75 ( 0.1 - 5.3 )	0.75 ( 0.09 )	0.75 ( 0.14 )	-0.42 ( -2.09 )	否	否	否	否
DISSEMINATED INTRAVASCULAR COAGULATION	4	弥散性血管内凝血	BLOOD AND LYMPHATIC SYSTEM DISORDERS	血液及淋巴系统疾病	2.74 ( 1.03 - 7.32 )	2.74 ( 4.43 )	2.74 ( 1.21 )	1.45 ( -0.21 )	是	是	否	否													3	弥散性血管内凝血	BLOOD AND LYMPHATIC SYSTEM DISORDERS	血液及淋巴系统疾病	1.02 ( 0.32 - 3.29 )	1.02 ( 0 )	1.02 ( 0.38 )	0.03 ( -1.69 )	否	否	否	否	1	弥散性血管内凝血	BLOOD AND LYMPHATIC SYSTEM DISORDERS	血液及淋巴系统疾病	1.8 ( 0.25 - 12.86 )	1.8 ( 0.36 )	1.8 ( 0.35 )	0.85 ( -0.83 )	否	否	否	否
MOUTH HAEMORRHAGE	4	口腔出血	GASTROINTESTINAL DISORDERS	胃肠系统疾病	4.07 ( 1.52 - 10.85 )	4.07 ( 9.23 )	4.06 ( 1.79 )	2.02 ( 0.35 )	是	是	否	是													3	口腔出血	GASTROINTESTINAL DISORDERS	胃肠系统疾病	1.66 ( 0.5 - 5.49 )	1.66 ( 0.71 )	1.6 ( 0.59 )	0.68 ( -1.07 )	否	否	否	否	1	口腔出血	GASTROINTESTINAL DISORDERS	胃肠系统疾病	2.06 ( 0.29 - 14.68 )	2.06 ( 0.54 )	2.05 ( 0.4 )	1.04 ( -0.64 )	否	否	否	否
FAECES PALE	4	白色便	GASTROINTESTINAL DISORDERS	胃肠系统疾病	14.28 ( 5.34 - 38.16 )	14.27 ( 49.08 )	14.19 ( 6.24 )	3.83 ( 2.16 )	是	是	是	是	1	白色便	GASTROINTESTINAL DISORDERS	胃肠系统疾病	Inf ( NaN - Inf )	Inf ( 16.85 )	17.85 ( 0 )	4.16 ( 1.52 )	否	否	否	是	3	白色便	GASTROINTESTINAL DISORDERS	胃肠系统疾病	44.95 ( 4.67 - 432.29 )	44.91 ( 32.2 )	11.98 ( 1.8 )	3.58 ( 1.47 )	是	是	否	是
DECREASED ACTIVITY	4	活动减少	GENERAL DISORDERS AND ADMINISTRATION SITE CONDITIONS	全身性疾病及给药部位各种反应	2.03 ( 0.76 - 5.4 )	2.03 ( 2.08 )	2.03 ( 0.89 )	1.02 ( -0.65 )	否	否	否	否	2	活动减少	GENERAL DISORDERS AND ADMINISTRATION SITE CONDITIONS	全身性疾病及给药部位各种反应	4.22 ( 0.89 - 19.87 )	4.21 ( 3.92 )	3.57 ( 0.98 )	1.84 ( -0.04 )	否	否	否	否	1	活动减少	GENERAL DISORDERS AND ADMINISTRATION SITE CONDITIONS	全身性疾病及给药部位各种反应	1 ( 0.13 - 7.56 )	1 ( 0 )	1 ( 0.18 )	0 ( -1.81 )	否	否	否	否
BRAIN INJURY	4	脑损伤	NERVOUS SYSTEM DISORDERS	各类神经系统疾病	2.36 ( 0.88 - 6.28 )	2.36 ( 3.12 )	2.35 ( 1.04 )	1.24 ( -0.43 )	否	否	否	否	1	脑损伤	NERVOUS SYSTEM DISORDERS	各类神经系统疾病	0.39 ( 0.05 - 2.85 )	0.39 ( 0.92 )	0.41 ( 0.08 )	-1.3 ( -3.02 )	否	否	否	否	2	脑损伤	NERVOUS SYSTEM DISORDERS	各类神经系统疾病	1.58 ( 0.37 - 6.77 )	1.58 ( 0.38 )	1.52 ( 0.45 )	0.61 ( -1.17 )	否	否	否	否	1	脑损伤	NERVOUS SYSTEM DISORDERS	各类神经系统疾病	2.13 ( 0.3 - 15.19 )	2.13 ( 0.6 )	2.12 ( 0.41 )	1.09 ( -0.59 )	否	否	否	否
SPEECH DISORDER	4	言语障碍	NERVOUS SYSTEM DISORDERS	各类神经系统疾病	0.57 ( 0.22 - 1.53 )	0.57 ( 1.27 )	0.57 ( 0.25 )	-0.8 ( -2.47 )	否	否	否	否																									4	言语障碍	NERVOUS SYSTEM DISORDERS	各类神经系统疾病	4.01 ( 1.5 - 10.75 )	4.01 ( 8.94 )	3.98 ( 1.74 )	1.99 ( 0.32 )	是	是	否	是
ANISOCYTOSIS	4	红细胞大小不均	BLOOD AND LYMPHATIC SYSTEM DISORDERS	血液及淋巴系统疾病	32.74 ( 12.21 - 87.83 )	32.73 ( 121.42 )	32.31 ( 14.15 )	5.01 ( 3.34 )	是	是	是	是													2	红细胞大小不均	BLOOD AND LYMPHATIC SYSTEM DISORDERS	血液及淋巴系统疾病	Inf ( NaN - Inf )	Inf ( 29.94 )	15.97 ( 0 )	4 ( 1.64 )	否	否	否	是	2	红细胞大小不均	BLOOD AND LYMPHATIC SYSTEM DISORDERS	血液及淋巴系统疾病	213.01 ( 38.99 - 1163.63 )	212.79 ( 281.06 )	142.19 ( 34.34 )	7.15 ( 5.16 )	否	否	是	是
LIPIDS INCREASED	4	脂质升高	INVESTIGATIONS	各类检查	15.59 ( 5.83 - 41.68 )	15.59 ( 54.25 )	15.49 ( 6.8 )	3.95 ( 2.28 )	是	是	是	是													1	脂质升高	INVESTIGATIONS	各类检查	Inf ( NaN - Inf )	Inf ( 14.97 )	15.97 ( 0 )	4 ( 1.36 )	否	否	否	是	3	脂质升高	INVESTIGATIONS	各类检查	63.93 ( 18.98 - 215.33 )	63.84 ( 161.36 )	55.64 ( 20.14 )	5.8 ( 4.03 )	是	是	是	是
BLOOD CREATINE PHOSPHOKINASE MB ABNORMAL	4	血肌酸磷酸激酶 MB 异常	INVESTIGATIONS	各类检查	654.85 ( 217.3 - 1973.44 )	654.57 ( 2060.77 )	516.98 ( 205.4 )	9.01 ( 7.23 )	是	是	是	是																									4	血肌酸磷酸激酶 MB 异常	INVESTIGATIONS	各类检查	852.89 ( 156.12 - 4659.27 )	851.16 ( 1132.22 )	284.39 ( 68.69 )	8.15 ( 6.16 )	是	是	是	是
RED BLOOD CELLS URINE	4	尿红细胞	INVESTIGATIONS	各类检查	100.23 ( 36.87 - 272.46 )	100.19 ( 377.4 )	96.3 ( 41.71 )	6.59 ( 4.9 )	是	是	是	是	1	尿红细胞	INVESTIGATIONS	各类检查	8.43 ( 0.76 - 93.01 )	8.43 ( 4.36 )	5.95 ( 0.8 )	2.57 ( 0.37 )	否	否	否	是	2	尿红细胞	INVESTIGATIONS	各类检查	Inf ( NaN - Inf )	Inf ( 29.94 )	15.97 ( 0 )	4 ( 1.64 )	否	否	否	是
POLYURIA	4	多尿	RENAL AND URINARY DISORDERS	肾脏及泌尿系统疾病	3.33 ( 1.25 - 8.88 )	3.33 ( 6.5 )	3.32 ( 1.46 )	1.73 ( 0.07 )	是	是	否	是	3	多尿	RENAL AND URINARY DISORDERS	肾脏及泌尿系统疾病	10.12 ( 2.42 - 42.39 )	10.11 ( 15.4 )	6.7 ( 2.02 )	2.74 ( 0.82 )	是	是	是	是													1	多尿	RENAL AND URINARY DISORDERS	肾脏及泌尿系统疾病	4.13 ( 0.58 - 29.64 )	4.13 ( 2.35 )	4.1 ( 0.79 )	2.04 ( 0.35 )	否	否	否	是
MACROCEPHALY	4	巨头畸形	CONGENITAL, FAMILIAL AND GENETIC DISORDERS	各种先天性家族性遗传性疾病	65.92 ( 24.42 - 178 )	65.9 ( 248.97 )	64.2 ( 27.96 )	6 ( 4.32 )	是	是	是	是	2	巨头畸形	CONGENITAL, FAMILIAL AND GENETIC DISORDERS	各种先天性家族性遗传性疾病	4.82 ( 1 - 23.21 )	4.82 ( 4.7 )	3.97 ( 1.06 )	1.99 ( 0.09 )	否	否	否	是	1	巨头畸形	CONGENITAL, FAMILIAL AND GENETIC DISORDERS	各种先天性家族性遗传性疾病	2.5 ( 0.3 - 20.74 )	2.5 ( 0.77 )	2.28 ( 0.39 )	1.19 ( -0.76 )	否	否	否	否	1	巨头畸形	CONGENITAL, FAMILIAL AND GENETIC DISORDERS	各种先天性家族性遗传性疾病	85.16 ( 9.94 - 729.27 )	85.12 ( 69.27 )	71.1 ( 11.79 )	6.15 ( 4.16 )	否	否	是	是
RASH MACULO-PAPULAR	4	斑丘疹	SKIN AND SUBCUTANEOUS TISSUE DISORDERS	皮肤及皮下组织类疾病	1.23 ( 0.46 - 3.28 )	1.23 ( 0.17 )	1.23 ( 0.54 )	0.3 ( -1.37 )	否	否	否	否	1	斑丘疹	SKIN AND SUBCUTANEOUS TISSUE DISORDERS	皮肤及皮下组织类疾病	1.05 ( 0.14 - 7.95 )	1.05 ( 0 )	1.05 ( 0.19 )	0.07 ( -1.73 )	否	否	否	否	2	斑丘疹	SKIN AND SUBCUTANEOUS TISSUE DISORDERS	皮肤及皮下组织类疾病	0.51 ( 0.12 - 2.08 )	0.51 ( 0.93 )	0.52 ( 0.16 )	-0.93 ( -2.64 )	否	否	否	否	1	斑丘疹	SKIN AND SUBCUTANEOUS TISSUE DISORDERS	皮肤及皮下组织类疾病	0.77 ( 0.11 - 5.47 )	0.77 ( 0.07 )	0.77 ( 0.15 )	-0.38 ( -2.05 )	否	否	否	否
OXYGEN SATURATION ABNORMAL	4	血氧饱和度异常	INVESTIGATIONS	各类检查	7.11 ( 2.67 - 18.98 )	7.11 ( 20.94 )	7.09 ( 3.12 )	2.83 ( 1.16 )	是	是	是	是	1	血氧饱和度异常	INVESTIGATIONS	各类检查	2.81 ( 0.34 - 23.35 )	2.81 ( 1 )	2.55 ( 0.43 )	1.35 ( -0.6 )	否	否	否	否	2	血氧饱和度异常	INVESTIGATIONS	各类检查	5.99 ( 1.16 - 30.89 )	5.99 ( 5.94 )	4.56 ( 1.16 )	2.19 ( 0.24 )	否	否	否	是
HAPTOGLOBIN INCREASED	4	结合珠蛋白升高	INVESTIGATIONS	各类检查	223.24 ( 80.2 - 621.44 )	223.15 ( 810.9 )	204.64 ( 86.89 )	7.68 ( 5.96 )	是	是	是	是	1	结合珠蛋白升高	INVESTIGATIONS	各类检查	16.86 ( 1.05 - 269.67 )	16.85 ( 7.46 )	8.93 ( 0.88 )	3.16 ( 0.8 )	否	否	否	是	2	结合珠蛋白升高	INVESTIGATIONS	各类检查	Inf ( NaN - Inf )	Inf ( 29.94 )	15.97 ( 0 )	4 ( 1.64 )	否	否	否	是
OFF LABEL USE	4	超说明书使用	INJURY, POISONING AND PROCEDURAL COMPLICATIONS	各类损伤、中毒及操作并发症	0.02 ( 0.01 - 0.06 )	0.02 ( 170.52 )	0.02 ( 0.01 )	-5.45 ( -7.12 )	否	否	否	否													1	超说明书使用	INJURY, POISONING AND PROCEDURAL COMPLICATIONS	各类损伤、中毒及操作并发症	0.01 ( 0 - 0.06 )	0.01 ( 120.09 )	0.01 ( 0 )	-6.79 ( -8.46 )	否	否	否	否	3	超说明书使用	INJURY, POISONING AND PROCEDURAL COMPLICATIONS	各类损伤、中毒及操作并发症	0.05 ( 0.01 - 0.14 )	0.05 ( 59.8 )	0.05 ( 0.02 )	-4.41 ( -6.07 )	否	否	否	否
CEREBRAL ATROPHY	4	脑萎缩	NERVOUS SYSTEM DISORDERS	各类神经系统疾病	9.88 ( 3.7 - 26.39 )	9.88 ( 31.79 )	9.84 ( 4.33 )	3.3 ( 1.63 )	是	是	是	是													4	脑萎缩	NERVOUS SYSTEM DISORDERS	各类神经系统疾病	7.49 ( 2.26 - 24.9 )	7.49 ( 14.99 )	5.32 ( 1.95 )	2.41 ( 0.56 )	是	是	否	是
FAECALOMA	4	粪瘤	GASTROINTESTINAL DISORDERS	胃肠系统疾病	5.49 ( 2.06 - 14.65 )	5.49 ( 14.65 )	5.48 ( 2.41 )	2.45 ( 0.79 )	是	是	是	是													4	粪瘤	GASTROINTESTINAL DISORDERS	胃肠系统疾病	6.66 ( 2.05 - 21.64 )	6.65 ( 13.31 )	4.91 ( 1.83 )	2.3 ( 0.46 )	是	是	否	是
RED CELL FRAGMENTATION SYNDROME	4	红细胞碎片综合征	BLOOD AND LYMPHATIC SYSTEM DISORDERS	血液及淋巴系统疾病	545.71 ( 184.65 - 1612.75 )	545.48 ( 1778.66 )	446.48 ( 180.31 )	8.8 ( 7.03 )	是	是	是	是													4	红细胞碎片综合征	BLOOD AND LYMPHATIC SYSTEM DISORDERS	血液及淋巴系统疾病	Inf ( NaN - Inf )	Inf ( 59.89 )	15.97 ( 0 )	4 ( 1.89 )	否	是	否	是
RENAL FAILURE	4	肾衰	RENAL AND URINARY DISORDERS	肾脏及泌尿系统疾病	0.19 ( 0.07 - 0.51 )	0.19 ( 13.72 )	0.19 ( 0.08 )	-2.39 ( -4.05 )	否	否	否	否													1	肾衰	RENAL AND URINARY DISORDERS	肾脏及泌尿系统疾病	0.33 ( 0.04 - 2.36 )	0.33 ( 1.37 )	0.34 ( 0.06 )	-1.56 ( -3.27 )	否	否	否	否	3	肾衰	RENAL AND URINARY DISORDERS	肾脏及泌尿系统疾病	1.62 ( 0.52 - 5.04 )	1.62 ( 0.71 )	1.62 ( 0.63 )	0.69 ( -0.98 )	否	否	否	否
NECK PAIN	4	颈痛	MUSCULOSKELETAL AND CONNECTIVE TISSUE DISORDERS	各种肌肉骨骼及结缔组织疾病	0.5 ( 0.19 - 1.32 )	0.5 ( 2.06 )	0.5 ( 0.22 )	-1.01 ( -2.68 )	否	否	否	否	2	颈痛	MUSCULOSKELETAL AND CONNECTIVE TISSUE DISORDERS	各种肌肉骨骼及结缔组织疾病	5.62 ( 1.13 - 27.87 )	5.62 ( 5.7 )	4.46 ( 1.17 )	2.16 ( 0.23 )	否	否	否	是	2	颈痛	MUSCULOSKELETAL AND CONNECTIVE TISSUE DISORDERS	各种肌肉骨骼及结缔组织疾病	4.99 ( 1.01 - 24.75 )	4.99 ( 4.79 )	3.99 ( 1.05 )	2 ( 0.07 )	否	否	否	是
PROCALCITONIN INCREASED	4	降钙素原增高	INVESTIGATIONS	各类检查	17.11 ( 6.4 - 45.76 )	17.11 ( 60.24 )	16.99 ( 7.46 )	4.09 ( 2.42 )	是	是	是	是	1	降钙素原增高	INVESTIGATIONS	各类检查	5.62 ( 0.58 - 54.05 )	5.62 ( 2.85 )	4.46 ( 0.67 )	2.16 ( 0.05 )	否	否	否	是													3	降钙素原增高	INVESTIGATIONS	各类检查	37.61 ( 11.54 - 122.55 )	37.55 ( 98.08 )	34.59 ( 12.87 )	5.11 ( 3.38 )	是	是	是	是
BLOOD BICARBONATE DECREASED	4	血碳酸氢盐降低	INVESTIGATIONS	各类检查	23.78 ( 8.88 - 63.68 )	23.77 ( 86.43 )	23.56 ( 10.33 )	4.56 ( 2.89 )	是	是	是	是													4	血碳酸氢盐降低	INVESTIGATIONS	各类检查	29.98 ( 5.49 - 163.73 )	29.94 ( 37.3 )	10.65 ( 2.57 )	3.41 ( 1.42 )	是	是	是	是
WHEEZING	4	哮鸣	RESPIRATORY, THORACIC AND MEDIASTINAL DISORDERS	呼吸系统、胸及纵隔疾病	0.39 ( 0.15 - 1.03 )	0.39 ( 3.86 )	0.39 ( 0.17 )	-1.36 ( -3.03 )	否	否	否	否	1	哮鸣	RESPIRATORY, THORACIC AND MEDIASTINAL DISORDERS	呼吸系统、胸及纵隔疾病	0.4 ( 0.06 - 2.92 )	0.4 ( 0.87 )	0.42 ( 0.08 )	-1.27 ( -2.99 )	否	否	否	否	1	哮鸣	RESPIRATORY, THORACIC AND MEDIASTINAL DISORDERS	呼吸系统、胸及纵隔疾病	0.25 ( 0.03 - 1.8 )	0.25 ( 2.22 )	0.26 ( 0.05 )	-1.93 ( -3.64 )	否	否	否	否	2	哮鸣	RESPIRATORY, THORACIC AND MEDIASTINAL DISORDERS	呼吸系统、胸及纵隔疾病	1.62 ( 0.4 - 6.51 )	1.62 ( 0.47 )	1.62 ( 0.51 )	0.7 ( -0.98 )	否	否	否	否
CHRONIC RESPIRATORY DISEASE	4	慢性呼吸系统疾病	RESPIRATORY, THORACIC AND MEDIASTINAL DISORDERS	呼吸系统、胸及纵隔疾病	49.86 ( 18.53 - 134.2 )	49.84 ( 187.63 )	48.87 ( 21.34 )	5.61 ( 3.93 )	是	是	是	是	1	慢性呼吸系统疾病	RESPIRATORY, THORACIC AND MEDIASTINAL DISORDERS	呼吸系统、胸及纵隔疾病	2.41 ( 0.3 - 19.58 )	2.41 ( 0.72 )	2.23 ( 0.39 )	1.16 ( -0.77 )	否	否	否	否	1	慢性呼吸系统疾病	RESPIRATORY, THORACIC AND MEDIASTINAL DISORDERS	呼吸系统、胸及纵隔疾病	2.99 ( 0.35 - 25.64 )	2.99 ( 1.11 )	2.66 ( 0.44 )	1.41 ( -0.58 )	否	否	否	否	2	慢性呼吸系统疾病	RESPIRATORY, THORACIC AND MEDIASTINAL DISORDERS	呼吸系统、胸及纵隔疾病	121.72 ( 25.27 - 586.29 )	121.59 ( 186.05 )	94.8 ( 25.44 )	6.57 ( 4.67 )	否	否	是	是
FAECES SOFT	4	粪便松软	GASTROINTESTINAL DISORDERS	胃肠系统疾病	2.56 ( 0.96 - 6.82 )	2.56 ( 3.79 )	2.55 ( 1.12 )	1.35 ( -0.31 )	否	否	否	否	2	粪便松软	GASTROINTESTINAL DISORDERS	胃肠系统疾病	11.25 ( 1.88 - 67.33 )	11.24 ( 11.19 )	7.14 ( 1.6 )	2.84 ( 0.8 )	否	否	否	是	2	粪便松软	GASTROINTESTINAL DISORDERS	胃肠系统疾病	5.99 ( 1.16 - 30.89 )	5.99 ( 5.94 )	4.56 ( 1.16 )	2.19 ( 0.24 )	否	否	否	是
BLOOD IRON INCREASED	4	血铁升高	INVESTIGATIONS	各类检查	16.56 ( 6.19 - 44.29 )	16.56 ( 58.08 )	16.45 ( 7.23 )	4.04 ( 2.37 )	是	是	是	是																									4	血铁升高	INVESTIGATIONS	各类检查	100.34 ( 33.73 - 298.46 )	100.14 ( 317.82 )	81.25 ( 32.64 )	6.34 ( 4.57 )	是	是	是	是
PROLONGED EXPIRATION	4	呼气延长	RESPIRATORY, THORACIC AND MEDIASTINAL DISORDERS	呼吸系统、胸及纵隔疾病	59.53 ( 22.08 - 160.53 )	59.51 ( 224.65 )	58.12 ( 25.34 )	5.86 ( 4.18 )	是	是	是	是													4	呼气延长	RESPIRATORY, THORACIC AND MEDIASTINAL DISORDERS	呼吸系统、胸及纵隔疾病	19.98 ( 4.47 - 89.33 )	19.96 ( 30.88 )	9.13 ( 2.61 )	3.19 ( 1.24 )	是	是	是	是
ISCHAEMIC HEPATITIS	4	缺血性肝炎	HEPATOBILIARY DISORDERS	肝胆系统疾病	25.38 ( 9.48 - 67.98 )	25.37 ( 92.69 )	25.12 ( 11.02 )	4.65 ( 2.98 )	是	是	是	是													4	缺血性肝炎	HEPATOBILIARY DISORDERS	肝胆系统疾病	29.98 ( 5.49 - 163.73 )	29.94 ( 37.3 )	10.65 ( 2.57 )	3.41 ( 1.42 )	是	是	是	是
HYPERCAPNIA	4	高碳酸血症	RESPIRATORY, THORACIC AND MEDIASTINAL DISORDERS	呼吸系统、胸及纵隔疾病	9.03 ( 3.38 - 24.1 )	9.02 ( 28.44 )	9 ( 3.96 )	3.17 ( 1.5 )	是	是	是	是	2	高碳酸血症	RESPIRATORY, THORACIC AND MEDIASTINAL DISORDERS	呼吸系统、胸及纵隔疾病	3.37 ( 0.74 - 15.4 )	3.37 ( 2.78 )	2.98 ( 0.83 )	1.57 ( -0.28 )	否	否	否	否	2	高碳酸血症	RESPIRATORY, THORACIC AND MEDIASTINAL DISORDERS	呼吸系统、胸及纵隔疾病	2 ( 0.46 - 8.74 )	2 ( 0.88 )	1.88 ( 0.55 )	0.91 ( -0.89 )	否	否	否	否
HYPOAESTHESIA	4	感觉减退	NERVOUS SYSTEM DISORDERS	各类神经系统疾病	0.19 ( 0.07 - 0.52 )	0.19 ( 13.34 )	0.19 ( 0.09 )	-2.36 ( -4.03 )	否	否	否	否	2	感觉减退	NERVOUS SYSTEM DISORDERS	各类神经系统疾病	4.22 ( 0.89 - 19.87 )	4.21 ( 3.92 )	3.57 ( 0.98 )	1.84 ( -0.04 )	否	否	否	否													2	感觉减退	NERVOUS SYSTEM DISORDERS	各类神经系统疾病	1.42 ( 0.35 - 5.68 )	1.42 ( 0.24 )	1.41 ( 0.44 )	0.5 ( -1.17 )	否	否	否	否
ACUTE RESPIRATORY DISTRESS SYNDROME	4	急性呼吸窘迫综合征	RESPIRATORY, THORACIC AND MEDIASTINAL DISORDERS	呼吸系统、胸及纵隔疾病	1.61 ( 0.6 - 4.29 )	1.61 ( 0.93 )	1.61 ( 0.71 )	0.69 ( -0.98 )	否	否	否	否	1	急性呼吸窘迫综合征	RESPIRATORY, THORACIC AND MEDIASTINAL DISORDERS	呼吸系统、胸及纵隔疾病	0.51 ( 0.07 - 3.73 )	0.51 ( 0.46 )	0.53 ( 0.1 )	-0.93 ( -2.67 )	否	否	否	否	2	急性呼吸窘迫综合征	RESPIRATORY, THORACIC AND MEDIASTINAL DISORDERS	呼吸系统、胸及纵隔疾病	0.68 ( 0.16 - 2.81 )	0.68 ( 0.29 )	0.69 ( 0.21 )	-0.53 ( -2.25 )	否	否	否	否
DIZZINESS	4	头晕	NERVOUS SYSTEM DISORDERS	各类神经系统疾病	0.06 ( 0.02 - 0.16 )	0.06 ( 59.34 )	0.06 ( 0.03 )	-4.06 ( -5.72 )	否	否	否	否													1	头晕	NERVOUS SYSTEM DISORDERS	各类神经系统疾病	0.32 ( 0.04 - 2.31 )	0.32 ( 1.43 )	0.33 ( 0.06 )	-1.59 ( -3.3 )	否	否	否	否	2	头晕	NERVOUS SYSTEM DISORDERS	各类神经系统疾病	0.28 ( 0.07 - 1.11 )	0.28 ( 3.74 )	0.28 ( 0.09 )	-1.84 ( -3.51 )	否	否	否	否
SINUS TACHYCARDIA	4	窦性心动过速	CARDIAC DISORDERS	心脏器官疾病	2.25 ( 0.85 - 6.01 )	2.25 ( 2.79 )	2.25 ( 0.99 )	1.17 ( -0.49 )	否	否	否	否																									4	窦性心动过速	CARDIAC DISORDERS	心脏器官疾病	3.47 ( 1.29 - 9.28 )	3.46 ( 6.94 )	3.44 ( 1.51 )	1.78 ( 0.11 )	是	是	否	是
DEVICE RELATED INFECTION	4	装置相关感染	INFECTIONS AND INFESTATIONS	感染及侵染类疾病	2.15 ( 0.81 - 5.74 )	2.15 ( 2.47 )	2.15 ( 0.95 )	1.11 ( -0.56 )	否	否	否	否																									3	装置相关感染	INFECTIONS AND INFESTATIONS	感染及侵染类疾病	3.39 ( 1.09 - 10.57 )	3.39 ( 5.01 )	3.37 ( 1.3 )	1.75 ( 0.08 )	是	是	否	是
MONOCYTE PERCENTAGE INCREASED	4	单核细胞百分比升高	INVESTIGATIONS	各类检查	35.72 ( 13.31 - 95.87 )	35.7 ( 133 )	35.21 ( 15.41 )	5.14 ( 3.46 )	是	是	是	是	2	单核细胞百分比升高	INVESTIGATIONS	各类检查	Inf ( NaN - Inf )	Inf ( 33.71 )	17.85 ( 0 )	4.16 ( 1.8 )	否	否	否	是													2	单核细胞百分比升高	INVESTIGATIONS	各类检查	170.4 ( 33.04 - 878.86 )	170.23 ( 240.34 )	121.88 ( 30.89 )	6.93 ( 4.97 )	否	否	是	是
NEUTROPHILIA	4	中性粒细胞增多症	BLOOD AND LYMPHATIC SYSTEM DISORDERS	血液及淋巴系统疾病	3.01 ( 1.13 - 8.03 )	3.01 ( 5.36 )	3.01 ( 1.32 )	1.59 ( -0.08 )	是	是	否	否	4	中性粒细胞增多症	BLOOD AND LYMPHATIC SYSTEM DISORDERS	血液及淋巴系统疾病	11.25 ( 3.17 - 39.91 )	11.24 ( 22.39 )	7.14 ( 2.48 )	2.84 ( 0.96 )	是	是	是	是
RESPIRATORY SYNCYTIAL VIRUS TEST	4	呼吸道合胞病毒检测	INVESTIGATIONS	各类检查	892.97 ( 284.29 - 2804.9 )	892.6 ( 2612.43 )	654.84 ( 251.31 )	9.36 ( 7.54 )	是	是	是	是	1	呼吸道合胞病毒检测	INVESTIGATIONS	各类检查	Inf ( NaN - Inf )	Inf ( 16.85 )	17.85 ( 0 )	4.16 ( 1.52 )	否	否	否	是	2	呼吸道合胞病毒检测	INVESTIGATIONS	各类检查	Inf ( NaN - Inf )	Inf ( 29.94 )	15.97 ( 0 )	4 ( 1.64 )	否	否	否	是
HEART RATE ABNORMAL	3	心率异常	INVESTIGATIONS	各类检查	3.22 ( 1.04 - 9.99 )	3.22 ( 4.58 )	3.22 ( 1.25 )	1.69 ( 0.02 )	是	是	否	是	1	心率异常	INVESTIGATIONS	各类检查	3.37 ( 0.39 - 28.87 )	3.37 ( 1.39 )	2.98 ( 0.49 )	1.57 ( -0.42 )	否	否	否	否													1	心率异常	INVESTIGATIONS	各类检查	9.9 ( 1.36 - 71.94 )	9.9 ( 7.82 )	9.7 ( 1.84 )	3.28 ( 1.56 )	否	否	否	是
URINE OUTPUT INCREASED	3	尿排出量升高	INVESTIGATIONS	各类检查	9.76 ( 3.14 - 30.32 )	9.75 ( 23.48 )	9.72 ( 3.76 )	3.28 ( 1.61 )	是	是	是	是	1	尿排出量升高	INVESTIGATIONS	各类检查	Inf ( NaN - Inf )	Inf ( 16.85 )	17.85 ( 0 )	4.16 ( 1.52 )	否	否	否	是	1	尿排出量升高	INVESTIGATIONS	各类检查	14.98 ( 0.94 - 239.48 )	14.97 ( 6.52 )	7.99 ( 0.79 )	3 ( 0.64 )	否	否	否	是
POOR FEEDING INFANT	3	婴儿喂养不良	METABOLISM AND NUTRITION DISORDERS	代谢及营养类疾病	12.18 ( 3.92 - 37.86 )	12.17 ( 30.61 )	12.12 ( 4.69 )	3.6 ( 1.93 )	是	是	是	是													1	婴儿喂养不良	METABOLISM AND NUTRITION DISORDERS	代谢及营养类疾病	0.75 ( 0.1 - 5.58 )	0.75 ( 0.08 )	0.76 ( 0.14 )	-0.39 ( -2.17 )	否	否	否	否
ENZYME LEVEL INCREASED	3	酶水平增加	INVESTIGATIONS	各类检查	18.79 ( 6.03 - 58.53 )	18.79 ( 50.13 )	18.65 ( 7.21 )	4.22 ( 2.55 )	是	是	是	是													1	酶水平增加	INVESTIGATIONS	各类检查	2.99 ( 0.35 - 25.64 )	2.99 ( 1.11 )	2.66 ( 0.44 )	1.41 ( -0.58 )	否	否	否	否
LARYNGOSPASM	3	喉痉挛	RESPIRATORY, THORACIC AND MEDIASTINAL DISORDERS	呼吸系统、胸及纵隔疾病	10.13 ( 3.26 - 31.49 )	10.13 ( 24.58 )	10.09 ( 3.91 )	3.34 ( 1.67 )	是	是	是	是	2	喉痉挛	RESPIRATORY, THORACIC AND MEDIASTINAL DISORDERS	呼吸系统、胸及纵隔疾病	3.75 ( 0.81 - 17.36 )	3.75 ( 3.29 )	3.25 ( 0.9 )	1.7 ( -0.16 )	否	否	否	否	1	喉痉挛	RESPIRATORY, THORACIC AND MEDIASTINAL DISORDERS	呼吸系统、胸及纵隔疾病	7.49 ( 0.68 - 82.6 )	7.49 ( 3.75 )	5.32 ( 0.71 )	2.41 ( 0.21 )	否	否	否	是
BLOOD PRESSURE SYSTOLIC INCREASED	3	收缩压升高	INVESTIGATIONS	各类检查	0.64 ( 0.21 - 1.99 )	0.64 ( 0.6 )	0.64 ( 0.25 )	-0.64 ( -2.31 )	否	否	否	否													2	收缩压升高	INVESTIGATIONS	各类检查	29.96 ( 2.72 - 330.5 )	29.94 ( 18.65 )	10.65 ( 1.43 )	3.41 ( 1.21 )	否	否	否	是
PASTEURELLA INFECTION	3	巴斯德菌感染	INFECTIONS AND INFESTATIONS	感染及侵染类疾病	105.23 ( 33.13 - 334.27 )	105.2 ( 296.9 )	100.92 ( 38.37 )	6.66 ( 4.96 )	是	是	是	是	1	巴斯德菌感染	INFECTIONS AND INFESTATIONS	感染及侵染类疾病	Inf ( NaN - Inf )	Inf ( 16.85 )	17.85 ( 0 )	4.16 ( 1.52 )	否	否	否	是
PNEUMONIA ACINETOBACTER	3	不动杆菌肺炎	INFECTIONS AND INFESTATIONS	感染及侵染类疾病	94.44 ( 29.8 - 299.25 )	94.41 ( 266.99 )	90.95 ( 34.65 )	6.51 ( 4.81 )	是	是	是	是	1	不动杆菌肺炎	INFECTIONS AND INFESTATIONS	感染及侵染类疾病	Inf ( NaN - Inf )	Inf ( 16.85 )	17.85 ( 0 )	4.16 ( 1.52 )	否	否	否	是
RENAL VEIN THROMBOSIS	3	肾静脉血栓形成	RENAL AND URINARY DISORDERS	肾脏及泌尿系统疾病	31.75 ( 10.16 - 99.19 )	31.74 ( 88.18 )	31.35 ( 12.09 )	4.97 ( 3.29 )	是	是	是	是
SNEEZING	3	喷嚏	RESPIRATORY, THORACIC AND MEDIASTINAL DISORDERS	呼吸系统、胸及纵隔疾病	0.86 ( 0.28 - 2.68 )	0.86 ( 0.07 )	0.86 ( 0.33 )	-0.21 ( -1.88 )	否	否	否	否													1	喷嚏	RESPIRATORY, THORACIC AND MEDIASTINAL DISORDERS	呼吸系统、胸及纵隔疾病	0.83 ( 0.11 - 6.23 )	0.83 ( 0.03 )	0.84 ( 0.16 )	-0.25 ( -2.04 )	否	否	否	否
FRACTURE	3	骨折	INJURY, POISONING AND PROCEDURAL COMPLICATIONS	各类损伤、中毒及操作并发症	0.89 ( 0.29 - 2.75 )	0.89 ( 0.04 )	0.89 ( 0.34 )	-0.17 ( -1.84 )	否	否	否	否	1	骨折	INJURY, POISONING AND PROCEDURAL COMPLICATIONS	各类损伤、中毒及操作并发症	Inf ( NaN - Inf )	Inf ( 16.85 )	17.85 ( 0 )	4.16 ( 1.52 )	否	否	否	是	1	骨折	INJURY, POISONING AND PROCEDURAL COMPLICATIONS	各类损伤、中毒及操作并发症	1.66 ( 0.21 - 13.14 )	1.66 ( 0.24 )	1.6 ( 0.28 )	0.68 ( -1.2 )	否	否	否	否
CANDIDA INFECTION	3	念珠菌感染	INFECTIONS AND INFESTATIONS	感染及侵染类疾病	0.98 ( 0.32 - 3.03 )	0.98 ( 0 )	0.98 ( 0.38 )	-0.03 ( -1.7 )	否	否	否	否
LIVER FUNCTION TEST ABNORMAL	3	肝功检查异常	INVESTIGATIONS	各类检查	1.33 ( 0.43 - 4.14 )	1.33 ( 0.25 )	1.33 ( 0.52 )	0.42 ( -1.25 )	否	否	否	否													1	肝功检查异常	INVESTIGATIONS	各类检查	0.68 ( 0.09 - 5.05 )	0.68 ( 0.14 )	0.69 ( 0.13 )	-0.53 ( -2.29 )	否	否	否	否
MUSCULOSKELETAL DISCOMFORT	3	肌肉骨骼不适	MUSCULOSKELETAL AND CONNECTIVE TISSUE DISORDERS	各种肌肉骨骼及结缔组织疾病	1.11 ( 0.36 - 3.44 )	1.11 ( 0.03 )	1.11 ( 0.43 )	0.15 ( -1.52 )	否	否	否	否													1	肌肉骨骼不适	MUSCULOSKELETAL AND CONNECTIVE TISSUE DISORDERS	各种肌肉骨骼及结缔组织疾病	4.99 ( 0.52 - 48 )	4.99 ( 2.39 )	3.99 ( 0.6 )	2 ( -0.11 )	否	否	否	否	2	肌肉骨骼不适	MUSCULOSKELETAL AND CONNECTIVE TISSUE DISORDERS	各种肌肉骨骼及结缔组织疾病	12.53 ( 3.07 - 51.16 )	12.52 ( 20.59 )	12.19 ( 3.76 )	3.61 ( 1.91 )	否	否	是	是
RASH MACULAR	3	斑状皮疹	SKIN AND SUBCUTANEOUS TISSUE DISORDERS	皮肤及皮下组织类疾病	0.52 ( 0.17 - 1.62 )	0.52 ( 1.3 )	0.52 ( 0.2 )	-0.93 ( -2.6 )	否	否	否	否													2	斑状皮疹	SKIN AND SUBCUTANEOUS TISSUE DISORDERS	皮肤及皮下组织类疾病	0.61 ( 0.15 - 2.51 )	0.61 ( 0.48 )	0.63 ( 0.19 )	-0.68 ( -2.39 )	否	否	否	否	1	斑状皮疹	SKIN AND SUBCUTANEOUS TISSUE DISORDERS	皮肤及皮下组织类疾病	0.25 ( 0.04 - 1.8 )	0.25 ( 2.2 )	0.25 ( 0.05 )	-1.98 ( -3.65 )	否	否	否	否
BODY TEMPERATURE DECREASED	3	体温降低	INVESTIGATIONS	各类检查	1.3 ( 0.42 - 4.04 )	1.3 ( 0.21 )	1.3 ( 0.51 )	0.38 ( -1.29 )	否	否	否	否	2	体温降低	INVESTIGATIONS	各类检查	5.62 ( 1.13 - 27.87 )	5.62 ( 5.7 )	4.46 ( 1.17 )	2.16 ( 0.23 )	否	否	否	是	1	体温降低	INVESTIGATIONS	各类检查	1.5 ( 0.19 - 11.7 )	1.5 ( 0.15 )	1.45 ( 0.26 )	0.54 ( -1.33 )	否	否	否	否
TREATMENT FAILURE	3	治疗失败	GENERAL DISORDERS AND ADMINISTRATION SITE CONDITIONS	全身性疾病及给药部位各种反应	0.14 ( 0.05 - 0.45 )	0.14 ( 15.33 )	0.14 ( 0.06 )	-2.8 ( -4.46 )	否	否	否	否													1	治疗失败	GENERAL DISORDERS AND ADMINISTRATION SITE CONDITIONS	全身性疾病及给药部位各种反应	0.14 ( 0.02 - 0.99 )	0.14 ( 5.31 )	0.15 ( 0.03 )	-2.77 ( -4.46 )	否	否	否	否	1	治疗失败	GENERAL DISORDERS AND ADMINISTRATION SITE CONDITIONS	全身性疾病及给药部位各种反应	0.31 ( 0.04 - 2.19 )	0.31 ( 1.55 )	0.31 ( 0.06 )	-1.7 ( -3.36 )	否	否	否	否
VOMITING PROJECTILE	3	喷射样呕吐	GASTROINTESTINAL DISORDERS	胃肠系统疾病	8.5 ( 2.73 - 26.4 )	8.49 ( 19.77 )	8.47 ( 3.28 )	3.08 ( 1.41 )	是	是	是	是	2	喷射样呕吐	GASTROINTESTINAL DISORDERS	胃肠系统疾病	1.4 ( 0.33 - 5.95 )	1.4 ( 0.22 )	1.37 ( 0.41 )	0.46 ( -1.3 )	否	否	否	否
UNDERDOSE	3	用药剂量不足	INJURY, POISONING AND PROCEDURAL COMPLICATIONS	各类损伤、中毒及操作并发症	0.28 ( 0.09 - 0.87 )	0.28 ( 5.51 )	0.28 ( 0.11 )	-1.83 ( -3.49 )	否	否	否	否	1	用药剂量不足	INJURY, POISONING AND PROCEDURAL COMPLICATIONS	各类损伤、中毒及操作并发症	0.84 ( 0.11 - 6.28 )	0.84 ( 0.03 )	0.85 ( 0.16 )	-0.23 ( -2.01 )	否	否	否	否	1	用药剂量不足	INJURY, POISONING AND PROCEDURAL COMPLICATIONS	各类损伤、中毒及操作并发症	0.71 ( 0.1 - 5.3 )	0.71 ( 0.11 )	0.73 ( 0.14 )	-0.46 ( -2.23 )	否	否	否	否
MIDDLE EAR EFFUSION	3	中耳渗出	EAR AND LABYRINTH DISORDERS	耳及迷路类疾病	10.09 ( 3.25 - 31.37 )	10.09 ( 24.46 )	10.05 ( 3.89 )	3.33 ( 1.66 )	是	是	是	是
INTERNATIONAL NORMALISED RATIO DECREASED	3	国际标准化比率降低	INVESTIGATIONS	各类检查	14.06 ( 4.52 - 43.74 )	14.05 ( 36.17 )	13.98 ( 5.41 )	3.81 ( 2.13 )	是	是	是	是													3	国际标准化比率降低	INVESTIGATIONS	各类检查	Inf ( NaN - Inf )	Inf ( 44.91 )	15.97 ( 0 )	4 ( 1.79 )	否	是	否	是
URINARY RETENTION	3	尿潴留	RENAL AND URINARY DISORDERS	肾脏及泌尿系统疾病	0.67 ( 0.22 - 2.08 )	0.67 ( 0.49 )	0.67 ( 0.26 )	-0.58 ( -2.25 )	否	否	否	否	1	尿潴留	RENAL AND URINARY DISORDERS	肾脏及泌尿系统疾病	2.41 ( 0.3 - 19.58 )	2.41 ( 0.72 )	2.23 ( 0.39 )	1.16 ( -0.77 )	否	否	否	否	2	尿潴留	RENAL AND URINARY DISORDERS	肾脏及泌尿系统疾病	1 ( 0.24 - 4.18 )	1 ( 0 )	1 ( 0.3 )	0 ( -1.74 )	否	否	否	否
DYSKINESIA	3	运动障碍	NERVOUS SYSTEM DISORDERS	各类神经系统疾病	0.57 ( 0.18 - 1.76 )	0.57 ( 0.99 )	0.57 ( 0.22 )	-0.82 ( -2.48 )	否	否	否	否	1	运动障碍	NERVOUS SYSTEM DISORDERS	各类神经系统疾病	0.37 ( 0.05 - 2.72 )	0.37 ( 1.02 )	0.39 ( 0.07 )	-1.37 ( -3.08 )	否	否	否	否
IMMATURE GRANULOCYTE COUNT INCREASED	3	不成熟粒细胞计数升高	INVESTIGATIONS	各类检查	40.47 ( 12.93 - 126.69 )	40.46 ( 113.59 )	39.82 ( 15.33 )	5.32 ( 3.64 )	是	是	是	是	3	不成熟粒细胞计数升高	INVESTIGATIONS	各类检查	Inf ( NaN - Inf )	Inf ( 50.57 )	17.85 ( 0 )	4.16 ( 1.95 )	否	是	否	是
RED CELL DISTRIBUTION WIDTH DECREASED	3	红细胞体积分布宽度降低	INVESTIGATIONS	各类检查	26.88 ( 8.62 - 83.89 )	26.88 ( 73.93 )	26.6 ( 10.26 )	4.73 ( 3.06 )	是	是	是	是	1	红细胞体积分布宽度降低	INVESTIGATIONS	各类检查	Inf ( NaN - Inf )	Inf ( 16.85 )	17.85 ( 0 )	4.16 ( 1.52 )	否	否	否	是	2	红细胞体积分布宽度降低	INVESTIGATIONS	各类检查	Inf ( NaN - Inf )	Inf ( 29.94 )	15.97 ( 0 )	4 ( 1.64 )	否	否	否	是
METAPNEUMOVIRUS INFECTION	3	偏肺病毒感染	INFECTIONS AND INFESTATIONS	感染及侵染类疾病	21.6 ( 6.93 - 67.32 )	21.6 ( 58.41 )	21.42 ( 8.27 )	4.42 ( 2.75 )	是	是	是	是	1	偏肺病毒感染	INFECTIONS AND INFESTATIONS	感染及侵染类疾病	1.3 ( 0.17 - 9.92 )	1.3 ( 0.06 )	1.28 ( 0.23 )	0.35 ( -1.47 )	否	否	否	否													1	偏肺病毒感染	INFECTIONS AND INFESTATIONS	感染及侵染类疾病	4.22 ( 0.59 - 30.23 )	4.21 ( 2.43 )	4.18 ( 0.8 )	2.06 ( 0.37 )	否	否	否	是
PROTHROMBIN LEVEL INCREASED	3	凝血酶原水平升高	INVESTIGATIONS	各类检查	122.77 ( 38.5 - 391.52 )	122.73 ( 344.97 )	116.94 ( 44.31 )	6.87 ( 5.16 )	是	是	是	是																									2	凝血酶原水平升高	INVESTIGATIONS	各类检查	213.01 ( 38.99 - 1163.63 )	212.79 ( 281.06 )	142.19 ( 34.34 )	7.15 ( 5.16 )	否	否	是	是
PURPURA	3	紫癜	SKIN AND SUBCUTANEOUS TISSUE DISORDERS	皮肤及皮下组织类疾病	2.9 ( 0.93 - 8.98 )	2.89 ( 3.72 )	2.89 ( 1.12 )	1.53 ( -0.13 )	否	否	否	否	2	紫癜	SKIN AND SUBCUTANEOUS TISSUE DISORDERS	皮肤及皮下组织类疾病	16.87 ( 2.37 - 119.81 )	16.85 ( 14.91 )	8.93 ( 1.73 )	3.16 ( 1.05 )	否	否	否	是
FREQUENT BOWEL MOVEMENTS	3	排便频率增加	GASTROINTESTINAL DISORDERS	胃肠系统疾病	0.6 ( 0.19 - 1.87 )	0.6 ( 0.78 )	0.6 ( 0.23 )	-0.73 ( -2.4 )	否	否	否	否	2	排便频率增加	GASTROINTESTINAL DISORDERS	胃肠系统疾病	3.07 ( 0.68 - 13.84 )	3.06 ( 2.35 )	2.75 ( 0.78 )	1.46 ( -0.38 )	否	否	否	否
RALES	3	啰音	RESPIRATORY, THORACIC AND MEDIASTINAL DISORDERS	呼吸系统、胸及纵隔疾病	3.18 ( 1.03 - 9.88 )	3.18 ( 4.48 )	3.18 ( 1.23 )	1.67 ( 0 )	是	是	否	否	1	啰音	RESPIRATORY, THORACIC AND MEDIASTINAL DISORDERS	呼吸系统、胸及纵隔疾病	3.37 ( 0.39 - 28.87 )	3.37 ( 1.39 )	2.98 ( 0.49 )	1.57 ( -0.42 )	否	否	否	否	2	啰音	RESPIRATORY, THORACIC AND MEDIASTINAL DISORDERS	呼吸系统、胸及纵隔疾病	7.49 ( 1.37 - 40.91 )	7.49 ( 7.49 )	5.32 ( 1.29 )	2.41 ( 0.42 )	否	否	否	是
RESPIRATORY SYNCYTIAL VIRUS TEST POSITIVE	3	呼吸道合胞病毒检测阳性	INVESTIGATIONS	各类检查	38.57 ( 12.33 - 120.66 )	38.55 ( 108.05 )	37.97 ( 14.62 )	5.25 ( 3.57 )	是	是	是	是	1	呼吸道合胞病毒检测阳性	INVESTIGATIONS	各类检查	0.65 ( 0.09 - 4.78 )	0.65 ( 0.18 )	0.66 ( 0.12 )	-0.6 ( -2.35 )	否	否	否	否													1	呼吸道合胞病毒检测阳性	INVESTIGATIONS	各类检查	30.41 ( 4 - 231.4 )	30.4 ( 26.54 )	28.44 ( 5.21 )	4.83 ( 3.01 )	否	否	是	是
CELL DEATH	3	细胞死亡	METABOLISM AND NUTRITION DISORDERS	代谢及营养类疾病	9.21 ( 2.96 - 28.61 )	9.2 ( 21.86 )	9.17 ( 3.55 )	3.2 ( 1.53 )	是	是	是	是	2	细胞死亡	METABOLISM AND NUTRITION DISORDERS	代谢及营养类疾病	11.25 ( 1.88 - 67.33 )	11.24 ( 11.19 )	7.14 ( 1.6 )	2.84 ( 0.8 )	否	否	否	是	1	细胞死亡	METABOLISM AND NUTRITION DISORDERS	代谢及营养类疾病	Inf ( NaN - Inf )	Inf ( 14.97 )	15.97 ( 0 )	4 ( 1.36 )	否	否	否	是
MEAN PLATELET VOLUME DECREASED	3	平均血小板体积降低	INVESTIGATIONS	各类检查	18.6 ( 5.97 - 57.93 )	18.6 ( 49.57 )	18.46 ( 7.14 )	4.21 ( 2.53 )	是	是	是	是	1	平均血小板体积降低	INVESTIGATIONS	各类检查	16.86 ( 1.05 - 269.67 )	16.85 ( 7.46 )	8.93 ( 0.88 )	3.16 ( 0.8 )	否	否	否	是	2	平均血小板体积降低	INVESTIGATIONS	各类检查	Inf ( NaN - Inf )	Inf ( 29.94 )	15.97 ( 0 )	4 ( 1.64 )	否	否	否	是
RENAL DISORDER	3	肾脏疾病	RENAL AND URINARY DISORDERS	肾脏及泌尿系统疾病	0.42 ( 0.13 - 1.29 )	0.42 ( 2.46 )	0.42 ( 0.16 )	-1.27 ( -2.93 )	否	否	否	否													3	肾脏疾病	RENAL AND URINARY DISORDERS	肾脏及泌尿系统疾病	1.8 ( 0.54 - 5.96 )	1.8 ( 0.95 )	1.71 ( 0.63 )	0.77 ( -0.98 )	否	否	否	否
DYSPEPSIA	3	消化不良	GASTROINTESTINAL DISORDERS	胃肠系统疾病	0.23 ( 0.07 - 0.71 )	0.23 ( 7.79 )	0.23 ( 0.09 )	-2.13 ( -3.79 )	否	否	否	否	2	消化不良	GASTROINTESTINAL DISORDERS	胃肠系统疾病	4.22 ( 0.89 - 19.87 )	4.21 ( 3.92 )	3.57 ( 0.98 )	1.84 ( -0.04 )	否	否	否	否
CLOSTRIDIUM DIFFICILE INFECTION	3	难辨梭状芽胞杆菌感染	INFECTIONS AND INFESTATIONS	感染及侵染类疾病	0.78 ( 0.25 - 2.42 )	0.78 ( 0.19 )	0.78 ( 0.3 )	-0.36 ( -2.03 )	否	否	否	否	1	难辨梭状芽胞杆菌感染	INFECTIONS AND INFESTATIONS	感染及侵染类疾病	2.81 ( 0.34 - 23.35 )	2.81 ( 1 )	2.55 ( 0.43 )	1.35 ( -0.6 )	否	否	否	否													2	难辨梭状芽胞杆菌感染	INFECTIONS AND INFESTATIONS	感染及侵染类疾病	1.98 ( 0.49 - 7.93 )	1.97 ( 0.96 )	1.97 ( 0.62 )	0.98 ( -0.69 )	否	否	否	否
ALTERED STATE OF CONSCIOUSNESS	3	意识状态改变	NERVOUS SYSTEM DISORDERS	各类神经系统疾病	0.96 ( 0.31 - 2.97 )	0.96 ( 0.01 )	0.96 ( 0.37 )	-0.06 ( -1.73 )	否	否	否	否	2	意识状态改变	NERVOUS SYSTEM DISORDERS	各类神经系统疾病	2.25 ( 0.51 - 9.84 )	2.25 ( 1.22 )	2.1 ( 0.61 )	1.07 ( -0.73 )	否	否	否	否													1	意识状态改变	NERVOUS SYSTEM DISORDERS	各类神经系统疾病	0.75 ( 0.11 - 5.33 )	0.75 ( 0.08 )	0.75 ( 0.15 )	-0.42 ( -2.09 )	否	否	否	否
CARDIAC FAILURE CONGESTIVE	3	充血性心力衰竭	CARDIAC DISORDERS	心脏器官疾病	0.53 ( 0.17 - 1.63 )	0.53 ( 1.28 )	0.53 ( 0.2 )	-0.93 ( -2.59 )	否	否	否	否																									3	充血性心力衰竭	CARDIAC DISORDERS	心脏器官疾病	20.96 ( 6.57 - 66.86 )	20.93 ( 54.27 )	20 ( 7.58 )	4.32 ( 2.62 )	是	是	是	是
HAEMORRHAGIC DIATHESIS	3	出血倾向	BLOOD AND LYMPHATIC SYSTEM DISORDERS	血液及淋巴系统疾病	6.47 ( 2.08 - 20.1 )	6.47 ( 13.84 )	6.46 ( 2.5 )	2.69 ( 1.02 )	是	是	是	是																									3	出血倾向	BLOOD AND LYMPHATIC SYSTEM DISORDERS	血液及淋巴系统疾病	42.62 ( 13 - 139.77 )	42.56 ( 110.68 )	38.78 ( 14.36 )	5.28 ( 3.54 )	是	是	是	是
INJECTION SITE HAEMORRHAGE	3	注射部位出血	GENERAL DISORDERS AND ADMINISTRATION SITE CONDITIONS	全身性疾病及给药部位各种反应	0.26 ( 0.08 - 0.79 )	0.26 ( 6.48 )	0.26 ( 0.1 )	-1.96 ( -3.63 )	否	否	否	否																									3	注射部位出血	GENERAL DISORDERS AND ADMINISTRATION SITE CONDITIONS	全身性疾病及给药部位各种反应	1.4 ( 0.45 - 4.36 )	1.4 ( 0.34 )	1.4 ( 0.54 )	0.49 ( -1.18 )	否	否	否	否
ASTIGMATISM	3	散光	EYE DISORDERS	眼器官疾病	12.92 ( 4.15 - 40.2 )	12.92 ( 32.82 )	12.86 ( 4.97 )	3.68 ( 2.01 )	是	是	是	是																									2	散光	EYE DISORDERS	眼器官疾病	30.43 ( 7.24 - 127.82 )	30.4 ( 53.07 )	28.44 ( 8.56 )	4.83 ( 3.08 )	否	否	是	是
HYPERTRIGLYCERIDAEMIA	3	高甘油三酯血症	METABOLISM AND NUTRITION DISORDERS	代谢及营养类疾病	3.69 ( 1.19 - 11.45 )	3.69 ( 5.87 )	3.69 ( 1.43 )	1.88 ( 0.21 )	是	是	否	是													1	高甘油三酯血症	METABOLISM AND NUTRITION DISORDERS	代谢及营养类疾病	0.79 ( 0.11 - 5.89 )	0.79 ( 0.05 )	0.8 ( 0.15 )	-0.32 ( -2.11 )	否	否	否	否	2	高甘油三酯血症	METABOLISM AND NUTRITION DISORDERS	代谢及营养类疾病	3.67 ( 0.91 - 14.78 )	3.67 ( 3.85 )	3.65 ( 1.14 )	1.87 ( 0.19 )	否	否	否	是
USE OF ACCESSORY RESPIRATORY MUSCLES	3	使用辅助呼吸肌	RESPIRATORY, THORACIC AND MEDIASTINAL DISORDERS	呼吸系统、胸及纵隔疾病	52.99 ( 16.88 - 166.35 )	52.98 ( 149.76 )	51.88 ( 19.92 )	5.7 ( 4.01 )	是	是	是	是	1	使用辅助呼吸肌	RESPIRATORY, THORACIC AND MEDIASTINAL DISORDERS	呼吸系统、胸及纵隔疾病	1.05 ( 0.14 - 7.95 )	1.05 ( 0 )	1.05 ( 0.19 )	0.07 ( -1.73 )	否	否	否	否	1	使用辅助呼吸肌	RESPIRATORY, THORACIC AND MEDIASTINAL DISORDERS	呼吸系统、胸及纵隔疾病	2.14 ( 0.26 - 17.39 )	2.14 ( 0.53 )	2 ( 0.35 )	1 ( -0.93 )	否	否	否	否	1	使用辅助呼吸肌	RESPIRATORY, THORACIC AND MEDIASTINAL DISORDERS	呼吸系统、胸及纵隔疾病	23.65 ( 3.16 - 177.29 )	23.64 ( 20.54 )	22.45 ( 4.16 )	4.49 ( 2.7 )	否	否	是	是
ADVERSE DRUG REACTION	3	药品不良反应	GENERAL DISORDERS AND ADMINISTRATION SITE CONDITIONS	全身性疾病及给药部位各种反应	0.2 ( 0.06 - 0.61 )	0.2 ( 9.88 )	0.2 ( 0.08 )	-2.35 ( -4.01 )	否	否	否	否																									1	药品不良反应	GENERAL DISORDERS AND ADMINISTRATION SITE CONDITIONS	全身性疾病及给药部位各种反应	0.68 ( 0.1 - 4.82 )	0.68 ( 0.15 )	0.68 ( 0.13 )	-0.56 ( -2.23 )	否	否	否	否
SYNCOPE	3	晕厥	NERVOUS SYSTEM DISORDERS	各类神经系统疾病	0.23 ( 0.07 - 0.71 )	0.23 ( 7.81 )	0.23 ( 0.09 )	-2.13 ( -3.79 )	否	否	否	否	1	晕厥	NERVOUS SYSTEM DISORDERS	各类神经系统疾病	0.58 ( 0.08 - 4.27 )	0.58 ( 0.29 )	0.6 ( 0.11 )	-0.75 ( -2.49 )	否	否	否	否	2	晕厥	NERVOUS SYSTEM DISORDERS	各类神经系统疾病	1.66 ( 0.39 - 7.17 )	1.66 ( 0.48 )	1.6 ( 0.47 )	0.68 ( -1.11 )	否	否	否	否
PANCREATITIS	3	胰腺炎	GASTROINTESTINAL DISORDERS	胃肠系统疾病	0.53 ( 0.17 - 1.65 )	0.53 ( 1.22 )	0.53 ( 0.21 )	-0.91 ( -2.57 )	否	否	否	否	2	胰腺炎	GASTROINTESTINAL DISORDERS	胃肠系统疾病	16.87 ( 2.37 - 119.81 )	16.85 ( 14.91 )	8.93 ( 1.73 )	3.16 ( 1.05 )	否	否	否	是													1	胰腺炎	GASTROINTESTINAL DISORDERS	胃肠系统疾病	0.75 ( 0.1 - 5.3 )	0.75 ( 0.09 )	0.75 ( 0.14 )	-0.42 ( -2.09 )	否	否	否	否
ANXIETY	3	焦虑	PSYCHIATRIC DISORDERS	精神病类	0.07 ( 0.02 - 0.22 )	0.07 ( 36.12 )	0.07 ( 0.03 )	-3.8 ( -5.46 )	否	否	否	否	1	焦虑	PSYCHIATRIC DISORDERS	精神病类	0.47 ( 0.06 - 3.41 )	0.47 ( 0.59 )	0.48 ( 0.09 )	-1.05 ( -2.78 )	否	否	否	否													1	焦虑	PSYCHIATRIC DISORDERS	精神病类	0.14 ( 0.02 - 0.99 )	0.14 ( 5.31 )	0.14 ( 0.03 )	-2.84 ( -4.5 )	否	否	否	否
IMMUNE SYSTEM DISORDER	3	免疫系统紊乱	IMMUNE SYSTEM DISORDERS	免疫系统疾病	1.35 ( 0.44 - 4.19 )	1.35 ( 0.27 )	1.35 ( 0.52 )	0.43 ( -1.23 )	否	否	否	否													1	免疫系统紊乱	IMMUNE SYSTEM DISORDERS	免疫系统疾病	1.5 ( 0.19 - 11.7 )	1.5 ( 0.15 )	1.45 ( 0.26 )	0.54 ( -1.33 )	否	否	否	否	2	免疫系统紊乱	IMMUNE SYSTEM DISORDERS	免疫系统疾病	8.97 ( 2.21 - 36.41 )	8.96 ( 13.85 )	8.8 ( 2.72 )	3.14 ( 1.44 )	否	否	是	是
CARDIAC FAILURE	3	心力衰竭	CARDIAC DISORDERS	心脏器官疾病	0.26 ( 0.08 - 0.8 )	0.26 ( 6.41 )	0.26 ( 0.1 )	-1.95 ( -3.62 )	否	否	否	否																									1	心力衰竭	CARDIAC DISORDERS	心脏器官疾病	0.91 ( 0.13 - 6.5 )	0.91 ( 0.01 )	0.91 ( 0.18 )	-0.13 ( -1.8 )	否	否	否	否
DEPRESSED LEVEL OF CONSCIOUSNESS	3	意识水平下降	NERVOUS SYSTEM DISORDERS	各类神经系统疾病	0.53 ( 0.17 - 1.65 )	0.53 ( 1.24 )	0.53 ( 0.21 )	-0.91 ( -2.58 )	否	否	否	否	1	意识水平下降	NERVOUS SYSTEM DISORDERS	各类神经系统疾病	0.62 ( 0.08 - 4.59 )	0.62 ( 0.22 )	0.64 ( 0.12 )	-0.65 ( -2.4 )	否	否	否	否	1	意识水平下降	NERVOUS SYSTEM DISORDERS	各类神经系统疾病	0.19 ( 0.03 - 1.38 )	0.19 ( 3.36 )	0.2 ( 0.04 )	-2.31 ( -4 )	否	否	否	否	1	意识水平下降	NERVOUS SYSTEM DISORDERS	各类神经系统疾病	0.42 ( 0.06 - 3.01 )	0.42 ( 0.78 )	0.42 ( 0.08 )	-1.23 ( -2.9 )	否	否	否	否
MENTAL STATUS CHANGES	3	精神状态改变	PSYCHIATRIC DISORDERS	精神病类	1.02 ( 0.33 - 3.17 )	1.02 ( 0 )	1.02 ( 0.4 )	0.03 ( -1.64 )	否	否	否	否	3	精神状态改变	PSYCHIATRIC DISORDERS	精神病类	6.33 ( 1.68 - 23.87 )	6.32 ( 9.77 )	4.87 ( 1.6 )	2.28 ( 0.42 )	是	是	否	是
OCULAR ICTERUS	3	眼黄疸	HEPATOBILIARY DISORDERS	肝胆系统疾病	6.5 ( 2.09 - 20.17 )	6.49 ( 13.91 )	6.48 ( 2.51 )	2.7 ( 1.03 )	是	是	是	是	1	眼黄疸	HEPATOBILIARY DISORDERS	肝胆系统疾病	Inf ( NaN - Inf )	Inf ( 16.85 )	17.85 ( 0 )	4.16 ( 1.52 )	否	否	否	是	1	眼黄疸	HEPATOBILIARY DISORDERS	肝胆系统疾病	4.99 ( 0.52 - 48 )	4.99 ( 2.39 )	3.99 ( 0.6 )	2 ( -0.11 )	否	否	否	否
ESCHERICHIA TEST POSITIVE	3	埃希氏菌检测阳性	INVESTIGATIONS	各类检查	18.74 ( 6.02 - 58.38 )	18.74 ( 49.99 )	18.6 ( 7.19 )	4.22 ( 2.55 )	是	是	是	是	2	埃希氏菌检测阳性	INVESTIGATIONS	各类检查	16.87 ( 2.37 - 119.81 )	16.85 ( 14.91 )	8.93 ( 1.73 )	3.16 ( 1.05 )	否	否	否	是	1	埃希氏菌检测阳性	INVESTIGATIONS	各类检查	3.74 ( 0.42 - 33.5 )	3.74 ( 1.61 )	3.19 ( 0.51 )	1.68 ( -0.37 )	否	否	否	否
VENTRICULAR EXTRASYSTOLES	3	室性期外收缩	CARDIAC DISORDERS	心脏器官疾病	2.57 ( 0.83 - 7.96 )	2.56 ( 2.86 )	2.56 ( 0.99 )	1.36 ( -0.31 )	否	否	否	否	1	室性期外收缩	CARDIAC DISORDERS	心脏器官疾病	2.81 ( 0.34 - 23.35 )	2.81 ( 1 )	2.55 ( 0.43 )	1.35 ( -0.6 )	否	否	否	否													2	室性期外收缩	CARDIAC DISORDERS	心脏器官疾病	8.61 ( 2.12 - 34.92 )	8.6 ( 13.16 )	8.45 ( 2.62 )	3.08 ( 1.39 )	否	否	是	是
SPUTUM RETENTION	3	痰液潴留	RESPIRATORY, THORACIC AND MEDIASTINAL DISORDERS	呼吸系统、胸及纵隔疾病	20.52 ( 6.59 - 63.93 )	20.51 ( 55.22 )	20.35 ( 7.86 )	4.35 ( 2.67 )	是	是	是	是													1	痰液潴留	RESPIRATORY, THORACIC AND MEDIASTINAL DISORDERS	呼吸系统、胸及纵隔疾病	14.98 ( 0.94 - 239.48 )	14.97 ( 6.52 )	7.99 ( 0.79 )	3 ( 0.64 )	否	否	否	是	1	痰液潴留	RESPIRATORY, THORACIC AND MEDIASTINAL DISORDERS	呼吸系统、胸及纵隔疾病	32.75 ( 4.28 - 250.5 )	32.74 ( 28.57 )	30.47 ( 5.55 )	4.93 ( 3.1 )	否	否	是	是
MOBILITY DECREASED	3	活动度降低	MUSCULOSKELETAL AND CONNECTIVE TISSUE DISORDERS	各种肌肉骨骼及结缔组织疾病	0.26 ( 0.08 - 0.81 )	0.26 ( 6.3 )	0.26 ( 0.1 )	-1.94 ( -3.61 )	否	否	否	否																									1	活动度降低	MUSCULOSKELETAL AND CONNECTIVE TISSUE DISORDERS	各种肌肉骨骼及结缔组织疾病	1.11 ( 0.16 - 7.87 )	1.11 ( 0.01 )	1.11 ( 0.21 )	0.14 ( -1.53 )	否	否	否	否
LIPASE INCREASED	3	脂肪酶升高	INVESTIGATIONS	各类检查	3.36 ( 1.08 - 10.44 )	3.36 ( 4.98 )	3.36 ( 1.3 )	1.75 ( 0.08 )	是	是	否	是													1	脂肪酶升高	INVESTIGATIONS	各类检查	0.88 ( 0.12 - 6.62 )	0.88 ( 0.02 )	0.89 ( 0.16 )	-0.17 ( -1.97 )	否	否	否	否	2	脂肪酶升高	INVESTIGATIONS	各类检查	7.54 ( 1.86 - 30.54 )	7.53 ( 11.13 )	7.42 ( 2.3 )	2.89 ( 1.2 )	否	否	是	是
MOTOR DEVELOPMENTAL DELAY	3	运动发育迟缓	NERVOUS SYSTEM DISORDERS	各类神经系统疾病	33.48 ( 10.71 - 104.64 )	33.47 ( 93.24 )	33.04 ( 12.73 )	5.05 ( 3.37 )	是	是	是	是	1	运动发育迟缓	NERVOUS SYSTEM DISORDERS	各类神经系统疾病	1.69 ( 0.22 - 13.17 )	1.69 ( 0.25 )	1.62 ( 0.29 )	0.7 ( -1.16 )	否	否	否	否													1	运动发育迟缓	NERVOUS SYSTEM DISORDERS	各类神经系统疾病	17.03 ( 2.31 - 125.76 )	17.02 ( 14.5 )	16.41 ( 3.08 )	4.04 ( 2.28 )	否	否	是	是
ASPARTATE AMINOTRANSFERASE DECREASED	3	天门冬氨酸氨基转移酶降低	INVESTIGATIONS	各类检查	41.38 ( 13.22 - 129.56 )	41.37 ( 116.23 )	40.7 ( 15.66 )	5.35 ( 3.67 )	是	是	是	是	1	天门冬氨酸氨基转移酶降低	INVESTIGATIONS	各类检查	16.86 ( 1.05 - 269.67 )	16.85 ( 7.46 )	8.93 ( 0.88 )	3.16 ( 0.8 )	否	否	否	是													1	天门冬氨酸氨基转移酶降低	INVESTIGATIONS	各类检查	53.22 ( 6.65 - 425.76 )	53.2 ( 45.53 )	47.4 ( 8.32 )	5.57 ( 3.67 )	否	否	是	是
ESCHERICHIA INFECTION	3	埃希菌感染	INFECTIONS AND INFESTATIONS	感染及侵染类疾病	2.41 ( 0.78 - 7.49 )	2.41 ( 2.48 )	2.41 ( 0.94 )	1.27 ( -0.4 )	否	否	否	否	1	埃希菌感染	INFECTIONS AND INFESTATIONS	感染及侵染类疾病	1.4 ( 0.18 - 10.81 )	1.4 ( 0.11 )	1.37 ( 0.25 )	0.46 ( -1.38 )	否	否	否	否	2	埃希菌感染	INFECTIONS AND INFESTATIONS	感染及侵染类疾病	1.3 ( 0.31 - 5.52 )	1.3 ( 0.13 )	1.28 ( 0.38 )	0.35 ( -1.41 )	否	否	否	否
DYSPHONIA	3	发声困难	RESPIRATORY, THORACIC AND MEDIASTINAL DISORDERS	呼吸系统、胸及纵隔疾病	0.34 ( 0.11 - 1.05 )	0.34 ( 3.89 )	0.34 ( 0.13 )	-1.56 ( -3.23 )	否	否	否	否	1	发声困难	RESPIRATORY, THORACIC AND MEDIASTINAL DISORDERS	呼吸系统、胸及纵隔疾病	1.2 ( 0.16 - 9.16 )	1.2 ( 0.03 )	1.19 ( 0.22 )	0.25 ( -1.56 )	否	否	否	否	1	发声困难	RESPIRATORY, THORACIC AND MEDIASTINAL DISORDERS	呼吸系统、胸及纵隔疾病	0.47 ( 0.06 - 3.42 )	0.47 ( 0.59 )	0.48 ( 0.09 )	-1.05 ( -2.79 )	否	否	否	否
PROTEIN URINE PRESENT	3	尿蛋白检出	INVESTIGATIONS	各类检查	3.65 ( 1.18 - 11.34 )	3.65 ( 5.77 )	3.65 ( 1.41 )	1.87 ( 0.2 )	是	是	否	是																									2	尿蛋白检出	INVESTIGATIONS	各类检查	16.07 ( 3.91 - 66.01 )	16.06 ( 27.22 )	15.51 ( 4.76 )	3.96 ( 2.24 )	否	否	是	是
HAEMOGLOBINURIA	3	血红素尿	RENAL AND URINARY DISORDERS	肾脏及泌尿系统疾病	53.38 ( 17 - 167.57 )	53.36 ( 150.86 )	52.25 ( 20.06 )	5.71 ( 4.02 )	是	是	是	是													2	血红蛋白尿	RENAL AND URINARY DISORDERS	肾脏及泌尿系统疾病	Inf ( NaN - Inf )	Inf ( 29.94 )	15.97 ( 0 )	4 ( 1.64 )	否	否	否	是
ANAPHYLACTIC REACTION	3	速发严重过敏反应	IMMUNE SYSTEM DISORDERS	免疫系统疾病	0.37 ( 0.12 - 1.16 )	0.37 ( 3.17 )	0.37 ( 0.14 )	-1.42 ( -3.09 )	否	否	否	否																									1	速发严重过敏反应	IMMUNE SYSTEM DISORDERS	免疫系统疾病	0.33 ( 0.05 - 2.31 )	0.33 ( 1.4 )	0.33 ( 0.06 )	-1.62 ( -3.29 )	否	否	否	否
KYPHOSCOLIOSIS	3	脊柱后侧凸	MUSCULOSKELETAL AND CONNECTIVE TISSUE DISORDERS	各种肌肉骨骼及结缔组织疾病	124.85 ( 39.13 - 398.34 )	124.81 ( 350.63 )	118.82 ( 45.01 )	6.89 ( 5.19 )	是	是	是	是																									1	脊柱后侧凸	MUSCULOSKELETAL AND CONNECTIVE TISSUE DISORDERS	各种肌肉骨骼及结缔组织疾病	70.97 ( 8.54 - 589.75 )	70.93 ( 59.1 )	60.94 ( 10.36 )	5.93 ( 3.97 )	否	否	是	是
URINE ABNORMALITY	3	尿异常	RENAL AND URINARY DISORDERS	肾脏及泌尿系统疾病	3.7 ( 1.19 - 11.49 )	3.7 ( 5.91 )	3.7 ( 1.43 )	1.89 ( 0.22 )	是	是	否	是	2	尿异常	RENAL AND URINARY DISORDERS	肾脏及泌尿系统疾病	33.74 ( 3.06 - 372.22 )	33.71 ( 21.16 )	11.9 ( 1.6 )	3.57 ( 1.37 )	否	否	否	是	1	尿异常	RENAL AND URINARY DISORDERS	肾脏及泌尿系统疾病	14.98 ( 0.94 - 239.48 )	14.97 ( 6.52 )	7.99 ( 0.79 )	3 ( 0.64 )	否	否	否	是
WHITE BLOOD CELLS URINE POSITIVE	3	尿白细胞阳性	INVESTIGATIONS	各类检查	5.89 ( 1.9 - 18.3 )	5.89 ( 12.15 )	5.88 ( 2.28 )	2.56 ( 0.89 )	是	是	是	是	2	尿白细胞阳性	INVESTIGATIONS	各类检查	33.74 ( 3.06 - 372.22 )	33.71 ( 21.16 )	11.9 ( 1.6 )	3.57 ( 1.37 )	否	否	否	是	1	尿白细胞阳性	INVESTIGATIONS	各类检查	14.98 ( 0.94 - 239.48 )	14.97 ( 6.52 )	7.99 ( 0.79 )	3 ( 0.64 )	否	否	否	是
APATHY	3	情感淡漠	PSYCHIATRIC DISORDERS	精神病类	1.71 ( 0.55 - 5.3 )	1.71 ( 0.88 )	1.71 ( 0.66 )	0.77 ( -0.89 )	否	否	否	否													1	情感淡漠	PSYCHIATRIC DISORDERS	精神病类	1.5 ( 0.19 - 11.7 )	1.5 ( 0.15 )	1.45 ( 0.26 )	0.54 ( -1.33 )	否	否	否	否
BLOOD CHOLESTEROL INCREASED	3	血胆固醇升高	INVESTIGATIONS	各类检查	0.52 ( 0.17 - 1.6 )	0.52 ( 1.37 )	0.52 ( 0.2 )	-0.96 ( -2.62 )	否	否	否	否	1	血胆固醇升高	INVESTIGATIONS	各类检查	4.21 ( 0.47 - 37.73 )	4.21 ( 1.96 )	3.57 ( 0.57 )	1.84 ( -0.2 )	否	否	否	否	2	血胆固醇升高	INVESTIGATIONS	各类检查	7.49 ( 1.37 - 40.91 )	7.49 ( 7.49 )	5.32 ( 1.29 )	2.41 ( 0.42 )	否	否	否	是
MEAN CELL VOLUME DECREASED	3	平均细胞体积减小	INVESTIGATIONS	各类检查	9.85 ( 3.17 - 30.61 )	9.84 ( 23.74 )	9.81 ( 3.8 )	3.29 ( 1.62 )	是	是	是	是													1	平均细胞体积减小	INVESTIGATIONS	各类检查	Inf ( NaN - Inf )	Inf ( 14.97 )	15.97 ( 0 )	4 ( 1.36 )	否	否	否	是
ENCEPHALITIS	3	脑炎	INFECTIONS AND INFESTATIONS	感染及侵染类疾病	2.88 ( 0.93 - 8.92 )	2.88 ( 3.67 )	2.87 ( 1.11 )	1.52 ( -0.14 )	否	否	否	否													1	脑炎	INFECTIONS AND INFESTATIONS	感染及侵染类疾病	1 ( 0.13 - 7.56 )	1 ( 0 )	1 ( 0.18 )	0 ( -1.81 )	否	否	否	否	2	脑炎	INFECTIONS AND INFESTATIONS	感染及侵染类疾病	4.9 ( 1.21 - 19.75 )	4.89 ( 6.12 )	4.85 ( 1.51 )	2.28 ( 0.6 )	否	否	否	是
LARYNGOMALACIA	3	喉软化	CONGENITAL, FAMILIAL AND GENETIC DISORDERS	各种先天性家族性遗传性疾病	56.66 ( 18.04 - 178.02 )	56.65 ( 160.29 )	55.39 ( 21.25 )	5.79 ( 4.11 )	是	是	是	是													2	喉软化	CONGENITAL, FAMILIAL AND GENETIC DISORDERS	各种先天性家族性遗传性疾病	14.98 ( 2.11 - 106.38 )	14.97 ( 13.04 )	7.99 ( 1.55 )	3 ( 0.89 )	否	否	否	是	1	喉软化	CONGENITAL, FAMILIAL AND GENETIC DISORDERS	各种先天性家族性遗传性疾病	141.93 ( 14.76 - 1365.11 )	141.86 ( 104.9 )	106.65 ( 16.05 )	6.74 ( 4.63 )	否	否	是	是
WITHDRAWAL SYNDROME	3	戒断综合征	GENERAL DISORDERS AND ADMINISTRATION SITE CONDITIONS	全身性疾病及给药部位各种反应	0.39 ( 0.13 - 1.22 )	0.39 ( 2.78 )	0.4 ( 0.15 )	-1.34 ( -3.01 )	否	否	否	否																									1	戒断综合征	GENERAL DISORDERS AND ADMINISTRATION SITE CONDITIONS	全身性疾病及给药部位各种反应	1.02 ( 0.14 - 7.25 )	1.02 ( 0 )	1.02 ( 0.2 )	0.03 ( -1.65 )	否	否	否	否
HYPERCHLORAEMIA	3	高氯血症	METABOLISM AND NUTRITION DISORDERS	代谢及营养类疾病	44.92 ( 14.34 - 140.73 )	44.9 ( 126.46 )	44.11 ( 16.96 )	5.46 ( 3.78 )	是	是	是	是													3	高氯血症	METABOLISM AND NUTRITION DISORDERS	代谢及营养类疾病	Inf ( NaN - Inf )	Inf ( 44.91 )	15.97 ( 0 )	4 ( 1.79 )	否	是	否	是
PRURITUS	3	瘙痒	SKIN AND SUBCUTANEOUS TISSUE DISORDERS	皮肤及皮下组织类疾病	0.05 ( 0.02 - 0.16 )	0.05 ( 53.49 )	0.05 ( 0.02 )	-4.3 ( -5.96 )	否	否	否	否													1	瘙痒	SKIN AND SUBCUTANEOUS TISSUE DISORDERS	皮肤及皮下组织类疾病	0.07 ( 0.01 - 0.48 )	0.07 ( 12.89 )	0.07 ( 0.01 )	-3.8 ( -5.48 )	否	否	否	否	2	瘙痒	SKIN AND SUBCUTANEOUS TISSUE DISORDERS	皮肤及皮下组织类疾病	0.13 ( 0.03 - 0.5 )	0.13 ( 12.19 )	0.13 ( 0.04 )	-2.98 ( -4.65 )	否	否	否	否
URINE ODOUR ABNORMAL	3	尿气味异常	RENAL AND URINARY DISORDERS	肾脏及泌尿系统疾病	3.68 ( 1.18 - 11.41 )	3.68 ( 5.84 )	3.67 ( 1.42 )	1.88 ( 0.21 )	是	是	否	是	3	尿气味异常	RENAL AND URINARY DISORDERS	肾脏及泌尿系统疾病	25.31 ( 4.23 - 151.57 )	25.28 ( 27.99 )	10.71 ( 2.4 )	3.42 ( 1.38 )	是	是	是	是
RIB DEFORMITY	3	肋骨畸形	MUSCULOSKELETAL AND CONNECTIVE TISSUE DISORDERS	各种肌肉骨骼及结缔组织疾病	88.75 ( 28.04 - 280.86 )	88.72 ( 251.13 )	85.66 ( 32.67 )	6.42 ( 4.73 )	是	是	是	是	1	肋骨畸形	MUSCULOSKELETAL AND CONNECTIVE TISSUE DISORDERS	各种肌肉骨骼及结缔组织疾病	Inf ( NaN - Inf )	Inf ( 16.85 )	17.85 ( 0 )	4.16 ( 1.52 )	否	否	否	是	2	肋骨畸形	MUSCULOSKELETAL AND CONNECTIVE TISSUE DISORDERS	各种肌肉骨骼及结缔组织疾病	9.99 ( 1.67 - 59.79 )	9.98 ( 9.7 )	6.39 ( 1.43 )	2.68 ( 0.63 )	否	否	否	是
BASOPHIL COUNT DECREASED	3	嗜碱性粒细胞计数降低	INVESTIGATIONS	各类检查	60.38 ( 19.2 - 189.85 )	60.36 ( 170.93 )	58.94 ( 22.6 )	5.88 ( 4.2 )	是	是	是	是	3	嗜碱性粒细胞计数降低	INVESTIGATIONS	各类检查	Inf ( NaN - Inf )	Inf ( 50.57 )	17.85 ( 0 )	4.16 ( 1.95 )	否	是	否	是
HYPERCALCIURIA	3	高钙尿	RENAL AND URINARY DISORDERS	肾脏及泌尿系统疾病	40.7 ( 13 - 127.39 )	40.68 ( 114.24 )	40.04 ( 15.41 )	5.32 ( 3.64 )	是	是	是	是	1	高钙尿	RENAL AND URINARY DISORDERS	肾脏及泌尿系统疾病	1.53 ( 0.2 - 11.88 )	1.53 ( 0.17 )	1.49 ( 0.27 )	0.57 ( -1.28 )	否	否	否	否	2	高钙尿	RENAL AND URINARY DISORDERS	肾脏及泌尿系统疾病	7.49 ( 1.37 - 40.91 )	7.49 ( 7.49 )	5.32 ( 1.29 )	2.41 ( 0.42 )	否	否	否	是
PROTEIN URINE	3	尿蛋白	INVESTIGATIONS	各类检查	24.97 ( 8.01 - 77.88 )	24.96 ( 68.31 )	24.72 ( 9.54 )	4.63 ( 2.95 )	是	是	是	是	1	尿蛋白	INVESTIGATIONS	各类检查	16.86 ( 1.05 - 269.67 )	16.85 ( 7.46 )	8.93 ( 0.88 )	3.16 ( 0.8 )	否	否	否	是	2	尿蛋白	INVESTIGATIONS	各类检查	9.99 ( 1.67 - 59.79 )	9.98 ( 9.7 )	6.39 ( 1.43 )	2.68 ( 0.63 )	否	否	否	是
SERRATIA INFECTION	3	沙雷菌感染	INFECTIONS AND INFESTATIONS	感染及侵染类疾病	30.07 ( 9.63 - 93.89 )	30.06 ( 83.25 )	29.71 ( 11.46 )	4.89 ( 3.22 )	是	是	是	是													3	沙雷菌感染	INFECTIONS AND INFESTATIONS	感染及侵染类疾病	2.81 ( 0.82 - 9.64 )	2.81 ( 2.94 )	2.52 ( 0.9 )	1.33 ( -0.45 )	否	否	否	否
DRUG WITHDRAWAL SYNDROME	3	药物戒断综合征	GENERAL DISORDERS AND ADMINISTRATION SITE CONDITIONS	全身性疾病及给药部位各种反应	0.16 ( 0.05 - 0.51 )	0.16 ( 12.79 )	0.16 ( 0.06 )	-2.61 ( -4.27 )	否	否	否	否													3	药物戒断综合征	GENERAL DISORDERS AND ADMINISTRATION SITE CONDITIONS	全身性疾病及给药部位各种反应	2.64 ( 0.77 - 9.02 )	2.64 ( 2.6 )	2.4 ( 0.86 )	1.26 ( -0.52 )	否	否	否	否
MEDICAL DEVICE SITE HAEMORRHAGE	3	医疗设备施用部位出血	GENERAL DISORDERS AND ADMINISTRATION SITE CONDITIONS	全身性疾病及给药部位各种反应	44.11 ( 14.08 - 138.18 )	44.1 ( 124.13 )	43.34 ( 16.67 )	5.44 ( 3.76 )	是	是	是	是													3	医疗设备施用部位出血	GENERAL DISORDERS AND ADMINISTRATION SITE CONDITIONS	全身性疾病及给药部位各种反应	Inf ( NaN - Inf )	Inf ( 44.91 )	15.97 ( 0 )	4 ( 1.79 )	否	是	否	是
BRONCHITIS VIRAL	3	病毒性支气管炎	INFECTIONS AND INFESTATIONS	感染及侵染类疾病	28.89 ( 9.25 - 90.18 )	28.88 ( 79.8 )	28.55 ( 11.01 )	4.84 ( 3.16 )	是	是	是	是	1	病毒性支气管炎	INFECTIONS AND INFESTATIONS	感染及侵染类疾病	16.86 ( 1.05 - 269.67 )	16.85 ( 7.46 )	8.93 ( 0.88 )	3.16 ( 0.8 )	否	否	否	是	1	病毒性支气管炎	INFECTIONS AND INFESTATIONS	感染及侵染类疾病	7.49 ( 0.68 - 82.6 )	7.49 ( 3.75 )	5.32 ( 0.71 )	2.41 ( 0.21 )	否	否	否	是	1	病毒性支气管炎	INFECTIONS AND INFESTATIONS	感染及侵染类疾病	47.31 ( 5.99 - 373.61 )	47.29 ( 40.78 )	42.66 ( 7.57 )	5.41 ( 3.53 )	否	否	是	是
CATARRH	3	卡他性炎	RESPIRATORY, THORACIC AND MEDIASTINAL DISORDERS	呼吸系统、胸及纵隔疾病	19.18 ( 6.16 - 59.75 )	19.18 ( 51.29 )	19.04 ( 7.36 )	4.25 ( 2.58 )	是	是	是	是													2	卡他性炎	RESPIRATORY, THORACIC AND MEDIASTINAL DISORDERS	呼吸系统、胸及纵隔疾病	7.49 ( 1.37 - 40.91 )	7.49 ( 7.49 )	5.32 ( 1.29 )	2.41 ( 0.42 )	否	否	否	是
METABOLIC ACIDOSIS	3	代谢性酸中毒	METABOLISM AND NUTRITION DISORDERS	代谢及营养类疾病	0.64 ( 0.21 - 1.99 )	0.64 ( 0.6 )	0.64 ( 0.25 )	-0.64 ( -2.3 )	否	否	否	否	1	代谢性酸中毒	METABOLISM AND NUTRITION DISORDERS	代谢及营养类疾病	0.44 ( 0.06 - 3.23 )	0.44 ( 0.68 )	0.46 ( 0.09 )	-1.13 ( -2.86 )	否	否	否	否	2	代谢性酸中毒	METABOLISM AND NUTRITION DISORDERS	代谢及营养类疾病	0.49 ( 0.12 - 2.01 )	0.49 ( 1.02 )	0.51 ( 0.16 )	-0.98 ( -2.68 )	否	否	否	否
PNEUMONIA VIRAL	3	病毒性肺炎	INFECTIONS AND INFESTATIONS	感染及侵染类疾病	5.25 ( 1.69 - 16.3 )	5.25 ( 10.3 )	5.24 ( 2.03 )	2.39 ( 0.72 )	是	是	是	是																									2	病毒性肺炎	INFECTIONS AND INFESTATIONS	感染及侵染类疾病	11.06 ( 2.72 - 45.07 )	11.05 ( 17.83 )	10.8 ( 3.33 )	3.43 ( 1.73 )	否	否	是	是
NASAL FLARING	3	鼻翼扇动	RESPIRATORY, THORACIC AND MEDIASTINAL DISORDERS	呼吸系统、胸及纵隔疾病	210.46 ( 64.72 - 684.43 )	210.4 ( 575.85 )	193.87 ( 72.27 )	7.6 ( 5.87 )	是	是	是	是	1	鼻翼扇动	RESPIRATORY, THORACIC AND MEDIASTINAL DISORDERS	呼吸系统、胸及纵隔疾病	8.43 ( 0.76 - 93.01 )	8.43 ( 4.36 )	5.95 ( 0.8 )	2.57 ( 0.37 )	否	否	否	是													2	鼻翼扇动	RESPIRATORY, THORACIC AND MEDIASTINAL DISORDERS	呼吸系统、胸及纵隔疾病	142 ( 28.64 - 704.01 )	141.86 ( 209.8 )	106.65 ( 27.94 )	6.74 ( 4.81 )	否	否	是	是
CARBON DIOXIDE INCREASED	3	二氧化碳增加	INVESTIGATIONS	各类检查	16.37 ( 5.26 - 50.96 )	16.36 ( 42.99 )	16.26 ( 6.29 )	4.02 ( 2.35 )	是	是	是	是													2	二氧化碳增加	INVESTIGATIONS	各类检查	9.99 ( 1.67 - 59.79 )	9.98 ( 9.7 )	6.39 ( 1.43 )	2.68 ( 0.63 )	否	否	否	是
PYLORIC STENOSIS	3	幽门狭窄	CONGENITAL, FAMILIAL AND GENETIC DISORDERS	各种先天性家族性遗传性疾病	38.97 ( 12.46 - 121.95 )	38.96 ( 109.23 )	38.37 ( 14.77 )	5.26 ( 3.58 )	是	是	是	是	2	幽门狭窄	CONGENITAL, FAMILIAL AND GENETIC DISORDERS	各种先天性家族性遗传性疾病	3.37 ( 0.74 - 15.4 )	3.37 ( 2.78 )	2.98 ( 0.83 )	1.57 ( -0.28 )	否	否	否	否
URINE KETONE BODY PRESENT	3	尿酮体存在	INVESTIGATIONS	各类检查	12.06 ( 3.88 - 37.49 )	12.05 ( 30.26 )	12 ( 4.64 )	3.58 ( 1.91 )	是	是	是	是																									3	尿酮体检出	INVESTIGATIONS	各类检查	44.09 ( 13.42 - 144.86 )	44.03 ( 114.32 )	39.99 ( 14.78 )	5.32 ( 3.58 )	是	是	是	是
PROCALCITONIN ABNORMAL	3	降钙素原异常	INVESTIGATIONS	各类检查	153.46 ( 47.79 - 492.78 )	153.42 ( 427.55 )	144.45 ( 54.42 )	7.17 ( 5.46 )	是	是	是	是																									3	降钙素原异常	INVESTIGATIONS	各类检查	1278.68 ( 132.95 - 12298.48 )	1276.74 ( 956.06 )	319.94 ( 48.14 )	8.32 ( 6.21 )	是	是	是	是
INTRINSIC FACTOR DEFICIENCY	3	内因子缺陷症	GASTROINTESTINAL DISORDERS	胃肠系统疾病	1841.56 ( 412.1 - 8229.49 )	1840.99 ( 3152.56 )	1052.42 ( 300.72 )	10.04 ( 8.09 )	是	是	是	是																									3	内因子缺陷症	GASTROINTESTINAL DISORDERS	胃肠系统疾病	Inf ( NaN - Inf )	Inf ( 1276.75 )	426.58 ( 0 )	8.74 ( 6.53 )	否	是	否	是
HYPERBILIRUBINAEMIA	3	高胆红素血症	HEPATOBILIARY DISORDERS	肝胆系统疾病	2.14 ( 0.69 - 6.63 )	2.14 ( 1.81 )	2.14 ( 0.83 )	1.09 ( -0.57 )	否	否	否	否																									3	高胆红素血症	HEPATOBILIARY DISORDERS	肝胆系统疾病	4.14 ( 1.33 - 12.91 )	4.13 ( 7.06 )	4.1 ( 1.58 )	2.04 ( 0.36 )	是	是	否	是
LYSOSOMAL ACID LIPASE DEFICIENCY	3	溶酶体酸性脂肪酶缺乏症	CONGENITAL, FAMILIAL AND GENETIC DISORDERS	各种先天性家族性遗传性疾病	3683.13 ( 615.34 - 22045.34 )	3681.98 ( 4415.98 )	1473.39 ( 329.68 )	10.52 ( 8.48 )	是	是	是	是																									3	溶酶体酸性脂肪酶缺乏症	CONGENITAL, FAMILIAL AND GENETIC DISORDERS	各种先天性家族性遗传性疾病	Inf ( NaN - Inf )	Inf ( 1276.75 )	426.58 ( 0 )	8.74 ( 6.53 )	否	是	否	是
SARS-COV-2 ANTIBODY TEST POSITIVE	3	SARS-CoV-2 抗体检测阳性	INVESTIGATIONS	各类检查	29.7 ( 9.51 - 92.74 )	29.69 ( 82.19 )	29.35 ( 11.32 )	4.88 ( 3.2 )	是	是	是	是																									3	SARS-CoV-2 抗体检测阳性	INVESTIGATIONS	各类检查	106.56 ( 30.05 - 377.89 )	106.4 ( 250.58 )	85.32 ( 29.58 )	6.41 ( 4.6 )	是	是	是	是
MEAN CELL VOLUME ABNORMAL	3	平均细胞体积异常	INVESTIGATIONS	各类检查	50.11 ( 15.97 - 157.2 )	50.09 ( 141.46 )	49.11 ( 18.87 )	5.62 ( 3.94 )	是	是	是	是																									3	平均细胞体积异常	INVESTIGATIONS	各类检查	182.67 ( 47.2 - 706.92 )	182.39 ( 378.84 )	127.97 ( 41.24 )	7 ( 5.12 )	是	是	是	是
SCROTAL INFLAMMATION	3	阴囊炎	REPRODUCTIVE SYSTEM AND BREAST DISORDERS	生殖系统及乳腺疾病	210.46 ( 64.72 - 684.43 )	210.4 ( 575.85 )	193.87 ( 72.27 )	7.6 ( 5.87 )	是	是	是	是																									3	阴囊炎	REPRODUCTIVE SYSTEM AND BREAST DISORDERS	生殖系统及乳腺疾病	Inf ( NaN - Inf )	Inf ( 1276.75 )	426.58 ( 0 )	8.74 ( 6.53 )	否	是	否	是
ORAL DISORDER	3	口腔病	GASTROINTESTINAL DISORDERS	胃肠系统疾病	3.09 ( 1 - 9.58 )	3.09 ( 4.23 )	3.08 ( 1.2 )	1.63 ( -0.04 )	否	是	否	否																									3	口腔病	GASTROINTESTINAL DISORDERS	胃肠系统疾病	12.06 ( 3.83 - 38.03 )	12.04 ( 29.55 )	11.74 ( 4.49 )	3.55 ( 1.86 )	是	是	是	是
INTERNATIONAL NORMALISED RATIO NORMAL	3	国际标准化比例正常	INVESTIGATIONS	各类检查	Inf ( NaN - Inf )	Inf ( 7363.96 )	2455.65 ( 0 )	11.26 ( 9.06 )	否	是	否	是																									3	国际标准化比例正常	INVESTIGATIONS	各类检查	Inf ( NaN - Inf )	Inf ( 1276.75 )	426.58 ( 0 )	8.74 ( 6.53 )	否	是	否	是
MACROCYTOSIS	3	大红细胞症	BLOOD AND LYMPHATIC SYSTEM DISORDERS	血液及淋巴系统疾病	18.23 ( 5.85 - 56.78 )	18.23 ( 48.49 )	18.1 ( 7 )	4.18 ( 2.51 )	是	是	是	是																									3	大红细胞症	BLOOD AND LYMPHATIC SYSTEM DISORDERS	血液及淋巴系统疾病	106.56 ( 30.05 - 377.89 )	106.4 ( 250.58 )	85.32 ( 29.58 )	6.41 ( 4.6 )	是	是	是	是
GRANULOCYTOSIS	3	粒细胞增多症	BLOOD AND LYMPHATIC SYSTEM DISORDERS	血液及淋巴系统疾病	115.1 ( 36.15 - 366.42 )	115.06 ( 324.02 )	109.95 ( 41.73 )	6.78 ( 5.08 )	是	是	是	是																									3	粒细胞增多症	BLOOD AND LYMPHATIC SYSTEM DISORDERS	血液及淋巴系统疾病	182.67 ( 47.2 - 706.92 )	182.39 ( 378.84 )	127.97 ( 41.24 )	7 ( 5.12 )	是	是	是	是
BLOOD POTASSIUM DECREASED	3	血钾降低	INVESTIGATIONS	各类检查	0.73 ( 0.24 - 2.26 )	0.73 ( 0.3 )	0.73 ( 0.28 )	-0.45 ( -2.12 )	否	否	否	否													2	血钾降低	INVESTIGATIONS	各类检查	2.72 ( 0.6 - 12.29 )	2.72 ( 1.84 )	2.46 ( 0.7 )	1.3 ( -0.54 )	否	否	否	否
BALANCE DISORDER	3	平衡疾病	NERVOUS SYSTEM DISORDERS	各类神经系统疾病	0.25 ( 0.08 - 0.78 )	0.25 ( 6.68 )	0.25 ( 0.1 )	-1.99 ( -3.66 )	否	否	否	否													2	平衡障碍	NERVOUS SYSTEM DISORDERS	各类神经系统疾病	1.2 ( 0.28 - 5.06 )	1.2 ( 0.06 )	1.18 ( 0.35 )	0.24 ( -1.51 )	否	否	否	否
HYPERTHERMIA	3	体温过高	GENERAL DISORDERS AND ADMINISTRATION SITE CONDITIONS	全身性疾病及给药部位各种反应	3.04 ( 0.98 - 9.42 )	3.04 ( 4.09 )	3.03 ( 1.18 )	1.6 ( -0.07 )	否	是	否	否	3	体温过高	GENERAL DISORDERS AND ADMINISTRATION SITE CONDITIONS	全身性疾病及给药部位各种反应	12.66 ( 2.83 - 56.58 )	12.64 ( 18.38 )	7.65 ( 2.19 )	2.94 ( 0.98 )	是	是	是	是
AUTISM SPECTRUM DISORDER	3	自闭症谱系障碍	PSYCHIATRIC DISORDERS	精神病类	2.6 ( 0.84 - 8.07 )	2.6 ( 2.95 )	2.6 ( 1.01 )	1.38 ( -0.29 )	否	否	否	否
PERICARDITIS	3	心包炎	CARDIAC DISORDERS	心脏器官疾病	0.91 ( 0.29 - 2.84 )	0.91 ( 0.02 )	0.91 ( 0.35 )	-0.13 ( -1.8 )	否	否	否	否	1	心包炎	CARDIAC DISORDERS	心脏器官疾病	4.21 ( 0.47 - 37.73 )	4.21 ( 1.96 )	3.57 ( 0.57 )	1.84 ( -0.2 )	否	否	否	否
NECROTISING COLITIS	3	坏死性结肠炎	GASTROINTESTINAL DISORDERS	胃肠系统疾病	21.29 ( 6.83 - 66.35 )	21.28 ( 57.49 )	21.11 ( 8.15 )	4.4 ( 2.73 )	是	是	是	是	2	坏死性结肠炎	GASTROINTESTINAL DISORDERS	胃肠系统疾病	1.3 ( 0.31 - 5.47 )	1.3 ( 0.13 )	1.28 ( 0.38 )	0.35 ( -1.4 )	否	否	否	否
EXERCISE TEST ABNORMAL	3	运动试验异常	INVESTIGATIONS	各类检查	1473.25 ( 352.03 - 6165.65 )	1472.79 ( 2757.74 )	920.87 ( 277.97 )	9.85 ( 7.92 )	是	是	是	是
GALLBLADDER DISORDER	3	胆囊病变	HEPATOBILIARY DISORDERS	肝胆系统疾病	1.69 ( 0.54 - 5.23 )	1.69 ( 0.84 )	1.68 ( 0.65 )	0.75 ( -0.91 )	否	否	否	否	1	胆囊病变	HEPATOBILIARY DISORDERS	肝胆系统疾病	Inf ( NaN - Inf )	Inf ( 16.85 )	17.85 ( 0 )	4.16 ( 1.52 )	否	否	否	是													2	胆囊病变	HEPATOBILIARY DISORDERS	肝胆系统疾病	30.43 ( 7.24 - 127.82 )	30.4 ( 53.07 )	28.44 ( 8.56 )	4.83 ( 3.08 )	否	否	是	是
ASTROCYTOMA MALIGNANT	3	恶性星形细胞瘤	NEOPLASMS BENIGN, MALIGNANT AND UNSPECIFIED (INCL CYSTS AND POLYPS)	良性、恶性及性质不明的肿瘤（包括囊状和息肉状）	89.83 ( 28.38 - 284.36 )	89.8 ( 254.15 )	86.67 ( 33.05 )	6.44 ( 4.74 )	是	是	是	是																									3	恶性星形细胞瘤	NEOPLASMS BENIGN, MALIGNANT AND UNSPECIFIED (INCL CYSTS AND POLYPS)	良性、恶性及性质不明的肿瘤（包括囊状和息肉状）	426.23 ( 85.97 - 2113.11 )	425.58 ( 635.38 )	213.29 ( 55.87 )	7.74 ( 5.74 )	是	是	是	是
BLOOD DISORDER	3	血液疾病	BLOOD AND LYMPHATIC SYSTEM DISORDERS	血液及淋巴系统疾病	2.56 ( 0.83 - 7.95 )	2.56 ( 2.85 )	2.56 ( 0.99 )	1.36 ( -0.31 )	否	否	否	否	3	血液疾病	BLOOD AND LYMPHATIC SYSTEM DISORDERS	血液及淋巴系统疾病	50.63 ( 5.26 - 486.93 )	50.56 ( 36.44 )	13.39 ( 2.01 )	3.74 ( 1.64 )	是	是	是	是
KIDNEY ENLARGEMENT	3	肾肿大	RENAL AND URINARY DISORDERS	肾脏及泌尿系统疾病	20.69 ( 6.64 - 64.47 )	20.69 ( 55.73 )	20.52 ( 7.93 )	4.36 ( 2.69 )	是	是	是	是	1	肾肿大	RENAL AND URINARY DISORDERS	肾脏及泌尿系统疾病	4.21 ( 0.47 - 37.73 )	4.21 ( 1.96 )	3.57 ( 0.57 )	1.84 ( -0.2 )	否	否	否	否	2	肾肿大	RENAL AND URINARY DISORDERS	肾脏及泌尿系统疾病	4.99 ( 1.01 - 24.75 )	4.99 ( 4.79 )	3.99 ( 1.05 )	2 ( 0.07 )	否	否	否	是
PANCREATIC DISORDER	3	胰腺疾病	GASTROINTESTINAL DISORDERS	胃肠系统疾病	4.57 ( 1.47 - 14.19 )	4.57 ( 8.35 )	4.56 ( 1.77 )	2.19 ( 0.52 )	是	是	否	是	1	胰腺疾病	GASTROINTESTINAL DISORDERS	胃肠系统疾病	Inf ( NaN - Inf )	Inf ( 16.85 )	17.85 ( 0 )	4.16 ( 1.52 )	否	否	否	是	2	胰腺疾病	GASTROINTESTINAL DISORDERS	胃肠系统疾病	4.99 ( 1.01 - 24.75 )	4.99 ( 4.79 )	3.99 ( 1.05 )	2 ( 0.07 )	否	否	否	是
OESOPHAGITIS	3	食管炎	GASTROINTESTINAL DISORDERS	胃肠系统疾病	2.48 ( 0.8 - 7.7 )	2.48 ( 2.65 )	2.48 ( 0.96 )	1.31 ( -0.36 )	否	否	否	否	1	食管炎	GASTROINTESTINAL DISORDERS	胃肠系统疾病	16.86 ( 1.05 - 269.67 )	16.85 ( 7.46 )	8.93 ( 0.88 )	3.16 ( 0.8 )	否	否	否	是	1	食管炎	GASTROINTESTINAL DISORDERS	胃肠系统疾病	4.99 ( 0.52 - 48 )	4.99 ( 2.39 )	3.99 ( 0.6 )	2 ( -0.11 )	否	否	否	否	1	食管炎	GASTROINTESTINAL DISORDERS	胃肠系统疾病	3.84 ( 0.54 - 27.48 )	3.83 ( 2.08 )	3.81 ( 0.73 )	1.93 ( 0.24 )	否	否	否	是
MONOCYTE COUNT DECREASED	3	单核细胞计数降低	INVESTIGATIONS	各类检查	14.56 ( 4.68 - 45.3 )	14.55 ( 37.64 )	14.47 ( 5.6 )	3.86 ( 2.18 )	是	是	是	是	3	单核细胞计数降低	INVESTIGATIONS	各类检查	Inf ( NaN - Inf )	Inf ( 50.57 )	17.85 ( 0 )	4.16 ( 1.95 )	否	是	否	是
THROMBIN TIME PROLONGED	3	凝血酶时间延长	INVESTIGATIONS	各类检查	138.99 ( 43.42 - 444.85 )	138.94 ( 388.84 )	131.55 ( 49.7 )	7.04 ( 5.33 )	是	是	是	是	3	凝血酶时间延长	INVESTIGATIONS	各类检查	Inf ( NaN - Inf )	Inf ( 50.57 )	17.85 ( 0 )	4.16 ( 1.95 )	否	是	否	是
CYCLIC VOMITING SYNDROME	3	周期性呕吐综合征	GASTROINTESTINAL DISORDERS	胃肠系统疾病	64.62 ( 20.53 - 203.37 )	64.6 ( 183.02 )	62.97 ( 24.12 )	5.98 ( 4.29 )	是	是	是	是																									3	周期性呕吐综合征	GASTROINTESTINAL DISORDERS	胃肠系统疾病	426.23 ( 85.97 - 2113.11 )	425.58 ( 635.38 )	213.29 ( 55.87 )	7.74 ( 5.74 )	是	是	是	是
TORUS FRACTURE	2	隆起骨折	INJURY, POISONING AND PROCEDURAL COMPLICATIONS	各类损伤、中毒及操作并发症	106.75 ( 25.91 - 439.81 )	106.72 ( 200.74 )	102.32 ( 31.29 )	6.68 ( 4.96 )	否	否	是	是													1	隆起骨折	INJURY, POISONING AND PROCEDURAL COMPLICATIONS	各类损伤、中毒及操作并发症	Inf ( NaN - Inf )	Inf ( 14.97 )	15.97 ( 0 )	4 ( 1.36 )	否	否	否	是
WHITE BLOOD CELL COUNT ABNORMAL	2	白细胞计数异常	INVESTIGATIONS	各类检查	1.59 ( 0.4 - 6.37 )	1.59 ( 0.44 )	1.59 ( 0.5 )	0.67 ( -1 )	否	否	否	否													1	白细胞计数异常	INVESTIGATIONS	各类检查	14.98 ( 0.94 - 239.48 )	14.97 ( 6.52 )	7.99 ( 0.79 )	3 ( 0.64 )	否	否	否	是	1	白细胞计数异常	INVESTIGATIONS	各类检查	16.38 ( 2.22 - 120.74 )	16.37 ( 13.9 )	15.8 ( 2.97 )	3.98 ( 2.23 )	否	否	是	是
SKIN ODOUR ABNORMAL	2	皮肤气味异常	SKIN AND SUBCUTANEOUS TISSUE DISORDERS	皮肤及皮下组织类疾病	4.43 ( 1.11 - 17.73 )	4.43 ( 5.3 )	4.42 ( 1.38 )	2.14 ( 0.48 )	否	否	否	是													1	皮肤气味异常	SKIN AND SUBCUTANEOUS TISSUE DISORDERS	皮肤及皮下组织类疾病	Inf ( NaN - Inf )	Inf ( 14.97 )	15.97 ( 0 )	4 ( 1.36 )	否	否	否	是
FEELING HOT	2	感觉热	GENERAL DISORDERS AND ADMINISTRATION SITE CONDITIONS	全身性疾病及给药部位各种反应	0.24 ( 0.06 - 0.95 )	0.24 ( 4.93 )	0.24 ( 0.07 )	-2.08 ( -3.75 )	否	否	否	否	1	感觉热	GENERAL DISORDERS AND ADMINISTRATION SITE CONDITIONS	全身性疾病及给药部位各种反应	1.69 ( 0.22 - 13.17 )	1.69 ( 0.25 )	1.62 ( 0.29 )	0.7 ( -1.16 )	否	否	否	否
PNEUMONIA MYCOPLASMAL	2	支原体性肺炎	INFECTIONS AND INFESTATIONS	感染及侵染类疾病	20.04 ( 4.98 - 80.6 )	20.04 ( 35.88 )	19.88 ( 6.21 )	4.31 ( 2.64 )	否	否	是	是													2	支原体性肺炎	INFECTIONS AND INFESTATIONS	感染及侵染类疾病	14.98 ( 2.11 - 106.38 )	14.97 ( 13.04 )	7.99 ( 1.55 )	3 ( 0.89 )	否	否	否	是
COAGULATION TEST ABNORMAL	2	凝血试验异常	INVESTIGATIONS	各类检查	18.05 ( 4.49 - 72.56 )	18.05 ( 31.97 )	17.92 ( 5.6 )	4.16 ( 2.49 )	否	否	是	是	2	凝血试验异常	INVESTIGATIONS	各类检查	33.74 ( 3.06 - 372.22 )	33.71 ( 21.16 )	11.9 ( 1.6 )	3.57 ( 1.37 )	否	否	否	是
HYPOXIC-ISCHAEMIC ENCEPHALOPATHY	2	缺氧缺血性脑病	NERVOUS SYSTEM DISORDERS	各类神经系统疾病	6.33 ( 1.58 - 25.35 )	6.33 ( 8.95 )	6.31 ( 1.98 )	2.66 ( 0.99 )	否	否	否	是	2	缺氧缺血性脑病	NERVOUS SYSTEM DISORDERS	各类神经系统疾病	3.37 ( 0.74 - 15.4 )	3.37 ( 2.78 )	2.98 ( 0.83 )	1.57 ( -0.28 )	否	否	否	否
INFUSION RELATED REACTION	2	输液相关反应	INJURY, POISONING AND PROCEDURAL COMPLICATIONS	各类损伤、中毒及操作并发症	0.16 ( 0.04 - 0.63 )	0.16 ( 8.98 )	0.16 ( 0.05 )	-2.66 ( -4.33 )	否	否	否	否													1	输液相关反应	INJURY, POISONING AND PROCEDURAL COMPLICATIONS	各类损伤、中毒及操作并发症	0.36 ( 0.05 - 2.65 )	0.37 ( 1.08 )	0.38 ( 0.07 )	-1.39 ( -3.12 )	否	否	否	否
RETICULOCYTE COUNT INCREASED	2	网织红细胞计数升高	INVESTIGATIONS	各类检查	19.49 ( 4.85 - 78.35 )	19.48 ( 34.79 )	19.34 ( 6.04 )	4.27 ( 2.6 )	否	否	是	是
DERMATITIS DIAPER	2	尿布性皮炎	SKIN AND SUBCUTANEOUS TISSUE DISORDERS	皮肤及皮下组织类疾病	17.79 ( 4.43 - 71.51 )	17.79 ( 31.46 )	17.67 ( 5.52 )	4.14 ( 2.47 )	否	否	是	是
PASTEURELLA TEST POSITIVE	2	巴氏杆菌检测阳性	INVESTIGATIONS	各类检查	Inf ( NaN - Inf )	Inf ( 4909.31 )	2455.65 ( 0 )	11.26 ( 8.91 )	否	否	否	是
PSEUDOMONAS TEST POSITIVE	2	假单胞菌检测阳性	INVESTIGATIONS	各类检查	23.95 ( 5.95 - 96.44 )	23.95 ( 43.55 )	23.73 ( 7.4 )	4.57 ( 2.89 )	否	否	是	是
STOMA SITE CELLULITIS	2	造口部位蜂窝织炎	INFECTIONS AND INFESTATIONS	感染及侵染类疾病	175.37 ( 41.77 - 736.27 )	175.33 ( 323.56 )	163.71 ( 49.29 )	7.36 ( 5.61 )	否	否	是	是
ACINETOBACTER TEST POSITIVE	2	不动杆菌检测阳性	INVESTIGATIONS	各类检查	83.23 ( 20.33 - 340.67 )	83.21 ( 157.12 )	80.51 ( 24.76 )	6.33 ( 4.63 )	否	否	是	是
MEDICAL DEVICE SITE CELLULITIS	2	医疗设备施用部位蜂窝织炎	INFECTIONS AND INFESTATIONS	感染及侵染类疾病	288.84 ( 66.72 - 1250.38 )	288.78 ( 513.2 )	258.49 ( 75.85 )	8.01 ( 6.23 )	否	否	是	是
BLOOD UREA ABNORMAL	2	血尿素异常	INVESTIGATIONS	各类检查	15.11 ( 3.76 - 60.68 )	15.11 ( 26.18 )	15.02 ( 4.69 )	3.91 ( 2.24 )	否	否	是	是
BLOOD POTASSIUM ABNORMAL	2	血钾异常	INVESTIGATIONS	各类检查	4.84 ( 1.21 - 19.39 )	4.84 ( 6.08 )	4.83 ( 1.51 )	2.27 ( 0.6 )	否	否	否	是
LOWER GASTROINTESTINAL HAEMORRHAGE	2	下消化道出血	GASTROINTESTINAL DISORDERS	胃肠系统疾病	1.97 ( 0.49 - 7.89 )	1.97 ( 0.96 )	1.97 ( 0.62 )	0.98 ( -0.69 )	否	否	否	否													2	下消化道出血	GASTROINTESTINAL DISORDERS	胃肠系统疾病	29.96 ( 2.72 - 330.5 )	29.94 ( 18.65 )	10.65 ( 1.43 )	3.41 ( 1.21 )	否	否	否	是
LOWER LIMB FRACTURE	2	下肢骨折	INJURY, POISONING AND PROCEDURAL COMPLICATIONS	各类损伤、中毒及操作并发症	0.7 ( 0.17 - 2.79 )	0.7 ( 0.26 )	0.7 ( 0.22 )	-0.52 ( -2.19 )	否	否	否	否													2	下肢骨折	INJURY, POISONING AND PROCEDURAL COMPLICATIONS	各类损伤、中毒及操作并发症	9.99 ( 1.67 - 59.79 )	9.98 ( 9.7 )	6.39 ( 1.43 )	2.68 ( 0.63 )	否	否	否	是
HEPATIC NECROSIS	2	肝坏死	HEPATOBILIARY DISORDERS	肝胆系统疾病	6.18 ( 1.54 - 24.74 )	6.18 ( 8.65 )	6.16 ( 1.93 )	2.62 ( 0.95 )	否	否	否	是													1	肝坏死	HEPATOBILIARY DISORDERS	肝胆系统疾病	14.98 ( 0.94 - 239.48 )	14.97 ( 6.52 )	7.99 ( 0.79 )	3 ( 0.64 )	否	否	否	是
DYSCHEZIA	2	排便困难	GASTROINTESTINAL DISORDERS	胃肠系统疾病	2.86 ( 0.71 - 11.44 )	2.86 ( 2.41 )	2.86 ( 0.89 )	1.51 ( -0.15 )	否	否	否	否
BLOOD CALCIUM INCREASED	2	血钙升高	INVESTIGATIONS	各类检查	2.07 ( 0.52 - 8.28 )	2.07 ( 1.1 )	2.07 ( 0.65 )	1.05 ( -0.62 )	否	否	否	否													1	血钙升高	INVESTIGATIONS	各类检查	14.98 ( 0.94 - 239.48 )	14.97 ( 6.52 )	7.99 ( 0.79 )	3 ( 0.64 )	否	否	否	是	1	血钙升高	INVESTIGATIONS	各类检查	15.77 ( 2.14 - 116.11 )	15.76 ( 13.33 )	15.24 ( 2.87 )	3.93 ( 2.18 )	否	否	是	是
BLOOD SODIUM INCREASED	2	血钠升高	INVESTIGATIONS	各类检查	5.95 ( 1.49 - 23.84 )	5.95 ( 8.22 )	5.94 ( 1.86 )	2.57 ( 0.9 )	否	否	否	是													1	血钠升高	INVESTIGATIONS	各类检查	14.98 ( 0.94 - 239.48 )	14.97 ( 6.52 )	7.99 ( 0.79 )	3 ( 0.64 )	否	否	否	是	1	血钠升高	INVESTIGATIONS	各类检查	12.52 ( 1.71 - 91.53 )	12.52 ( 10.29 )	12.19 ( 2.31 )	3.61 ( 1.87 )	否	否	是	是
PERIORBITAL SWELLING	2	眶周肿	EYE DISORDERS	眼器官疾病	1.41 ( 0.35 - 5.63 )	1.41 ( 0.24 )	1.41 ( 0.44 )	0.49 ( -1.17 )	否	否	否	否	1	眶周肿	EYE DISORDERS	眼器官疾病	4.21 ( 0.47 - 37.73 )	4.21 ( 1.96 )	3.57 ( 0.57 )	1.84 ( -0.2 )	否	否	否	否													1	眶周肿	EYE DISORDERS	眼器官疾病	2.02 ( 0.28 - 14.4 )	2.02 ( 0.51 )	2.01 ( 0.39 )	1.01 ( -0.67 )	否	否	否	否
SWELLING FACE	2	面肿	GENERAL DISORDERS AND ADMINISTRATION SITE CONDITIONS	全身性疾病及给药部位各种反应	0.23 ( 0.06 - 0.93 )	0.23 ( 5.03 )	0.23 ( 0.07 )	-2.1 ( -3.76 )	否	否	否	否
BACK DISORDER	2	背部疾病	MUSCULOSKELETAL AND CONNECTIVE TISSUE DISORDERS	各种肌肉骨骼及结缔组织疾病	0.84 ( 0.21 - 3.37 )	0.84 ( 0.06 )	0.84 ( 0.26 )	-0.25 ( -1.91 )	否	否	否	否																									2	背部疾病	MUSCULOSKELETAL AND CONNECTIVE TISSUE DISORDERS	各种肌肉骨骼及结缔组织疾病	56.8 ( 12.98 - 248.55 )	56.74 ( 96.64 )	50.19 ( 14.59 )	5.65 ( 3.85 )	否	否	是	是
KYPHOSIS	2	脊柱后凸	MUSCULOSKELETAL AND CONNECTIVE TISSUE DISORDERS	各种肌肉骨骼及结缔组织疾病	8.78 ( 2.19 - 35.22 )	8.78 ( 13.74 )	8.75 ( 2.74 )	3.13 ( 1.46 )	否	否	是	是
BLOOD IRON DECREASED	2	血铁降低	INVESTIGATIONS	各类检查	0.91 ( 0.23 - 3.62 )	0.91 ( 0.02 )	0.91 ( 0.28 )	-0.14 ( -1.81 )	否	否	否	否	1	血铁降低	INVESTIGATIONS	各类检查	8.43 ( 0.76 - 93.01 )	8.43 ( 4.36 )	5.95 ( 0.8 )	2.57 ( 0.37 )	否	否	否	是
HEPATITIS C VIRUS TEST POSITIVE	2	丙型肝炎病毒检测阳性	INVESTIGATIONS	各类检查	30.88 ( 7.66 - 124.58 )	30.88 ( 57.1 )	30.51 ( 9.5 )	4.93 ( 3.25 )	否	否	是	是	1	丙型肝炎病毒检测阳性	INVESTIGATIONS	各类检查	Inf ( NaN - Inf )	Inf ( 16.85 )	17.85 ( 0 )	4.16 ( 1.52 )	否	否	否	是
THERAPY NON-RESPONDER	2	治疗无反应者	GENERAL DISORDERS AND ADMINISTRATION SITE CONDITIONS	全身性疾病及给药部位各种反应	0.22 ( 0.05 - 0.87 )	0.22 ( 5.68 )	0.22 ( 0.07 )	-2.21 ( -3.87 )	否	否	否	否
EYELID PTOSIS	2	上睑下垂	EYE DISORDERS	眼器官疾病	1.57 ( 0.39 - 6.26 )	1.57 ( 0.41 )	1.57 ( 0.49 )	0.65 ( -1.02 )	否	否	否	否	1	上睑下垂	EYE DISORDERS	眼器官疾病	3.37 ( 0.39 - 28.87 )	3.37 ( 1.39 )	2.98 ( 0.49 )	1.57 ( -0.42 )	否	否	否	否													1	上睑下垂	EYE DISORDERS	眼器官疾病	6.55 ( 0.91 - 47.23 )	6.55 ( 4.63 )	6.46 ( 1.24 )	2.69 ( 0.99 )	否	否	否	是
HEPATIC ENZYME DECREASED	2	肝酶下降	INVESTIGATIONS	各类检查	25.44 ( 6.32 - 102.48 )	25.44 ( 46.47 )	25.19 ( 7.85 )	4.65 ( 2.98 )	否	否	是	是
ALANINE AMINOTRANSFERASE DECREASED	2	丙氨酸氨基转移酶降低	INVESTIGATIONS	各类检查	20.37 ( 5.07 - 81.95 )	20.37 ( 36.54 )	20.21 ( 6.31 )	4.34 ( 2.66 )	否	否	是	是	1	丙氨酸氨基转移酶降低	INVESTIGATIONS	各类检查	16.86 ( 1.05 - 269.67 )	16.85 ( 7.46 )	8.93 ( 0.88 )	3.16 ( 0.8 )	否	否	否	是
TONSILLAR HYPERTROPHY	2	扁桃体肥大	RESPIRATORY, THORACIC AND MEDIASTINAL DISORDERS	呼吸系统、胸及纵隔疾病	7.67 ( 1.91 - 30.75 )	7.67 ( 11.57 )	7.65 ( 2.39 )	2.94 ( 1.27 )	否	否	是	是																									1	扁桃体肥大	RESPIRATORY, THORACIC AND MEDIASTINAL DISORDERS	呼吸系统、胸及纵隔疾病	4.26 ( 0.59 - 30.54 )	4.26 ( 2.47 )	4.22 ( 0.81 )	2.08 ( 0.39 )	否	否	否	是
EPISTAXIS	2	鼻衄	RESPIRATORY, THORACIC AND MEDIASTINAL DISORDERS	呼吸系统、胸及纵隔疾病	0.19 ( 0.05 - 0.78 )	0.19 ( 6.68 )	0.19 ( 0.06 )	-2.36 ( -4.03 )	否	否	否	否													1	鼻衄	RESPIRATORY, THORACIC AND MEDIASTINAL DISORDERS	呼吸系统、胸及纵隔疾病	0.36 ( 0.05 - 2.59 )	0.36 ( 1.14 )	0.37 ( 0.07 )	-1.43 ( -3.15 )	否	否	否	否	1	鼻衄	RESPIRATORY, THORACIC AND MEDIASTINAL DISORDERS	呼吸系统、胸及纵隔疾病	0.3 ( 0.04 - 2.16 )	0.3 ( 1.59 )	0.3 ( 0.06 )	-1.71 ( -3.38 )	否	否	否	否
RECTAL HAEMORRHAGE	2	直肠出血	GASTROINTESTINAL DISORDERS	胃肠系统疾病	0.36 ( 0.09 - 1.42 )	0.36 ( 2.33 )	0.36 ( 0.11 )	-1.49 ( -3.15 )	否	否	否	否	1	直肠出血	GASTROINTESTINAL DISORDERS	胃肠系统疾病	1.3 ( 0.17 - 9.92 )	1.3 ( 0.06 )	1.28 ( 0.23 )	0.35 ( -1.47 )	否	否	否	否
RHONCHI	2	干性啰音	RESPIRATORY, THORACIC AND MEDIASTINAL DISORDERS	呼吸系统、胸及纵隔疾病	10.02 ( 2.5 - 40.19 )	10.02 ( 16.17 )	9.98 ( 3.12 )	3.32 ( 1.65 )	否	否	是	是																									2	干性啰音	RESPIRATORY, THORACIC AND MEDIASTINAL DISORDERS	呼吸系统、胸及纵隔疾病	37.04 ( 8.73 - 157.23 )	37.01 ( 64.46 )	34.13 ( 10.18 )	5.09 ( 3.33 )	否	否	是	是
FIBULA FRACTURE	2	腓骨骨折	INJURY, POISONING AND PROCEDURAL COMPLICATIONS	各类损伤、中毒及操作并发症	5.25 ( 1.31 - 21.03 )	5.25 ( 6.87 )	5.24 ( 1.64 )	2.39 ( 0.72 )	否	否	否	是													1	腓骨骨折	INJURY, POISONING AND PROCEDURAL COMPLICATIONS	各类损伤、中毒及操作并发症	14.98 ( 0.94 - 239.48 )	14.97 ( 6.52 )	7.99 ( 0.79 )	3 ( 0.64 )	否	否	否	是
GRUNTING	2	打呼噜	RESPIRATORY, THORACIC AND MEDIASTINAL DISORDERS	呼吸系统、胸及纵隔疾病	31.48 ( 7.8 - 127 )	31.47 ( 58.26 )	31.08 ( 9.67 )	4.96 ( 3.28 )	否	否	是	是																									1	打呼噜	RESPIRATORY, THORACIC AND MEDIASTINAL DISORDERS	呼吸系统、胸及纵隔疾病	23.65 ( 3.16 - 177.29 )	23.64 ( 20.54 )	22.45 ( 4.16 )	4.49 ( 2.7 )	否	否	是	是
RESPIRATORY MUSCLE WEAKNESS	2	呼吸肌肉无力	RESPIRATORY, THORACIC AND MEDIASTINAL DISORDERS	呼吸系统、胸及纵隔疾病	46.76 ( 11.54 - 189.49 )	46.76 ( 87.88 )	45.9 ( 14.23 )	5.52 ( 3.83 )	否	否	是	是													2	呼吸肌肉无力	RESPIRATORY, THORACIC AND MEDIASTINAL DISORDERS	呼吸系统、胸及纵隔疾病	14.98 ( 2.11 - 106.38 )	14.97 ( 13.04 )	7.99 ( 1.55 )	3 ( 0.89 )	否	否	否	是
SUDDEN DEATH	2	猝死	GENERAL DISORDERS AND ADMINISTRATION SITE CONDITIONS	全身性疾病及给药部位各种反应	1.94 ( 0.48 - 7.76 )	1.94 ( 0.91 )	1.94 ( 0.61 )	0.96 ( -0.71 )	否	否	否	否													1	猝死	GENERAL DISORDERS AND ADMINISTRATION SITE CONDITIONS	全身性疾病及给药部位各种反应	1.25 ( 0.16 - 9.6 )	1.25 ( 0.05 )	1.23 ( 0.22 )	0.3 ( -1.54 )	否	否	否	否	1	猝死	GENERAL DISORDERS AND ADMINISTRATION SITE CONDITIONS	全身性疾病及给药部位各种反应	10.92 ( 1.5 - 79.5 )	10.91 ( 8.78 )	10.66 ( 2.03 )	3.41 ( 1.69 )	否	否	是	是
PAIN IN EXTREMITY	2	肢体疼痛	MUSCULOSKELETAL AND CONNECTIVE TISSUE DISORDERS	各种肌肉骨骼及结缔组织疾病	0.05 ( 0.01 - 0.19 )	0.05 ( 38.2 )	0.05 ( 0.01 )	-4.39 ( -6.06 )	否	否	否	否																									2	肢体疼痛	MUSCULOSKELETAL AND CONNECTIVE TISSUE DISORDERS	各种肌肉骨骼及结缔组织疾病	0.47 ( 0.12 - 1.87 )	0.47 ( 1.22 )	0.47 ( 0.15 )	-1.1 ( -2.77 )	否	否	否	否
PAPULE	2	丘疹	SKIN AND SUBCUTANEOUS TISSUE DISORDERS	皮肤及皮下组织类疾病	1.54 ( 0.39 - 6.17 )	1.54 ( 0.38 )	1.54 ( 0.48 )	0.62 ( -1.04 )	否	否	否	否													1	丘疹	SKIN AND SUBCUTANEOUS TISSUE DISORDERS	皮肤及皮下组织类疾病	1.07 ( 0.14 - 8.13 )	1.07 ( 0 )	1.06 ( 0.19 )	0.09 ( -1.73 )	否	否	否	否
YELLOW SKIN	2	黄色皮肤	SKIN AND SUBCUTANEOUS TISSUE DISORDERS	皮肤及皮下组织类疾病	3.43 ( 0.86 - 13.74 )	3.43 ( 3.44 )	3.43 ( 1.07 )	1.78 ( 0.11 )	否	否	否	是													1	黄色皮肤	SKIN AND SUBCUTANEOUS TISSUE DISORDERS	皮肤及皮下组织类疾病	7.49 ( 0.68 - 82.6 )	7.49 ( 3.75 )	5.32 ( 0.71 )	2.41 ( 0.21 )	否	否	否	是
NEUROLOGICAL EXAMINATION ABNORMAL	2	神经学检查异常	INVESTIGATIONS	各类检查	36.92 ( 9.14 - 149.19 )	36.91 ( 68.84 )	36.38 ( 11.31 )	5.19 ( 3.5 )	否	否	是	是																									1	神经学检查异常	INVESTIGATIONS	各类检查	42.58 ( 5.45 - 332.79 )	42.56 ( 36.89 )	38.78 ( 6.94 )	5.28 ( 3.41 )	否	否	是	是
VIRAL RASH	2	病毒性皮疹	INFECTIONS AND INFESTATIONS	感染及侵染类疾病	32.52 ( 8.06 - 131.24 )	32.51 ( 60.29 )	32.1 ( 9.99 )	5 ( 3.32 )	否	否	是	是	1	病毒性皮疹	INFECTIONS AND INFESTATIONS	感染及侵染类疾病	8.43 ( 0.76 - 93.01 )	8.43 ( 4.36 )	5.95 ( 0.8 )	2.57 ( 0.37 )	否	否	否	是	1	病毒性皮疹	INFECTIONS AND INFESTATIONS	感染及侵染类疾病	2.14 ( 0.26 - 17.39 )	2.14 ( 0.53 )	2 ( 0.35 )	1 ( -0.93 )	否	否	否	否
ANION GAP INCREASED	2	阴离子间隙升高	INVESTIGATIONS	各类检查	12.21 ( 3.04 - 49.02 )	12.21 ( 20.49 )	12.16 ( 3.8 )	3.6 ( 1.93 )	否	否	是	是	1	阴离子间隙升高	INVESTIGATIONS	各类检查	8.43 ( 0.76 - 93.01 )	8.43 ( 4.36 )	5.95 ( 0.8 )	2.57 ( 0.37 )	否	否	否	是	1	阴离子间隙升高	INVESTIGATIONS	各类检查	7.49 ( 0.68 - 82.6 )	7.49 ( 3.75 )	5.32 ( 0.71 )	2.41 ( 0.21 )	否	否	否	是
BLOOD OSMOLARITY INCREASED	2	血渗透压升高	INVESTIGATIONS	各类检查	52.8 ( 13.01 - 214.3 )	52.79 ( 99.48 )	51.7 ( 16.01 )	5.69 ( 4 )	否	否	是	是	1	血渗透压升高	INVESTIGATIONS	各类检查	8.43 ( 0.76 - 93.01 )	8.43 ( 4.36 )	5.95 ( 0.8 )	2.57 ( 0.37 )	否	否	否	是	1	血渗透压升高	INVESTIGATIONS	各类检查	Inf ( NaN - Inf )	Inf ( 14.97 )	15.97 ( 0 )	4 ( 1.36 )	否	否	否	是
BLOOD PHOSPHORUS INCREASED	2	血磷升高	INVESTIGATIONS	各类检查	5.26 ( 1.31 - 21.05 )	5.26 ( 6.88 )	5.25 ( 1.64 )	2.39 ( 0.72 )	否	否	否	是	1	血磷升高	INVESTIGATIONS	各类检查	2.41 ( 0.3 - 19.58 )	2.41 ( 0.72 )	2.23 ( 0.39 )	1.16 ( -0.77 )	否	否	否	否	1	血磷升高	INVESTIGATIONS	各类检查	14.98 ( 0.94 - 239.48 )	14.97 ( 6.52 )	7.99 ( 0.79 )	3 ( 0.64 )	否	否	否	是
MYOCARDITIS	2	心肌炎	CARDIAC DISORDERS	心脏器官疾病	0.99 ( 0.25 - 3.97 )	0.99 ( 0 )	0.99 ( 0.31 )	-0.01 ( -1.68 )	否	否	否	否													2	心肌炎	CARDIAC DISORDERS	心脏器官疾病	2 ( 0.46 - 8.74 )	2 ( 0.88 )	1.88 ( 0.55 )	0.91 ( -0.89 )	否	否	否	否
PROTEIN TOTAL DECREASED	2	总蛋白降低	INVESTIGATIONS	各类检查	5.07 ( 1.27 - 20.29 )	5.07 ( 6.51 )	5.06 ( 1.58 )	2.34 ( 0.67 )	否	否	否	是													2	总蛋白降低	INVESTIGATIONS	各类检查	14.98 ( 2.11 - 106.38 )	14.97 ( 13.04 )	7.99 ( 1.55 )	3 ( 0.89 )	否	否	否	是
DEFORMITY THORAX	2	胸廓畸形	MUSCULOSKELETAL AND CONNECTIVE TISSUE DISORDERS	各种肌肉骨骼及结缔组织疾病	102.3 ( 24.86 - 420.96 )	102.28 ( 192.55 )	98.23 ( 30.07 )	6.62 ( 4.9 )	否	否	是	是	2	胸廓畸形	MUSCULOSKELETAL AND CONNECTIVE TISSUE DISORDERS	各种肌肉骨骼及结缔组织疾病	11.25 ( 1.88 - 67.33 )	11.24 ( 11.19 )	7.14 ( 1.6 )	2.84 ( 0.8 )	否	否	否	是
HYPOREFLEXIA	2	反射减退	NERVOUS SYSTEM DISORDERS	各类神经系统疾病	10.74 ( 2.68 - 43.1 )	10.74 ( 17.59 )	10.7 ( 3.35 )	3.42 ( 1.75 )	否	否	是	是	2	反射减退	NERVOUS SYSTEM DISORDERS	各类神经系统疾病	11.25 ( 1.88 - 67.33 )	11.24 ( 11.19 )	7.14 ( 1.6 )	2.84 ( 0.8 )	否	否	否	是
LUNG INFILTRATION	2	肺浸润	RESPIRATORY, THORACIC AND MEDIASTINAL DISORDERS	呼吸系统、胸及纵隔疾病	2.67 ( 0.67 - 10.67 )	2.67 ( 2.08 )	2.66 ( 0.83 )	1.41 ( -0.25 )	否	否	否	否	1	肺浸润	RESPIRATORY, THORACIC AND MEDIASTINAL DISORDERS	呼吸系统、胸及纵隔疾病	5.62 ( 0.58 - 54.05 )	5.62 ( 2.85 )	4.46 ( 0.67 )	2.16 ( 0.05 )	否	否	否	是	1	肺浸润	RESPIRATORY, THORACIC AND MEDIASTINAL DISORDERS	呼吸系统、胸及纵隔疾病	7.49 ( 0.68 - 82.6 )	7.49 ( 3.75 )	5.32 ( 0.71 )	2.41 ( 0.21 )	否	否	否	是
CHILLS	2	寒战	GENERAL DISORDERS AND ADMINISTRATION SITE CONDITIONS	全身性疾病及给药部位各种反应	0.12 ( 0.03 - 0.47 )	0.12 ( 13.24 )	0.12 ( 0.04 )	-3.09 ( -4.75 )	否	否	否	否
EFFUSION	2	渗出	GENERAL DISORDERS AND ADMINISTRATION SITE CONDITIONS	全身性疾病及给药部位各种反应	10.89 ( 2.71 - 43.67 )	10.89 ( 17.88 )	10.84 ( 3.39 )	3.44 ( 1.77 )	否	否	是	是	2	渗出	GENERAL DISORDERS AND ADMINISTRATION SITE CONDITIONS	全身性疾病及给药部位各种反应	Inf ( NaN - Inf )	Inf ( 33.71 )	17.85 ( 0 )	4.16 ( 1.8 )	否	否	否	是
HUMAN RHINOVIRUS TEST POSITIVE	2	人鼻病毒检测阳性	INVESTIGATIONS	各类检查	43.07 ( 10.64 - 174.35 )	43.06 ( 80.76 )	42.34 ( 13.14 )	5.4 ( 3.72 )	否	否	是	是													1	人鼻病毒检测阳性	INVESTIGATIONS	各类检查	1.66 ( 0.21 - 13.14 )	1.66 ( 0.24 )	1.6 ( 0.28 )	0.68 ( -1.2 )	否	否	否	否
BLOOD CREATINE PHOSPHOKINASE ABNORMAL	2	血肌酸磷酸激酶异常	INVESTIGATIONS	各类检查	39.92 ( 9.87 - 161.45 )	39.91 ( 74.66 )	39.29 ( 12.2 )	5.3 ( 3.61 )	否	否	是	是	1	血肌酸磷酸激酶异常	INVESTIGATIONS	各类检查	Inf ( NaN - Inf )	Inf ( 16.85 )	17.85 ( 0 )	4.16 ( 1.52 )	否	否	否	是	1	血肌酸磷酸激酶异常	INVESTIGATIONS	各类检查	Inf ( NaN - Inf )	Inf ( 14.97 )	15.97 ( 0 )	4 ( 1.36 )	否	否	否	是
HAEMOPHAGOCYTIC LYMPHOHISTIOCYTOSIS	2	嗜血细胞性淋巴组织细胞增生症	IMMUNE SYSTEM DISORDERS	免疫系统疾病	1.11 ( 0.28 - 4.44 )	1.11 ( 0.02 )	1.11 ( 0.35 )	0.15 ( -1.52 )	否	否	否	否	1	嗜血细胞性淋巴组织细胞增生症	IMMUNE SYSTEM DISORDERS	免疫系统疾病	0.77 ( 0.1 - 5.69 )	0.77 ( 0.07 )	0.78 ( 0.15 )	-0.37 ( -2.13 )	否	否	否	否													1	嗜血细胞性淋巴组织细胞增生症	IMMUNE SYSTEM DISORDERS	免疫系统疾病	0.63 ( 0.09 - 4.5 )	0.63 ( 0.21 )	0.63 ( 0.12 )	-0.66 ( -2.33 )	否	否	否	否
GASTROSTOMY TUBE SITE COMPLICATION	2	胃造瘘管部位并发症	INJURY, POISONING AND PROCEDURAL COMPLICATIONS	各类损伤、中毒及操作并发症	43.45 ( 10.73 - 175.91 )	43.45 ( 81.49 )	42.71 ( 13.25 )	5.42 ( 3.73 )	否	否	是	是													2	胃造瘘管部位并发症	INJURY, POISONING AND PROCEDURAL COMPLICATIONS	各类损伤、中毒及操作并发症	3.74 ( 0.79 - 17.64 )	3.74 ( 3.22 )	3.19 ( 0.87 )	1.68 ( -0.2 )	否	否	否	否
TOOTH DISORDER	2	牙病	GASTROINTESTINAL DISORDERS	胃肠系统疾病	0.63 ( 0.16 - 2.51 )	0.63 ( 0.44 )	0.63 ( 0.2 )	-0.67 ( -2.34 )	否	否	否	否													2	牙病	GASTROINTESTINAL DISORDERS	胃肠系统疾病	5.99 ( 1.16 - 30.89 )	5.99 ( 5.94 )	4.56 ( 1.16 )	2.19 ( 0.24 )	否	否	否	是
ALOPECIA	2	脱发	SKIN AND SUBCUTANEOUS TISSUE DISORDERS	皮肤及皮下组织类疾病	0.06 ( 0.02 - 0.25 )	0.06 ( 28.64 )	0.06 ( 0.02 )	-4.02 ( -5.68 )	否	否	否	否
TYPE 1 DIABETES MELLITUS	2	1 型糖尿病	METABOLISM AND NUTRITION DISORDERS	代谢及营养类疾病	2.26 ( 0.57 - 9.06 )	2.26 ( 1.41 )	2.26 ( 0.71 )	1.18 ( -0.49 )	否	否	否	否													1	1 型糖尿病	METABOLISM AND NUTRITION DISORDERS	代谢及营养类疾病	1.5 ( 0.19 - 11.7 )	1.5 ( 0.15 )	1.45 ( 0.26 )	0.54 ( -1.33 )	否	否	否	否
ENTEROBACTER INFECTION	2	肠杆菌感染	INFECTIONS AND INFESTATIONS	感染及侵染类疾病	7.98 ( 1.99 - 32 )	7.98 ( 12.18 )	7.96 ( 2.49 )	2.99 ( 1.32 )	否	否	是	是	1	肠杆菌感染	INFECTIONS AND INFESTATIONS	感染及侵染类疾病	0.84 ( 0.11 - 6.28 )	0.84 ( 0.03 )	0.85 ( 0.16 )	-0.23 ( -2.01 )	否	否	否	否
HYPERAEMIA	2	充血	VASCULAR DISORDERS	血管与淋巴管类疾病	7.2 ( 1.8 - 28.85 )	7.2 ( 10.64 )	7.18 ( 2.25 )	2.84 ( 1.17 )	否	否	是	是																									1	充血	VASCULAR DISORDERS	血管与淋巴管类疾病	10.14 ( 1.39 - 73.69 )	10.13 ( 8.04 )	9.92 ( 1.89 )	3.31 ( 1.59 )	否	否	否	是
PULSE ABSENT	2	脉搏消失	INVESTIGATIONS	各类检查	4.21 ( 1.05 - 16.87 )	4.21 ( 4.89 )	4.21 ( 1.32 )	2.07 ( 0.41 )	否	否	否	是																									2	脉搏消失	INVESTIGATIONS	各类检查	13.74 ( 3.36 - 56.22 )	13.73 ( 22.87 )	13.33 ( 4.1 )	3.74 ( 2.03 )	否	否	是	是
LIMB INJURY	2	肢体损伤	INJURY, POISONING AND PROCEDURAL COMPLICATIONS	各类损伤、中毒及操作并发症	0.4 ( 0.1 - 1.59 )	0.4 ( 1.82 )	0.4 ( 0.12 )	-1.33 ( -2.99 )	否	否	否	否													2	肢体损伤	INJURY, POISONING AND PROCEDURAL COMPLICATIONS	各类损伤、中毒及操作并发症	2.5 ( 0.56 - 11.16 )	2.5 ( 1.54 )	2.28 ( 0.65 )	1.19 ( -0.64 )	否	否	否	否
LARYNGEAL DISORDER	2	喉部疾病	RESPIRATORY, THORACIC AND MEDIASTINAL DISORDERS	呼吸系统、胸及纵隔疾病	18.89 ( 4.7 - 75.93 )	18.88 ( 33.61 )	18.75 ( 5.85 )	4.23 ( 2.55 )	否	否	是	是	1	喉部疾病	RESPIRATORY, THORACIC AND MEDIASTINAL DISORDERS	呼吸系统、胸及纵隔疾病	Inf ( NaN - Inf )	Inf ( 16.85 )	17.85 ( 0 )	4.16 ( 1.52 )	否	否	否	是	1	喉部疾病	RESPIRATORY, THORACIC AND MEDIASTINAL DISORDERS	呼吸系统、胸及纵隔疾病	14.98 ( 0.94 - 239.48 )	14.97 ( 6.52 )	7.99 ( 0.79 )	3 ( 0.64 )	否	否	否	是
SALMONELLOSIS	2	沙门菌病	INFECTIONS AND INFESTATIONS	感染及侵染类疾病	7.91 ( 1.97 - 31.69 )	7.91 ( 12.03 )	7.88 ( 2.47 )	2.98 ( 1.31 )	否	否	是	是	1	沙门菌病	INFECTIONS AND INFESTATIONS	感染及侵染类疾病	16.86 ( 1.05 - 269.67 )	16.85 ( 7.46 )	8.93 ( 0.88 )	3.16 ( 0.8 )	否	否	否	是													1	沙门菌病	INFECTIONS AND INFESTATIONS	感染及侵染类疾病	11.2 ( 1.54 - 81.65 )	11.2 ( 9.05 )	10.94 ( 2.08 )	3.45 ( 1.72 )	否	否	是	是
INFREQUENT BOWEL MOVEMENTS	2	大便次数少	GASTROINTESTINAL DISORDERS	胃肠系统疾病	5.49 ( 1.37 - 22 )	5.49 ( 7.33 )	5.48 ( 1.72 )	2.45 ( 0.79 )	否	否	否	是	1	大便次数少	GASTROINTESTINAL DISORDERS	胃肠系统疾病	5.62 ( 0.58 - 54.05 )	5.62 ( 2.85 )	4.46 ( 0.67 )	2.16 ( 0.05 )	否	否	否	是
RASH ERYTHEMATOUS	2	红斑性发疹	SKIN AND SUBCUTANEOUS TISSUE DISORDERS	皮肤及皮下组织类疾病	0.31 ( 0.08 - 1.24 )	0.31 ( 3.09 )	0.31 ( 0.1 )	-1.69 ( -3.36 )	否	否	否	否													1	红色皮疹	SKIN AND SUBCUTANEOUS TISSUE DISORDERS	皮肤及皮下组织类疾病	0.25 ( 0.03 - 1.8 )	0.25 ( 2.22 )	0.26 ( 0.05 )	-1.93 ( -3.64 )	否	否	否	否	1	红色皮疹	SKIN AND SUBCUTANEOUS TISSUE DISORDERS	皮肤及皮下组织类疾病	0.27 ( 0.04 - 1.95 )	0.27 ( 1.91 )	0.28 ( 0.05 )	-1.86 ( -3.53 )	否	否	否	否
PROTHROMBIN TIME ABNORMAL	2	凝血酶原时间异常	INVESTIGATIONS	各类检查	39.92 ( 9.87 - 161.45 )	39.91 ( 74.66 )	39.29 ( 12.2 )	5.3 ( 3.61 )	否	否	是	是													2	凝血酶原时间异常	INVESTIGATIONS	各类检查	Inf ( NaN - Inf )	Inf ( 29.94 )	15.97 ( 0 )	4 ( 1.64 )	否	否	否	是
GASTROINTESTINAL SOUNDS ABNORMAL	2	胃肠鸣音异常	GASTROINTESTINAL DISORDERS	胃肠系统疾病	2.63 ( 0.66 - 10.52 )	2.63 ( 2.02 )	2.63 ( 0.82 )	1.39 ( -0.27 )	否	否	否	否
EAR PAIN	2	耳痛	EAR AND LABYRINTH DISORDERS	耳及迷路类疾病	0.66 ( 0.16 - 2.64 )	0.66 ( 0.35 )	0.66 ( 0.21 )	-0.6 ( -2.27 )	否	否	否	否													1	耳痛	EAR AND LABYRINTH DISORDERS	耳及迷路类疾病	1.07 ( 0.14 - 8.13 )	1.07 ( 0 )	1.06 ( 0.19 )	0.09 ( -1.73 )	否	否	否	否	1	耳痛	EAR AND LABYRINTH DISORDERS	耳及迷路类疾病	1.84 ( 0.26 - 13.14 )	1.84 ( 0.38 )	1.84 ( 0.36 )	0.88 ( -0.8 )	否	否	否	否
PYELONEPHRITIS	2	肾盂肾炎	INFECTIONS AND INFESTATIONS	感染及侵染类疾病	1.55 ( 0.39 - 6.2 )	1.55 ( 0.39 )	1.55 ( 0.49 )	0.63 ( -1.03 )	否	否	否	否													1	肾盂肾炎	INFECTIONS AND INFESTATIONS	感染及侵染类疾病	1.36 ( 0.18 - 10.55 )	1.36 ( 0.09 )	1.33 ( 0.24 )	0.41 ( -1.44 )	否	否	否	否
FULL BLOOD COUNT INCREASED	2	全血细胞计数增多	INVESTIGATIONS	各类检查	10.43 ( 2.6 - 41.81 )	10.42 ( 16.97 )	10.38 ( 3.25 )	3.38 ( 1.7 )	否	否	是	是	1	全血细胞计数增多	INVESTIGATIONS	各类检查	Inf ( NaN - Inf )	Inf ( 16.85 )	17.85 ( 0 )	4.16 ( 1.52 )	否	否	否	是
WHITE BLOOD CELL DISORDER	2	白细胞疾病	BLOOD AND LYMPHATIC SYSTEM DISORDERS	血液及淋巴系统疾病	4.51 ( 1.13 - 18.05 )	4.51 ( 5.45 )	4.5 ( 1.41 )	2.17 ( 0.5 )	否	否	否	是	1	白细胞疾病	BLOOD AND LYMPHATIC SYSTEM DISORDERS	血液及淋巴系统疾病	Inf ( NaN - Inf )	Inf ( 16.85 )	17.85 ( 0 )	4.16 ( 1.52 )	否	否	否	是
GASTRIC HAEMORRHAGE	2	胃出血	GASTROINTESTINAL DISORDERS	胃肠系统疾病	1.47 ( 0.37 - 5.86 )	1.47 ( 0.3 )	1.47 ( 0.46 )	0.55 ( -1.12 )	否	否	否	否	1	胃出血	GASTROINTESTINAL DISORDERS	胃肠系统疾病	2.81 ( 0.34 - 23.35 )	2.81 ( 1 )	2.55 ( 0.43 )	1.35 ( -0.6 )	否	否	否	否													1	胃出血	GASTROINTESTINAL DISORDERS	胃肠系统疾病	8.03 ( 1.11 - 58.12 )	8.03 ( 6.04 )	7.9 ( 1.51 )	2.98 ( 1.27 )	否	否	否	是
NYSTAGMUS	2	眼震	NERVOUS SYSTEM DISORDERS	各类神经系统疾病	3.27 ( 0.82 - 13.1 )	3.27 ( 3.15 )	3.27 ( 1.02 )	1.71 ( 0.04 )	否	否	否	是													1	眼震	NERVOUS SYSTEM DISORDERS	各类神经系统疾病	1 ( 0.13 - 7.56 )	1 ( 0 )	1 ( 0.18 )	0 ( -1.81 )	否	否	否	否
SARS-COV-2 TEST POSITIVE	2	SARS-CoV-2 检测阳性	INVESTIGATIONS	各类检查	0.39 ( 0.1 - 1.55 )	0.39 ( 1.92 )	0.39 ( 0.12 )	-1.36 ( -3.03 )	否	否	否	否																									1	SARS-CoV-2 检测阳性	INVESTIGATIONS	各类检查	1.33 ( 0.19 - 9.48 )	1.33 ( 0.08 )	1.33 ( 0.26 )	0.41 ( -1.26 )	否	否	否	否
CRYPTORCHISM	2	隐睾	CONGENITAL, FAMILIAL AND GENETIC DISORDERS	各种先天性家族性遗传性疾病	12.03 ( 3 - 48.29 )	12.03 ( 20.13 )	11.98 ( 3.75 )	3.58 ( 1.91 )	否	否	是	是													2	隐睾	CONGENITAL, FAMILIAL AND GENETIC DISORDERS	各种先天性家族性遗传性疾病	2.3 ( 0.52 - 10.21 )	2.3 ( 1.28 )	2.13 ( 0.61 )	1.09 ( -0.73 )	否	否	否	否
UPPER-AIRWAY COUGH SYNDROME	2	上气道咳嗽综合征	RESPIRATORY, THORACIC AND MEDIASTINAL DISORDERS	呼吸系统、胸及纵隔疾病	1.43 ( 0.36 - 5.71 )	1.43 ( 0.26 )	1.43 ( 0.45 )	0.51 ( -1.15 )	否	否	否	否													1	上气道咳嗽综合征	RESPIRATORY, THORACIC AND MEDIASTINAL DISORDERS	呼吸系统、胸及纵隔疾病	14.98 ( 0.94 - 239.48 )	14.97 ( 6.52 )	7.99 ( 0.79 )	3 ( 0.64 )	否	否	否	是
INCREASED VISCOSITY OF UPPER RESPIRATORY SECRETION	2	上呼吸道分泌物粘度增加	RESPIRATORY, THORACIC AND MEDIASTINAL DISORDERS	呼吸系统、胸及纵隔疾病	11.83 ( 2.95 - 47.48 )	11.83 ( 19.73 )	11.78 ( 3.68 )	3.56 ( 1.89 )	否	否	是	是													1	上呼吸道分泌物粘度增加	RESPIRATORY, THORACIC AND MEDIASTINAL DISORDERS	呼吸系统、胸及纵隔疾病	1.87 ( 0.23 - 14.97 )	1.87 ( 0.36 )	1.77 ( 0.31 )	0.83 ( -1.07 )	否	否	否	否
EYE COLOUR CHANGE	2	眼睛颜色的变化	EYE DISORDERS	眼器官疾病	11.98 ( 2.98 - 48.06 )	11.97 ( 20.02 )	11.92 ( 3.73 )	3.58 ( 1.9 )	否	否	是	是													1	眼睛颜色的变化	EYE DISORDERS	眼器官疾病	Inf ( NaN - Inf )	Inf ( 14.97 )	15.97 ( 0 )	4 ( 1.36 )	否	否	否	是
TRANSAMINASES	2	转氨酶	INVESTIGATIONS	各类检查	188.86 ( 44.82 - 795.83 )	188.82 ( 346.96 )	175.4 ( 52.64 )	7.45 ( 5.7 )	否	否	是	是																									2	转氨酶	INVESTIGATIONS	各类检查	Inf ( NaN - Inf )	Inf ( 851.16 )	426.58 ( 0 )	8.74 ( 6.38 )	否	否	否	是
BLOOD CHLORIDE DECREASED	2	血氯化物降低	INVESTIGATIONS	各类检查	9.94 ( 2.48 - 39.86 )	9.94 ( 16.01 )	9.9 ( 3.1 )	3.31 ( 1.64 )	否	否	是	是	2	血氯化物降低	INVESTIGATIONS	各类检查	16.87 ( 2.37 - 119.81 )	16.85 ( 14.91 )	8.93 ( 1.73 )	3.16 ( 1.05 )	否	否	否	是
PROTEIN TOTAL INCREASED	2	总蛋白升高	INVESTIGATIONS	各类检查	5.04 ( 1.26 - 20.17 )	5.04 ( 6.45 )	5.03 ( 1.57 )	2.33 ( 0.66 )	否	否	否	是	2	总蛋白升高	INVESTIGATIONS	各类检查	33.74 ( 3.06 - 372.22 )	33.71 ( 21.16 )	11.9 ( 1.6 )	3.57 ( 1.37 )	否	否	否	是
SKIN DISORDER	2	皮肤病变	SKIN AND SUBCUTANEOUS TISSUE DISORDERS	皮肤及皮下组织类疾病	0.36 ( 0.09 - 1.44 )	0.36 ( 2.26 )	0.36 ( 0.11 )	-1.47 ( -3.14 )	否	否	否	否	2	皮肤病变	SKIN AND SUBCUTANEOUS TISSUE DISORDERS	皮肤及皮下组织类疾病	1.98 ( 0.46 - 8.59 )	1.98 ( 0.87 )	1.88 ( 0.55 )	0.91 ( -0.88 )	否	否	否	否
ULCER	2	溃疡	GENERAL DISORDERS AND ADMINISTRATION SITE CONDITIONS	全身性疾病及给药部位各种反应	0.87 ( 0.22 - 3.47 )	0.87 ( 0.04 )	0.87 ( 0.27 )	-0.2 ( -1.87 )	否	否	否	否	2	溃疡	GENERAL DISORDERS AND ADMINISTRATION SITE CONDITIONS	全身性疾病及给药部位各种反应	33.74 ( 3.06 - 372.22 )	33.71 ( 21.16 )	11.9 ( 1.6 )	3.57 ( 1.37 )	否	否	否	是
UPPER RESPIRATORY TRACT INFLAMMATION	2	上呼吸道炎症	RESPIRATORY, THORACIC AND MEDIASTINAL DISORDERS	呼吸系统、胸及纵隔疾病	12.72 ( 3.17 - 51.05 )	12.72 ( 21.48 )	12.66 ( 3.96 )	3.66 ( 1.99 )	否	否	是	是	1	上呼吸道炎症	RESPIRATORY, THORACIC AND MEDIASTINAL DISORDERS	呼吸系统、胸及纵隔疾病	16.86 ( 1.05 - 269.67 )	16.85 ( 7.46 )	8.93 ( 0.88 )	3.16 ( 0.8 )	否	否	否	是													1	上呼吸道炎症	RESPIRATORY, THORACIC AND MEDIASTINAL DISORDERS	呼吸系统、胸及纵隔疾病	10.92 ( 1.5 - 79.5 )	10.91 ( 8.78 )	10.66 ( 2.03 )	3.41 ( 1.69 )	否	否	是	是
PARTIAL SEIZURES	2	部分性癫痫发作	NERVOUS SYSTEM DISORDERS	各类神经系统疾病	2.64 ( 0.66 - 10.55 )	2.64 ( 2.03 )	2.63 ( 0.83 )	1.4 ( -0.27 )	否	否	否	否													1	部分性癫痫发作	NERVOUS SYSTEM DISORDERS	各类神经系统疾病	0.75 ( 0.1 - 5.58 )	0.75 ( 0.08 )	0.76 ( 0.14 )	-0.39 ( -2.17 )	否	否	否	否	1	部分性癫痫发作	NERVOUS SYSTEM DISORDERS	各类神经系统疾病	1.71 ( 0.24 - 12.19 )	1.71 ( 0.29 )	1.71 ( 0.33 )	0.77 ( -0.91 )	否	否	否	否
TIBIA FRACTURE	2	胫骨骨折	INJURY, POISONING AND PROCEDURAL COMPLICATIONS	各类损伤、中毒及操作并发症	3.02 ( 0.75 - 12.07 )	3.02 ( 2.69 )	3.01 ( 0.94 )	1.59 ( -0.08 )	否	否	否	否
DENTAL CARIES	2	龋齿	GASTROINTESTINAL DISORDERS	胃肠系统疾病	1.49 ( 0.37 - 5.97 )	1.49 ( 0.32 )	1.49 ( 0.47 )	0.58 ( -1.09 )	否	否	否	否																									1	龋齿	GASTROINTESTINAL DISORDERS	胃肠系统疾病	5.26 ( 0.73 - 37.79 )	5.25 ( 3.4 )	5.2 ( 1 )	2.38 ( 0.68 )	否	否	否	是
SINUSITIS	2	鼻窦炎	INFECTIONS AND INFESTATIONS	感染及侵染类疾病	0.12 ( 0.03 - 0.48 )	0.12 ( 12.76 )	0.12 ( 0.04 )	-3.04 ( -4.71 )	否	否	否	否																									1	鼻窦炎	INFECTIONS AND INFESTATIONS	感染及侵染类疾病	0.58 ( 0.08 - 4.15 )	0.58 ( 0.3 )	0.58 ( 0.11 )	-0.78 ( -2.45 )	否	否	否	否
POLYCHROMASIA	2	多色性	BLOOD AND LYMPHATIC SYSTEM DISORDERS	血液及淋巴系统疾病	41.26 ( 10.2 - 166.94 )	41.25 ( 77.26 )	40.59 ( 12.6 )	5.34 ( 3.66 )	否	否	是	是																									2	多色性	BLOOD AND LYMPHATIC SYSTEM DISORDERS	血液及淋巴系统疾病	121.72 ( 25.27 - 586.29 )	121.59 ( 186.05 )	94.8 ( 25.44 )	6.57 ( 4.67 )	否	否	是	是
POIKILOCYTOSIS	2	红细胞异形	BLOOD AND LYMPHATIC SYSTEM DISORDERS	血液及淋巴系统疾病	46.32 ( 11.43 - 187.68 )	46.31 ( 87.03 )	45.48 ( 14.1 )	5.51 ( 3.82 )	否	否	是	是																									2	红细胞异形	BLOOD AND LYMPHATIC SYSTEM DISORDERS	血液及淋巴系统疾病	852.02 ( 77.22 - 9400.52 )	851.16 ( 566.11 )	284.39 ( 38.15 )	8.15 ( 5.95 )	否	否	是	是
LIP OEDEMA	2	唇部水肿	GASTROINTESTINAL DISORDERS	胃肠系统疾病	3.17 ( 0.79 - 12.7 )	3.17 ( 2.97 )	3.17 ( 0.99 )	1.66 ( 0 )	否	否	否	否																									2	唇部水肿	GASTROINTESTINAL DISORDERS	胃肠系统疾病	6.45 ( 1.6 - 26.1 )	6.45 ( 9.07 )	6.37 ( 1.98 )	2.67 ( 0.99 )	否	否	否	是
BACTERIURIA	2	菌尿症	INFECTIONS AND INFESTATIONS	感染及侵染类疾病	24.31 ( 6.04 - 97.88 )	24.3 ( 44.25 )	24.08 ( 7.51 )	4.59 ( 2.91 )	否	否	是	是																									2	菌尿症	INFECTIONS AND INFESTATIONS	感染及侵染类疾病	284.01 ( 47.43 - 1700.66 )	283.72 ( 338.07 )	170.63 ( 38.17 )	7.41 ( 5.37 )	否	否	是	是
GASTRIC ULCER	2	胃溃疡	GASTROINTESTINAL DISORDERS	胃肠系统疾病	0.87 ( 0.22 - 3.48 )	0.87 ( 0.04 )	0.87 ( 0.27 )	-0.2 ( -1.87 )	否	否	否	否													1	胃溃疡	GASTROINTESTINAL DISORDERS	胃肠系统疾病	0.79 ( 0.11 - 5.89 )	0.79 ( 0.05 )	0.8 ( 0.15 )	-0.32 ( -2.11 )	否	否	否	否
INFLAMMATORY MARKER INCREASED	2	炎症标志物增加	INVESTIGATIONS	各类检查	1.99 ( 0.5 - 7.95 )	1.99 ( 0.98 )	1.99 ( 0.62 )	0.99 ( -0.68 )	否	否	否	否	1	炎症标志物增加	INVESTIGATIONS	各类检查	16.86 ( 1.05 - 269.67 )	16.85 ( 7.46 )	8.93 ( 0.88 )	3.16 ( 0.8 )	否	否	否	是
HUMAN BOCAVIRUS INFECTION	2	人类博卡病毒感染	INFECTIONS AND INFESTATIONS	感染及侵染类疾病	42.7 ( 10.55 - 172.82 )	42.69 ( 80.03 )	41.98 ( 13.03 )	5.39 ( 3.7 )	否	否	是	是																									1	人类博卡病毒感染	INFECTIONS AND INFESTATIONS	感染及侵染类疾病	9.06 ( 1.25 - 65.69 )	9.05 ( 7.02 )	8.89 ( 1.69 )	3.15 ( 1.43 )	否	否	否	是
JOINT DISLOCATION	2	关节脱位	INJURY, POISONING AND PROCEDURAL COMPLICATIONS	各类损伤、中毒及操作并发症	1.33 ( 0.33 - 5.32 )	1.33 ( 0.16 )	1.33 ( 0.42 )	0.41 ( -1.26 )	否	否	否	否													1	关节脱位	INJURY, POISONING AND PROCEDURAL COMPLICATIONS	各类损伤、中毒及操作并发症	2.14 ( 0.26 - 17.39 )	2.14 ( 0.53 )	2 ( 0.35 )	1 ( -0.93 )	否	否	否	否
HIP DEFORMITY	2	髋部畸形	MUSCULOSKELETAL AND CONNECTIVE TISSUE DISORDERS	各种肌肉骨骼及结缔组织疾病	31.08 ( 7.7 - 125.38 )	31.07 ( 57.48 )	30.7 ( 9.55 )	4.94 ( 3.26 )	否	否	是	是													1	髋部畸形	MUSCULOSKELETAL AND CONNECTIVE TISSUE DISORDERS	各种肌肉骨骼及结缔组织疾病	Inf ( NaN - Inf )	Inf ( 14.97 )	15.97 ( 0 )	4 ( 1.36 )	否	否	否	是
POST PROCEDURAL HAEMORRHAGE	2	操作后出血	INJURY, POISONING AND PROCEDURAL COMPLICATIONS	各类损伤、中毒及操作并发症	1.48 ( 0.37 - 5.94 )	1.48 ( 0.32 )	1.48 ( 0.47 )	0.57 ( -1.1 )	否	否	否	否													2	操作后出血	INJURY, POISONING AND PROCEDURAL COMPLICATIONS	各类损伤、中毒及操作并发症	1.58 ( 0.37 - 6.77 )	1.58 ( 0.38 )	1.52 ( 0.45 )	0.61 ( -1.17 )	否	否	否	否
UPPER RESPIRATORY TRACT INFECTION BACTERIAL	2	上呼吸道细菌感染	INFECTIONS AND INFESTATIONS	感染及侵染类疾病	38.97 ( 9.64 - 157.56 )	38.96 ( 72.82 )	38.37 ( 11.92 )	5.26 ( 3.58 )	否	否	是	是													2	上呼吸道细菌感染	INFECTIONS AND INFESTATIONS	感染及侵染类疾病	29.96 ( 2.72 - 330.5 )	29.94 ( 18.65 )	10.65 ( 1.43 )	3.41 ( 1.21 )	否	否	否	是
ADENOVIRUS TEST POSITIVE	2	腺病毒检测阳性	INVESTIGATIONS	各类检查	148.8 ( 35.7 - 620.2 )	148.77 ( 276.77 )	140.32 ( 42.5 )	7.13 ( 5.4 )	否	否	是	是	1	腺病毒检测阳性	INVESTIGATIONS	各类检查	Inf ( NaN - Inf )	Inf ( 16.85 )	17.85 ( 0 )	4.16 ( 1.52 )	否	否	否	是	1	腺病毒检测阳性	INVESTIGATIONS	各类检查	14.98 ( 0.94 - 239.48 )	14.97 ( 6.52 )	7.99 ( 0.79 )	3 ( 0.64 )	否	否	否	是
FUNGAL SKIN INFECTION	2	真菌性皮肤感染	INFECTIONS AND INFESTATIONS	感染及侵染类疾病	3.06 ( 0.76 - 12.24 )	3.06 ( 2.76 )	3.05 ( 0.96 )	1.61 ( -0.06 )	否	否	否	否													2	真菌性皮肤感染	INFECTIONS AND INFESTATIONS	感染及侵染类疾病	2.14 ( 0.49 - 9.42 )	2.14 ( 1.06 )	2 ( 0.58 )	1 ( -0.81 )	否	否	否	否
UROBILINOGEN URINE INCREASED	2	尿中尿胆原增加	INVESTIGATIONS	各类检查	62.95 ( 15.47 - 256.24 )	62.94 ( 118.86 )	61.39 ( 18.97 )	5.94 ( 4.24 )	否	否	是	是																									2	尿中尿胆原增加	INVESTIGATIONS	各类检查	284.01 ( 47.43 - 1700.66 )	283.72 ( 338.07 )	170.63 ( 38.17 )	7.41 ( 5.37 )	否	否	是	是
TRANSAMINASES ABNORMAL	2	转氨酶异常	INVESTIGATIONS	各类检查	21.35 ( 5.31 - 85.89 )	21.34 ( 38.45 )	21.17 ( 6.6 )	4.4 ( 2.73 )	否	否	是	是													1	转氨酶异常	INVESTIGATIONS	各类检查	Inf ( NaN - Inf )	Inf ( 14.97 )	15.97 ( 0 )	4 ( 1.36 )	否	否	否	是	1	转氨酶异常	INVESTIGATIONS	各类检查	106.45 ( 11.89 - 952.85 )	106.4 ( 83.52 )	85.32 ( 13.63 )	6.41 ( 4.37 )	否	否	是	是
BODY TEMPERATURE ABNORMAL	2	体温异常	INVESTIGATIONS	各类检查	5.37 ( 1.34 - 21.49 )	5.37 ( 7.09 )	5.36 ( 1.68 )	2.42 ( 0.75 )	否	否	否	是
COVID-19 PNEUMONIA	2	COVID-19 肺炎	INFECTIONS AND INFESTATIONS	感染及侵染类疾病	0.47 ( 0.12 - 1.89 )	0.47 ( 1.17 )	0.47 ( 0.15 )	-1.08 ( -2.75 )	否	否	否	否													1	COVID-19 肺炎	INFECTIONS AND INFESTATIONS	感染及侵染类疾病	0.79 ( 0.11 - 5.89 )	0.79 ( 0.05 )	0.8 ( 0.15 )	-0.32 ( -2.11 )	否	否	否	否
DYSPHEMIA	2	口吃	PSYCHIATRIC DISORDERS	精神病类	3.6 ( 0.9 - 14.41 )	3.6 ( 3.75 )	3.6 ( 1.13 )	1.85 ( 0.18 )	否	否	否	是																									2	口吃	PSYCHIATRIC DISORDERS	精神病类	9.16 ( 2.26 - 37.2 )	9.15 ( 14.22 )	8.98 ( 2.78 )	3.17 ( 1.47 )	否	否	是	是
DISORIENTATION	2	定向力障碍	PSYCHIATRIC DISORDERS	精神病类	0.46 ( 0.12 - 1.84 )	0.46 ( 1.26 )	0.46 ( 0.14 )	-1.12 ( -2.78 )	否	否	否	否																									1	定向力障碍	PSYCHIATRIC DISORDERS	精神病类	1.35 ( 0.19 - 9.63 )	1.35 ( 0.09 )	1.35 ( 0.26 )	0.43 ( -1.24 )	否	否	否	否
BRONCHIAL OBSTRUCTION	2	支气管阻塞	RESPIRATORY, THORACIC AND MEDIASTINAL DISORDERS	呼吸系统、胸及纵隔疾病	8.71 ( 2.17 - 34.9 )	8.7 ( 13.59 )	8.68 ( 2.72 )	3.12 ( 1.45 )	否	否	是	是													2	支气管阻塞	RESPIRATORY, THORACIC AND MEDIASTINAL DISORDERS	呼吸系统、胸及纵隔疾病	7.49 ( 1.37 - 40.91 )	7.49 ( 7.49 )	5.32 ( 1.29 )	2.41 ( 0.42 )	否	否	否	是
IRREGULAR BREATHING	2	不规则呼吸	RESPIRATORY, THORACIC AND MEDIASTINAL DISORDERS	呼吸系统、胸及纵隔疾病	21.26 ( 5.28 - 85.52 )	21.25 ( 38.27 )	21.08 ( 6.58 )	4.4 ( 2.72 )	否	否	是	是													2	不规则呼吸	RESPIRATORY, THORACIC AND MEDIASTINAL DISORDERS	呼吸系统、胸及纵隔疾病	14.98 ( 2.11 - 106.38 )	14.97 ( 13.04 )	7.99 ( 1.55 )	3 ( 0.89 )	否	否	否	是
ASTHMA	2	哮喘	RESPIRATORY, THORACIC AND MEDIASTINAL DISORDERS	呼吸系统、胸及纵隔疾病	0.1 ( 0.02 - 0.4 )	0.1 ( 16.34 )	0.1 ( 0.03 )	-3.33 ( -5 )	否	否	否	否													2	哮喘	RESPIRATORY, THORACIC AND MEDIASTINAL DISORDERS	呼吸系统、胸及纵隔疾病	0.79 ( 0.19 - 3.27 )	0.79 ( 0.11 )	0.8 ( 0.24 )	-0.32 ( -2.05 )	否	否	否	否
HEPATIC STEATOSIS	2	肝脂肪变性	HEPATOBILIARY DISORDERS	肝胆系统疾病	0.78 ( 0.2 - 3.14 )	0.78 ( 0.12 )	0.78 ( 0.25 )	-0.35 ( -2.02 )	否	否	否	否	1	肝脂肪变性	HEPATOBILIARY DISORDERS	肝胆系统疾病	2.81 ( 0.34 - 23.35 )	2.81 ( 1 )	2.55 ( 0.43 )	1.35 ( -0.6 )	否	否	否	否	1	肝脂肪变性	HEPATOBILIARY DISORDERS	肝胆系统疾病	2.5 ( 0.3 - 20.74 )	2.5 ( 0.77 )	2.28 ( 0.39 )	1.19 ( -0.76 )	否	否	否	否
INFLUENZA LIKE ILLNESS	2	流感样疾病	GENERAL DISORDERS AND ADMINISTRATION SITE CONDITIONS	全身性疾病及给药部位各种反应	0.22 ( 0.05 - 0.86 )	0.22 ( 5.68 )	0.22 ( 0.07 )	-2.21 ( -3.87 )	否	否	否	否													1	流感样疾病	GENERAL DISORDERS AND ADMINISTRATION SITE CONDITIONS	全身性疾病及给药部位各种反应	1.25 ( 0.16 - 9.6 )	1.25 ( 0.05 )	1.23 ( 0.22 )	0.3 ( -1.54 )	否	否	否	否	1	流感样疾病	GENERAL DISORDERS AND ADMINISTRATION SITE CONDITIONS	全身性疾病及给药部位各种反应	1.26 ( 0.18 - 8.94 )	1.26 ( 0.05 )	1.25 ( 0.24 )	0.33 ( -1.35 )	否	否	否	否
APHONIA	2	失声	RESPIRATORY, THORACIC AND MEDIASTINAL DISORDERS	呼吸系统、胸及纵隔疾病	0.89 ( 0.22 - 3.55 )	0.89 ( 0.03 )	0.89 ( 0.28 )	-0.17 ( -1.84 )	否	否	否	否													1	失声	RESPIRATORY, THORACIC AND MEDIASTINAL DISORDERS	呼吸系统、胸及纵隔疾病	Inf ( NaN - Inf )	Inf ( 14.97 )	15.97 ( 0 )	4 ( 1.36 )	否	否	否	是
HAND-FOOT-AND-MOUTH DISEASE	2	手足口病	INFECTIONS AND INFESTATIONS	感染及侵染类疾病	15.64 ( 3.89 - 62.81 )	15.63 ( 27.22 )	15.54 ( 4.86 )	3.96 ( 2.28 )	否	否	是	是	1	手足口病	INFECTIONS AND INFESTATIONS	感染及侵染类疾病	2.41 ( 0.3 - 19.58 )	2.41 ( 0.72 )	2.23 ( 0.39 )	1.16 ( -0.77 )	否	否	否	否
PHARYNGITIS	2	咽炎	INFECTIONS AND INFESTATIONS	感染及侵染类疾病	1.05 ( 0.26 - 4.2 )	1.05 ( 0 )	1.05 ( 0.33 )	0.07 ( -1.6 )	否	否	否	否	1	咽炎	INFECTIONS AND INFESTATIONS	感染及侵染类疾病	2.41 ( 0.3 - 19.58 )	2.41 ( 0.72 )	2.23 ( 0.39 )	1.16 ( -0.77 )	否	否	否	否	1	咽炎	INFECTIONS AND INFESTATIONS	感染及侵染类疾病	0.83 ( 0.11 - 6.23 )	0.83 ( 0.03 )	0.84 ( 0.16 )	-0.25 ( -2.04 )	否	否	否	否
PO2 ABNORMAL	2	PO2 异常	INVESTIGATIONS	各类检查	245.52 ( 57.38 - 1050.56 )	245.47 ( 442.67 )	223.24 ( 66.15 )	7.8 ( 6.03 )	否	否	是	是													2	PO2 异常	INVESTIGATIONS	各类检查	29.96 ( 2.72 - 330.5 )	29.94 ( 18.65 )	10.65 ( 1.43 )	3.41 ( 1.21 )	否	否	否	是
PO2 DECREASED	2	PO2 降低	INVESTIGATIONS	各类检查	27.9 ( 6.92 - 112.45 )	27.89 ( 51.28 )	27.59 ( 8.59 )	4.79 ( 3.11 )	否	否	是	是													2	PO2 降低	INVESTIGATIONS	各类检查	29.96 ( 2.72 - 330.5 )	29.94 ( 18.65 )	10.65 ( 1.43 )	3.41 ( 1.21 )	否	否	否	是
CREPITATIONS	2	捻发音	GENERAL DISORDERS AND ADMINISTRATION SITE CONDITIONS	全身性疾病及给药部位各种反应	4.57 ( 1.14 - 18.31 )	4.57 ( 5.57 )	4.56 ( 1.43 )	2.19 ( 0.52 )	否	否	否	是													2	捻发音	GENERAL DISORDERS AND ADMINISTRATION SITE CONDITIONS	全身性疾病及给药部位各种反应	9.99 ( 1.67 - 59.79 )	9.98 ( 9.7 )	6.39 ( 1.43 )	2.68 ( 0.63 )	否	否	否	是
BRADYPNOEA	2	呼吸徐缓	RESPIRATORY, THORACIC AND MEDIASTINAL DISORDERS	呼吸系统、胸及纵隔疾病	4.14 ( 1.03 - 16.59 )	4.14 ( 4.76 )	4.14 ( 1.3 )	2.05 ( 0.38 )	否	否	否	是													2	呼吸徐缓	RESPIRATORY, THORACIC AND MEDIASTINAL DISORDERS	呼吸系统、胸及纵隔疾病	1.58 ( 0.37 - 6.77 )	1.58 ( 0.38 )	1.52 ( 0.45 )	0.61 ( -1.17 )	否	否	否	否
HYPERVENTILATION	2	换气过度	RESPIRATORY, THORACIC AND MEDIASTINAL DISORDERS	呼吸系统、胸及纵隔疾病	2.96 ( 0.74 - 11.84 )	2.96 ( 2.59 )	2.96 ( 0.93 )	1.56 ( -0.1 )	否	否	否	否													2	换气过度	RESPIRATORY, THORACIC AND MEDIASTINAL DISORDERS	呼吸系统、胸及纵隔疾病	9.99 ( 1.67 - 59.79 )	9.98 ( 9.7 )	6.39 ( 1.43 )	2.68 ( 0.63 )	否	否	否	是
CARDIOMEGALY	2	心脏扩大	CARDIAC DISORDERS	心脏器官疾病	1.7 ( 0.42 - 6.78 )	1.7 ( 0.57 )	1.69 ( 0.53 )	0.76 ( -0.91 )	否	否	否	否													2	心脏扩大	CARDIAC DISORDERS	心脏器官疾病	1.25 ( 0.29 - 5.28 )	1.25 ( 0.09 )	1.23 ( 0.37 )	0.3 ( -1.46 )	否	否	否	否
BACTERIAL DISEASE CARRIER	2	带菌者	INFECTIONS AND INFESTATIONS	感染及侵染类疾病	15.06 ( 3.75 - 60.49 )	15.06 ( 26.09 )	14.97 ( 4.68 )	3.9 ( 2.23 )	否	否	是	是													2	带菌者	INFECTIONS AND INFESTATIONS	感染及侵染类疾病	4.28 ( 0.89 - 20.61 )	4.28 ( 3.91 )	3.55 ( 0.95 )	1.83 ( -0.07 )	否	否	否	否
BLOOD CREATININE ABNORMAL	2	血肌酐异常	INVESTIGATIONS	各类检查	3.68 ( 0.92 - 14.71 )	3.67 ( 3.89 )	3.67 ( 1.15 )	1.88 ( 0.21 )	否	否	否	是	1	血肌酐异常	INVESTIGATIONS	各类检查	8.43 ( 0.76 - 93.01 )	8.43 ( 4.36 )	5.95 ( 0.8 )	2.57 ( 0.37 )	否	否	否	是													1	血肌酐异常	INVESTIGATIONS	各类检查	35.48 ( 4.61 - 273.02 )	35.47 ( 30.92 )	32.81 ( 5.95 )	5.04 ( 3.2 )	否	否	是	是
HEPATOSPLENOMEGALY	2	肝脾肿大	HEPATOBILIARY DISORDERS	肝胆系统疾病	6.43 ( 1.6 - 25.75 )	6.43 ( 9.14 )	6.41 ( 2.01 )	2.68 ( 1.01 )	否	否	是	是													2	肝脾肿大	HEPATOBILIARY DISORDERS	肝胆系统疾病	1.58 ( 0.37 - 6.77 )	1.58 ( 0.38 )	1.52 ( 0.45 )	0.61 ( -1.17 )	否	否	否	否
PECTUS CARINATUM	2	鸡胸	CONGENITAL, FAMILIAL AND GENETIC DISORDERS	各种先天性家族性遗传性疾病	377.72 ( 85.22 - 1674.06 )	377.64 ( 651.11 )	327.42 ( 94.2 )	8.36 ( 6.54 )	否	否	是	是
MORAXELLA INFECTION	2	摩拉克氏菌感染	INFECTIONS AND INFESTATIONS	感染及侵染类疾病	51.69 ( 12.74 - 209.73 )	51.68 ( 97.34 )	50.63 ( 15.68 )	5.66 ( 3.97 )	否	否	是	是	2	摩拉克氏菌感染	INFECTIONS AND INFESTATIONS	感染及侵染类疾病	11.25 ( 1.88 - 67.33 )	11.24 ( 11.19 )	7.14 ( 1.6 )	2.84 ( 0.8 )	否	否	否	是
HAEMOPHILUS INFECTION	2	嗜血杆菌感染	INFECTIONS AND INFESTATIONS	感染及侵染类疾病	13.16 ( 3.28 - 52.84 )	13.16 ( 22.36 )	13.1 ( 4.09 )	3.71 ( 2.04 )	否	否	是	是	2	嗜血杆菌感染	INFECTIONS AND INFESTATIONS	感染及侵染类疾病	Inf ( NaN - Inf )	Inf ( 33.71 )	17.85 ( 0 )	4.16 ( 1.8 )	否	否	否	是
PNEUMONIA PNEUMOCOCCAL	2	肺炎球菌性肺炎	INFECTIONS AND INFESTATIONS	感染及侵染类疾病	10.21 ( 2.55 - 40.94 )	10.21 ( 16.54 )	10.17 ( 3.18 )	3.35 ( 1.67 )	否	否	是	是	2	肺炎球菌性肺炎	INFECTIONS AND INFESTATIONS	感染及侵染类疾病	Inf ( NaN - Inf )	Inf ( 33.71 )	17.85 ( 0 )	4.16 ( 1.8 )	否	否	否	是
VENTRICULAR HYPERTROPHY	2	心室肥厚	CARDIAC DISORDERS	心脏器官疾病	16.93 ( 4.21 - 68.04 )	16.93 ( 29.77 )	16.82 ( 5.25 )	4.07 ( 2.4 )	否	否	是	是
HEAD BANGING	2	撞头	PSYCHIATRIC DISORDERS	精神病类	28.38 ( 7.04 - 114.42 )	28.38 ( 52.22 )	28.06 ( 8.74 )	4.81 ( 3.13 )	否	否	是	是													2	撞头	PSYCHIATRIC DISORDERS	精神病类	5.99 ( 1.16 - 30.89 )	5.99 ( 5.94 )	4.56 ( 1.16 )	2.19 ( 0.24 )	否	否	否	是
HEART RATE IRREGULAR	2	心率不规则	INVESTIGATIONS	各类检查	0.63 ( 0.16 - 2.53 )	0.63 ( 0.42 )	0.63 ( 0.2 )	-0.66 ( -2.32 )	否	否	否	否													2	心率不规则	INVESTIGATIONS	各类检查	1.66 ( 0.39 - 7.17 )	1.66 ( 0.48 )	1.6 ( 0.47 )	0.68 ( -1.11 )	否	否	否	否
SEPTIC SHOCK	2	感染性休克	INFECTIONS AND INFESTATIONS	感染及侵染类疾病	0.32 ( 0.08 - 1.29 )	0.32 ( 2.86 )	0.32 ( 0.1 )	-1.64 ( -3.3 )	否	否	否	否													2	感染性休克	INFECTIONS AND INFESTATIONS	感染及侵染类疾病	0.47 ( 0.12 - 1.94 )	0.48 ( 1.12 )	0.49 ( 0.15 )	-1.03 ( -2.73 )	否	否	否	否
PUPIL FIXED	2	固定瞳孔	EYE DISORDERS	眼器官疾病	14.19 ( 3.53 - 56.98 )	14.19 ( 24.38 )	14.11 ( 4.41 )	3.82 ( 2.15 )	否	否	是	是													1	固定瞳孔	EYE DISORDERS	眼器官疾病	14.98 ( 0.94 - 239.48 )	14.97 ( 6.52 )	7.99 ( 0.79 )	3 ( 0.64 )	否	否	否	是	1	固定瞳孔	EYE DISORDERS	眼器官疾病	7.47 ( 1.03 - 53.97 )	7.47 ( 5.5 )	7.35 ( 1.41 )	2.88 ( 1.17 )	否	否	否	是
BLOOD PH DECREASED	2	血 pH 值降低	INVESTIGATIONS	各类检查	20.12 ( 5 - 80.94 )	20.12 ( 36.04 )	19.96 ( 6.23 )	4.32 ( 2.64 )	否	否	是	是																									2	血 pH 值降低	INVESTIGATIONS	各类检查	77.46 ( 17.16 - 349.68 )	77.38 ( 127.59 )	65.63 ( 18.59 )	6.04 ( 4.2 )	否	否	是	是
DRUG INTOLERANCE	2	药物不耐受	GENERAL DISORDERS AND ADMINISTRATION SITE CONDITIONS	全身性疾病及给药部位各种反应	0.1 ( 0.03 - 0.41 )	0.1 ( 15.84 )	0.1 ( 0.03 )	-3.29 ( -4.96 )	否	否	否	否													1	药物不耐受	GENERAL DISORDERS AND ADMINISTRATION SITE CONDITIONS	全身性疾病及给药部位各种反应	0.71 ( 0.1 - 5.3 )	0.71 ( 0.11 )	0.73 ( 0.14 )	-0.46 ( -2.23 )	否	否	否	否	1	药物不耐受	GENERAL DISORDERS AND ADMINISTRATION SITE CONDITIONS	全身性疾病及给药部位各种反应	0.5 ( 0.07 - 3.55 )	0.5 ( 0.5 )	0.5 ( 0.1 )	-1 ( -2.67 )	否	否	否	否
DIABETES MELLITUS	2	糖尿病	METABOLISM AND NUTRITION DISORDERS	代谢及营养类疾病	0.2 ( 0.05 - 0.81 )	0.2 ( 6.32 )	0.2 ( 0.06 )	-2.31 ( -3.97 )	否	否	否	否
BONE NEOPLASM	2	骨肿瘤	NEOPLASMS BENIGN, MALIGNANT AND UNSPECIFIED (INCL CYSTS AND POLYPS)	良性、恶性及性质不明的肿瘤（包括囊状和息肉状）	12.72 ( 3.17 - 51.05 )	12.72 ( 21.48 )	12.66 ( 3.96 )	3.66 ( 1.99 )	否	否	是	是													2	骨肿瘤	NEOPLASMS BENIGN, MALIGNANT AND UNSPECIFIED (INCL CYSTS AND POLYPS)	良性、恶性及性质不明的肿瘤（包括囊状和息肉状）	Inf ( NaN - Inf )	Inf ( 29.94 )	15.97 ( 0 )	4 ( 1.64 )	否	否	否	是
POST PROCEDURAL PERSISTENT DRAIN FLUID	2	操作后持续排液	INJURY, POISONING AND PROCEDURAL COMPLICATIONS	各类损伤、中毒及操作并发症	350.74 ( 79.7 - 1543.48 )	350.66 ( 610.17 )	306.96 ( 88.84 )	8.26 ( 6.45 )	否	否	是	是													2	操作后持续排液	INJURY, POISONING AND PROCEDURAL COMPLICATIONS	各类损伤、中毒及操作并发症	Inf ( NaN - Inf )	Inf ( 29.94 )	15.97 ( 0 )	4 ( 1.64 )	否	否	否	是
NEOPLASM	2	肿瘤	NEOPLASMS BENIGN, MALIGNANT AND UNSPECIFIED (INCL CYSTS AND POLYPS)	良性、恶性及性质不明的肿瘤（包括囊状和息肉状）	1.06 ( 0.27 - 4.26 )	1.06 ( 0.01 )	1.06 ( 0.33 )	0.09 ( -1.58 )	否	否	否	否													2	肿瘤	NEOPLASMS BENIGN, MALIGNANT AND UNSPECIFIED (INCL CYSTS AND POLYPS)	良性、恶性及性质不明的肿瘤（包括囊状和息肉状）	9.99 ( 1.67 - 59.79 )	9.98 ( 9.7 )	6.39 ( 1.43 )	2.68 ( 0.63 )	否	否	否	是
OPISTHOTONUS	2	角弓反张	NERVOUS SYSTEM DISORDERS	各类神经系统疾病	15.59 ( 3.88 - 62.61 )	15.59 ( 27.13 )	15.49 ( 4.84 )	3.95 ( 2.28 )	否	否	是	是													2	角弓反张	NERVOUS SYSTEM DISORDERS	各类神经系统疾病	9.99 ( 1.67 - 59.79 )	9.98 ( 9.7 )	6.39 ( 1.43 )	2.68 ( 0.63 )	否	否	否	是
NEAR DEATH EXPERIENCE	2	濒死体验	PSYCHIATRIC DISORDERS	精神病类	2.03 ( 0.51 - 8.11 )	2.03 ( 1.04 )	2.03 ( 0.63 )	1.02 ( -0.65 )	否	否	否	否																									1	濒死体验	PSYCHIATRIC DISORDERS	精神病类	21.29 ( 2.86 - 158.71 )	21.28 ( 18.41 )	20.31 ( 3.78 )	4.34 ( 2.57 )	否	否	是	是
HYPERPYREXIA	2	高热	GENERAL DISORDERS AND ADMINISTRATION SITE CONDITIONS	全身性疾病及给药部位各种反应	3.37 ( 0.84 - 13.48 )	3.37 ( 3.32 )	3.36 ( 1.05 )	1.75 ( 0.08 )	否	否	否	是																									2	高热	GENERAL DISORDERS AND ADMINISTRATION SITE CONDITIONS	全身性疾病及给药部位各种反应	6.98 ( 1.73 - 28.26 )	6.98 ( 10.08 )	6.88 ( 2.14 )	2.78 ( 1.1 )	否	否	是	是
PNEUMATOSIS	2	气肿	GENERAL DISORDERS AND ADMINISTRATION SITE CONDITIONS	全身性疾病及给药部位各种反应	35.07 ( 8.68 - 141.65 )	35.07 ( 65.26 )	34.59 ( 10.76 )	5.11 ( 3.43 )	否	否	是	是	1	气肿	GENERAL DISORDERS AND ADMINISTRATION SITE CONDITIONS	全身性疾病及给药部位各种反应	16.86 ( 1.05 - 269.67 )	16.85 ( 7.46 )	8.93 ( 0.88 )	3.16 ( 0.8 )	否	否	否	是
INFANTILE VOMITING	2	幼儿呕吐	GASTROINTESTINAL DISORDERS	胃肠系统疾病	41.26 ( 10.2 - 166.94 )	41.25 ( 77.26 )	40.59 ( 12.6 )	5.34 ( 3.66 )	否	否	是	是	1	幼儿呕吐	GASTROINTESTINAL DISORDERS	胃肠系统疾病	0.8 ( 0.11 - 5.97 )	0.8 ( 0.05 )	0.81 ( 0.15 )	-0.3 ( -2.07 )	否	否	否	否
NEUROMYOPATHY	2	神经肌病	NERVOUS SYSTEM DISORDERS	各类神经系统疾病	13.95 ( 3.47 - 56.01 )	13.95 ( 23.9 )	13.87 ( 4.34 )	3.79 ( 2.12 )	否	否	是	是																									2	神经肌病	NERVOUS SYSTEM DISORDERS	各类神经系统疾病	71 ( 15.88 - 317.45 )	70.93 ( 118.19 )	60.94 ( 17.41 )	5.93 ( 4.1 )	否	否	是	是
HEPATIC FIBROSIS	2	肝纤维化	HEPATOBILIARY DISORDERS	肝胆系统疾病	4.24 ( 1.06 - 16.98 )	4.24 ( 4.94 )	4.23 ( 1.33 )	2.08 ( 0.41 )	否	否	否	是	2	肝纤维化	HEPATOBILIARY DISORDERS	肝胆系统疾病	33.74 ( 3.06 - 372.22 )	33.71 ( 21.16 )	11.9 ( 1.6 )	3.57 ( 1.37 )	否	否	否	是
HAEMORRHAGIC DISORDER	2	出血性疾病	BLOOD AND LYMPHATIC SYSTEM DISORDERS	血液及淋巴系统疾病	13.53 ( 3.37 - 54.3 )	13.52 ( 23.07 )	13.46 ( 4.21 )	3.75 ( 2.08 )	否	否	是	是	2	出血性疾病	BLOOD AND LYMPHATIC SYSTEM DISORDERS	血液及淋巴系统疾病	Inf ( NaN - Inf )	Inf ( 33.71 )	17.85 ( 0 )	4.16 ( 1.8 )	否	否	否	是
BRAIN OEDEMA	2	脑水肿	NERVOUS SYSTEM DISORDERS	各类神经系统疾病	1.21 ( 0.3 - 4.85 )	1.21 ( 0.08 )	1.21 ( 0.38 )	0.28 ( -1.39 )	否	否	否	否	2	脑水肿	NERVOUS SYSTEM DISORDERS	各类神经系统疾病	2.41 ( 0.55 - 10.61 )	2.41 ( 1.44 )	2.23 ( 0.65 )	1.16 ( -0.65 )	否	否	否	否
TOXIC ENCEPHALOPATHY	2	中毒性脑病	NERVOUS SYSTEM DISORDERS	各类神经系统疾病	2.59 ( 0.65 - 10.36 )	2.59 ( 1.95 )	2.59 ( 0.81 )	1.37 ( -0.3 )	否	否	否	否	2	中毒性脑病	NERVOUS SYSTEM DISORDERS	各类神经系统疾病	3.75 ( 0.81 - 17.36 )	3.75 ( 3.29 )	3.25 ( 0.9 )	1.7 ( -0.16 )	否	否	否	否
ROTAVIRUS TEST POSITIVE	2	轮状病毒检测阳性	INVESTIGATIONS	各类检查	491.03 ( 107.57 - 2241.39 )	490.93 ( 814.89 )	409.28 ( 114.89 )	8.68 ( 6.83 )	否	否	是	是	1	轮状病毒检测阳性	INVESTIGATIONS	各类检查	Inf ( NaN - Inf )	Inf ( 16.85 )	17.85 ( 0 )	4.16 ( 1.52 )	否	否	否	是	1	轮状病毒检测阳性	INVESTIGATIONS	各类检查	14.98 ( 0.94 - 239.48 )	14.97 ( 6.52 )	7.99 ( 0.79 )	3 ( 0.64 )	否	否	否	是
PERIPHERAL OEDEMA NEONATAL	2	新生儿外周水肿	GENERAL DISORDERS AND ADMINISTRATION SITE CONDITIONS	全身性疾病及给药部位各种反应	818.39 ( 165.15 - 4055.36 )	818.22 ( 1224.33 )	613.91 ( 160.89 )	9.26 ( 7.34 )	否	否	是	是	1	新生儿外周水肿	GENERAL DISORDERS AND ADMINISTRATION SITE CONDITIONS	全身性疾病及给药部位各种反应	Inf ( NaN - Inf )	Inf ( 16.85 )	17.85 ( 0 )	4.16 ( 1.52 )	否	否	否	是	1	新生儿外周水肿	GENERAL DISORDERS AND ADMINISTRATION SITE CONDITIONS	全身性疾病及给药部位各种反应	Inf ( NaN - Inf )	Inf ( 14.97 )	15.97 ( 0 )	4 ( 1.36 )	否	否	否	是
VITAMIN D INCREASED	2	维生素 D 升高	INVESTIGATIONS	各类检查	20.37 ( 5.07 - 81.95 )	20.37 ( 36.54 )	20.21 ( 6.31 )	4.34 ( 2.66 )	否	否	是	是	1	维生素 D 升高	INVESTIGATIONS	各类检查	16.86 ( 1.05 - 269.67 )	16.85 ( 7.46 )	8.93 ( 0.88 )	3.16 ( 0.8 )	否	否	否	是	1	维生素 D 升高	INVESTIGATIONS	各类检查	14.98 ( 0.94 - 239.48 )	14.97 ( 6.52 )	7.99 ( 0.79 )	3 ( 0.64 )	否	否	否	是
KETONURIA	2	酮尿	RENAL AND URINARY DISORDERS	肾脏及泌尿系统疾病	18.81 ( 4.68 - 75.64 )	18.81 ( 33.47 )	18.67 ( 5.83 )	4.22 ( 2.55 )	否	否	是	是	1	酮尿	RENAL AND URINARY DISORDERS	肾脏及泌尿系统疾病	Inf ( NaN - Inf )	Inf ( 16.85 )	17.85 ( 0 )	4.16 ( 1.52 )	否	否	否	是	1	酮尿	RENAL AND URINARY DISORDERS	肾脏及泌尿系统疾病	7.49 ( 0.68 - 82.6 )	7.49 ( 3.75 )	5.32 ( 0.71 )	2.41 ( 0.21 )	否	否	否	是
PRESYNCOPE	2	晕厥前期	NERVOUS SYSTEM DISORDERS	各类神经系统疾病	0.61 ( 0.15 - 2.45 )	0.61 ( 0.49 )	0.61 ( 0.19 )	-0.7 ( -2.37 )	否	否	否	否													2	晕厥前期	NERVOUS SYSTEM DISORDERS	各类神经系统疾病	4.99 ( 1.01 - 24.75 )	4.99 ( 4.79 )	3.99 ( 1.05 )	2 ( 0.07 )	否	否	否	是
CHRONIC KIDNEY DISEASE	2	慢性肾脏疾病	RENAL AND URINARY DISORDERS	肾脏及泌尿系统疾病	0.09 ( 0.02 - 0.36 )	0.09 ( 18.35 )	0.09 ( 0.03 )	-3.47 ( -5.13 )	否	否	否	否													2	慢性肾脏疾病	RENAL AND URINARY DISORDERS	肾脏及泌尿系统疾病	3.74 ( 0.79 - 17.64 )	3.74 ( 3.22 )	3.19 ( 0.87 )	1.68 ( -0.2 )	否	否	否	否
MYOGLOBINURIA	2	肌红蛋白尿	RENAL AND URINARY DISORDERS	肾脏及泌尿系统疾病	35.07 ( 8.68 - 141.65 )	35.07 ( 65.26 )	34.59 ( 10.76 )	5.11 ( 3.43 )	否	否	是	是													2	肌红蛋白尿	RENAL AND URINARY DISORDERS	肾脏及泌尿系统疾病	29.96 ( 2.72 - 330.5 )	29.94 ( 18.65 )	10.65 ( 1.43 )	3.41 ( 1.21 )	否	否	否	是
TOXICITY TO VARIOUS AGENTS	2	各种制剂毒性	INJURY, POISONING AND PROCEDURAL COMPLICATIONS	各类损伤、中毒及操作并发症	0.08 ( 0.02 - 0.32 )	0.08 ( 20.98 )	0.08 ( 0.03 )	-3.63 ( -5.3 )	否	否	否	否													2	各种制剂毒性	INJURY, POISONING AND PROCEDURAL COMPLICATIONS	各类损伤、中毒及操作并发症	0.1 ( 0.02 - 0.39 )	0.1 ( 16.69 )	0.1 ( 0.03 )	-3.27 ( -4.95 )	否	否	否	否
SPLEEN DISORDER	2	脾病	BLOOD AND LYMPHATIC SYSTEM DISORDERS	血液及淋巴系统疾病	7.58 ( 1.89 - 30.37 )	7.58 ( 11.38 )	7.56 ( 2.36 )	2.92 ( 1.25 )	否	否	是	是	1	脾病	BLOOD AND LYMPHATIC SYSTEM DISORDERS	血液及淋巴系统疾病	Inf ( NaN - Inf )	Inf ( 16.85 )	17.85 ( 0 )	4.16 ( 1.52 )	否	否	否	是
EPSTEIN-BARR VIRUS TEST POSITIVE	2	EB 病毒检测阳性	INVESTIGATIONS	各类检查	30.5 ( 7.56 - 123.02 )	30.49 ( 56.35 )	30.13 ( 9.38 )	4.91 ( 3.23 )	否	否	是	是													1	EB 病毒检测阳性	INVESTIGATIONS	各类检查	14.98 ( 0.94 - 239.48 )	14.97 ( 6.52 )	7.99 ( 0.79 )	3 ( 0.64 )	否	否	否	是
NECROTISING ENTEROCOLITIS NEONATAL	2	新生儿坏死性小肠结肠炎	GASTROINTESTINAL DISORDERS	胃肠系统疾病	36.37 ( 9 - 146.95 )	36.37 ( 67.78 )	35.85 ( 11.14 )	5.16 ( 3.48 )	否	否	是	是	1	新生儿坏死性小肠结肠炎	GASTROINTESTINAL DISORDERS	胃肠系统疾病	1.69 ( 0.22 - 13.17 )	1.69 ( 0.25 )	1.62 ( 0.29 )	0.7 ( -1.16 )	否	否	否	否
DERMATITIS	2	皮炎	SKIN AND SUBCUTANEOUS TISSUE DISORDERS	皮肤及皮下组织类疾病	0.58 ( 0.15 - 2.33 )	0.58 ( 0.6 )	0.58 ( 0.18 )	-0.78 ( -2.45 )	否	否	否	否																									2	皮炎	SKIN AND SUBCUTANEOUS TISSUE DISORDERS	皮肤及皮下组织类疾病	0.86 ( 0.22 - 3.46 )	0.86 ( 0.04 )	0.86 ( 0.27 )	-0.21 ( -1.88 )	否	否	否	否
HYPERALBUMINAEMIA	2	高白蛋白血症	METABOLISM AND NUTRITION DISORDERS	代谢及营养类疾病	288.84 ( 66.72 - 1250.38 )	288.78 ( 513.2 )	258.49 ( 75.85 )	8.01 ( 6.23 )	否	否	是	是																									2	高白蛋白血症	METABOLISM AND NUTRITION DISORDERS	代谢及营养类疾病	852.02 ( 77.22 - 9400.52 )	851.16 ( 566.11 )	284.39 ( 38.15 )	8.15 ( 5.95 )	否	否	是	是
BACK INJURY	2	背部损伤	INJURY, POISONING AND PROCEDURAL COMPLICATIONS	各类损伤、中毒及操作并发症	1.23 ( 0.31 - 4.92 )	1.23 ( 0.09 )	1.23 ( 0.39 )	0.3 ( -1.37 )	否	否	否	否	2	背部损伤	INJURY, POISONING AND PROCEDURAL COMPLICATIONS	各类损伤、中毒及操作并发症	16.87 ( 2.37 - 119.81 )	16.85 ( 14.91 )	8.93 ( 1.73 )	3.16 ( 1.05 )	否	否	否	是
WOUND COMPLICATION	2	伤口并发症	INJURY, POISONING AND PROCEDURAL COMPLICATIONS	各类损伤、中毒及操作并发症	3.93 ( 0.98 - 15.74 )	3.93 ( 4.36 )	3.93 ( 1.23 )	1.97 ( 0.3 )	否	否	否	是	2	伤口并发症	INJURY, POISONING AND PROCEDURAL COMPLICATIONS	各类损伤、中毒及操作并发症	Inf ( NaN - Inf )	Inf ( 33.71 )	17.85 ( 0 )	4.16 ( 1.8 )	否	否	否	是
SUBCUTANEOUS ABSCESS	2	皮下脓肿	INFECTIONS AND INFESTATIONS	感染及侵染类疾病	3.21 ( 0.8 - 12.84 )	3.21 ( 3.03 )	3.2 ( 1 )	1.68 ( 0.01 )	否	否	否	是	2	皮下脓肿	INFECTIONS AND INFESTATIONS	感染及侵染类疾病	33.74 ( 3.06 - 372.22 )	33.71 ( 21.16 )	11.9 ( 1.6 )	3.57 ( 1.37 )	否	否	否	是
ANAL INCONTINENCE	2	肛门失禁	GASTROINTESTINAL DISORDERS	胃肠系统疾病	1.09 ( 0.27 - 4.36 )	1.09 ( 0.01 )	1.09 ( 0.34 )	0.12 ( -1.54 )	否	否	否	否	2	肛门失禁	GASTROINTESTINAL DISORDERS	胃肠系统疾病	33.74 ( 3.06 - 372.22 )	33.71 ( 21.16 )	11.9 ( 1.6 )	3.57 ( 1.37 )	否	否	否	是
WOUND INFECTION	2	伤口感染	INFECTIONS AND INFESTATIONS	感染及侵染类疾病	1.32 ( 0.33 - 5.26 )	1.32 ( 0.15 )	1.31 ( 0.41 )	0.39 ( -1.27 )	否	否	否	否	2	伤口感染	INFECTIONS AND INFESTATIONS	感染及侵染类疾病	11.25 ( 1.88 - 67.33 )	11.24 ( 11.19 )	7.14 ( 1.6 )	2.84 ( 0.8 )	否	否	否	是
ALPHA HAEMOLYTIC STREPTOCOCCAL INFECTION	2	α－溶血性链球菌感染	INFECTIONS AND INFESTATIONS	感染及侵染类疾病	15.06 ( 3.75 - 60.49 )	15.06 ( 26.09 )	14.97 ( 4.68 )	3.9 ( 2.23 )	否	否	是	是	2	α－溶血性链球菌感染	INFECTIONS AND INFESTATIONS	感染及侵染类疾病	11.25 ( 1.88 - 67.33 )	11.24 ( 11.19 )	7.14 ( 1.6 )	2.84 ( 0.8 )	否	否	否	是
WOUND SECRETION	2	伤口分泌	INJURY, POISONING AND PROCEDURAL COMPLICATIONS	各类损伤、中毒及操作并发症	4.21 ( 1.05 - 16.85 )	4.21 ( 4.88 )	4.2 ( 1.32 )	2.07 ( 0.4 )	否	否	否	是	2	伤口分泌	INJURY, POISONING AND PROCEDURAL COMPLICATIONS	各类损伤、中毒及操作并发症	Inf ( NaN - Inf )	Inf ( 33.71 )	17.85 ( 0 )	4.16 ( 1.8 )	否	否	否	是
OSTEOMYELITIS	2	骨髓炎	INFECTIONS AND INFESTATIONS	感染及侵染类疾病	0.9 ( 0.23 - 3.61 )	0.9 ( 0.02 )	0.9 ( 0.28 )	-0.15 ( -1.82 )	否	否	否	否	2	骨髓炎	INFECTIONS AND INFESTATIONS	感染及侵染类疾病	33.74 ( 3.06 - 372.22 )	33.71 ( 21.16 )	11.9 ( 1.6 )	3.57 ( 1.37 )	否	否	否	是
BICYTOPENIA	2	双系血细胞减少症	BLOOD AND LYMPHATIC SYSTEM DISORDERS	血液及淋巴系统疾病	5.1 ( 1.27 - 20.42 )	5.1 ( 6.57 )	5.09 ( 1.59 )	2.35 ( 0.68 )	否	否	否	是																									2	双系血细胞减少症	BLOOD AND LYMPHATIC SYSTEM DISORDERS	血液及淋巴系统疾病	28.4 ( 6.78 - 118.92 )	28.37 ( 49.52 )	26.66 ( 8.04 )	4.74 ( 3 )	否	否	是	是
THERAPY PARTIAL RESPONDER	2	治疗部分应答者	GENERAL DISORDERS AND ADMINISTRATION SITE CONDITIONS	全身性疾病及给药部位各种反应	0.62 ( 0.16 - 2.49 )	0.62 ( 0.46 )	0.62 ( 0.2 )	-0.68 ( -2.35 )	否	否	否	否
LARYNGITIS	2	喉炎	INFECTIONS AND INFESTATIONS	感染及侵染类疾病	1.3 ( 0.32 - 5.2 )	1.3 ( 0.14 )	1.3 ( 0.41 )	0.38 ( -1.29 )	否	否	否	否													2	喉炎	INFECTIONS AND INFESTATIONS	感染及侵染类疾病	3.74 ( 0.79 - 17.64 )	3.74 ( 3.22 )	3.19 ( 0.87 )	1.68 ( -0.2 )	否	否	否	否
MUSCLE CONTRACTURE	2	肌肉挛缩	MUSCULOSKELETAL AND CONNECTIVE TISSUE DISORDERS	各种肌肉骨骼及结缔组织疾病	7.73 ( 1.93 - 30.99 )	7.73 ( 11.68 )	7.71 ( 2.41 )	2.95 ( 1.28 )	否	否	是	是													1	肌肉挛缩	MUSCULOSKELETAL AND CONNECTIVE TISSUE DISORDERS	各种肌肉骨骼及结缔组织疾病	4.99 ( 0.52 - 48 )	4.99 ( 2.39 )	3.99 ( 0.6 )	2 ( -0.11 )	否	否	否	否	1	肌肉挛缩	MUSCULOSKELETAL AND CONNECTIVE TISSUE DISORDERS	各种肌肉骨骼及结缔组织疾病	10.14 ( 1.39 - 73.69 )	10.13 ( 8.04 )	9.92 ( 1.89 )	3.31 ( 1.59 )	否	否	否	是
MUCOUS STOOLS	2	粘液便	GASTROINTESTINAL DISORDERS	胃肠系统疾病	1.87 ( 0.47 - 7.48 )	1.87 ( 0.81 )	1.87 ( 0.59 )	0.9 ( -0.77 )	否	否	否	否	1	粘液便	GASTROINTESTINAL DISORDERS	胃肠系统疾病	1.05 ( 0.14 - 7.95 )	1.05 ( 0 )	1.05 ( 0.19 )	0.07 ( -1.73 )	否	否	否	否
NEPHROLITHIASIS	2	肾石症	RENAL AND URINARY DISORDERS	肾脏及泌尿系统疾病	0.27 ( 0.07 - 1.06 )	0.27 ( 4.05 )	0.27 ( 0.08 )	-1.91 ( -3.58 )	否	否	否	否																									1	肾结石	RENAL AND URINARY DISORDERS	肾脏及泌尿系统疾病	1.83 ( 0.26 - 13.09 )	1.83 ( 0.38 )	1.83 ( 0.35 )	0.87 ( -0.81 )	否	否	否	否
HEPATIC ENCEPHALOPATHY	2	肝性脑病	NERVOUS SYSTEM DISORDERS	各类神经系统疾病	1.68 ( 0.42 - 6.71 )	1.68 ( 0.55 )	1.68 ( 0.53 )	0.75 ( -0.92 )	否	否	否	否	1	肝性脑病	NERVOUS SYSTEM DISORDERS	各类神经系统疾病	8.43 ( 0.76 - 93.01 )	8.43 ( 4.36 )	5.95 ( 0.8 )	2.57 ( 0.37 )	否	否	否	是	1	肝性脑病	NERVOUS SYSTEM DISORDERS	各类神经系统疾病	1.87 ( 0.23 - 14.97 )	1.87 ( 0.36 )	1.77 ( 0.31 )	0.83 ( -1.07 )	否	否	否	否
PULMONARY OEDEMA	2	肺水肿	RESPIRATORY, THORACIC AND MEDIASTINAL DISORDERS	呼吸系统、胸及纵隔疾病	0.33 ( 0.08 - 1.34 )	0.34 ( 2.64 )	0.34 ( 0.11 )	-1.58 ( -3.24 )	否	否	否	否																									2	肺水肿	RESPIRATORY, THORACIC AND MEDIASTINAL DISORDERS	呼吸系统、胸及纵隔疾病	1.9 ( 0.47 - 7.61 )	1.9 ( 0.84 )	1.89 ( 0.59 )	0.92 ( -0.75 )	否	否	否	否
ADENOIDAL HYPERTROPHY	2	腺样体肥大	RESPIRATORY, THORACIC AND MEDIASTINAL DISORDERS	呼吸系统、胸及纵隔疾病	37.48 ( 9.27 - 151.49 )	37.48 ( 69.94 )	36.93 ( 11.48 )	5.21 ( 3.52 )	否	否	是	是																									2	腺样体肥大	RESPIRATORY, THORACIC AND MEDIASTINAL DISORDERS	呼吸系统、胸及纵隔疾病	14.69 ( 3.59 - 60.18 )	14.68 ( 24.64 )	14.22 ( 4.37 )	3.83 ( 2.12 )	否	否	是	是
VIRAL MYOCARDITIS	2	病毒性心肌炎	INFECTIONS AND INFESTATIONS	感染及侵染类疾病	48.62 ( 11.99 - 197.1 )	48.61 ( 91.44 )	47.68 ( 14.78 )	5.58 ( 3.89 )	否	否	是	是																									2	病毒性心肌炎	INFECTIONS AND INFESTATIONS	感染及侵染类疾病	170.4 ( 33.04 - 878.86 )	170.23 ( 240.34 )	121.88 ( 30.89 )	6.93 ( 4.97 )	否	否	是	是
MUSCLE STRENGTH ABNORMAL	2	肌力异常	INVESTIGATIONS	各类检查	15.89 ( 3.96 - 63.83 )	15.89 ( 27.72 )	15.79 ( 4.93 )	3.98 ( 2.31 )	否	否	是	是																									2	肌力异常	INVESTIGATIONS	各类检查	106.5 ( 22.6 - 501.85 )	106.4 ( 167.05 )	85.32 ( 23.32 )	6.41 ( 4.53 )	否	否	是	是
MUSCLE SPASTICITY	2	肌肉痉挛状态	NERVOUS SYSTEM DISORDERS	各类神经系统疾病	1.21 ( 0.3 - 4.84 )	1.21 ( 0.07 )	1.21 ( 0.38 )	0.27 ( -1.39 )	否	否	否	否																									2	肌肉痉挛状态	NERVOUS SYSTEM DISORDERS	各类神经系统疾病	8.43 ( 2.08 - 34.21 )	8.43 ( 12.84 )	8.28 ( 2.57 )	3.05 ( 1.36 )	否	否	是	是
OBESITY	2	肥胖	METABOLISM AND NUTRITION DISORDERS	代谢及营养类疾病	0.89 ( 0.22 - 3.55 )	0.89 ( 0.03 )	0.89 ( 0.28 )	-0.17 ( -1.84 )	否	否	否	否																									2	肥胖	METABOLISM AND NUTRITION DISORDERS	代谢及营养类疾病	1.3 ( 0.32 - 5.2 )	1.3 ( 0.13 )	1.29 ( 0.41 )	0.37 ( -1.3 )	否	否	否	否
HYPERMETROPIA	2	远视	EYE DISORDERS	眼器官疾病	14.53 ( 3.62 - 58.34 )	14.52 ( 25.04 )	14.45 ( 4.51 )	3.85 ( 2.18 )	否	否	是	是																									2	远视	EYE DISORDERS	眼器官疾病	40.57 ( 9.51 - 173.15 )	40.53 ( 70.41 )	37.09 ( 11.02 )	5.21 ( 3.44 )	否	否	是	是
EAR INFLAMMATION	2	耳炎	EAR AND LABYRINTH DISORDERS	耳及迷路类疾病	29.05 ( 7.21 - 117.15 )	29.05 ( 53.53 )	28.72 ( 8.94 )	4.84 ( 3.16 )	否	否	是	是																									2	耳炎	EAR AND LABYRINTH DISORDERS	耳及迷路类疾病	170.4 ( 33.04 - 878.86 )	170.23 ( 240.34 )	121.88 ( 30.89 )	6.93 ( 4.97 )	否	否	是	是
NOROVIRUS INFECTION	2	诺如病毒感染	INFECTIONS AND INFESTATIONS	感染及侵染类疾病	9.26 ( 2.31 - 37.15 )	9.26 ( 14.69 )	9.23 ( 2.89 )	3.21 ( 1.54 )	否	否	是	是	1	诺如病毒感染	INFECTIONS AND INFESTATIONS	感染及侵染类疾病	Inf ( NaN - Inf )	Inf ( 16.85 )	17.85 ( 0 )	4.16 ( 1.52 )	否	否	否	是	1	诺如病毒感染	INFECTIONS AND INFESTATIONS	感染及侵染类疾病	2.14 ( 0.26 - 17.39 )	2.14 ( 0.53 )	2 ( 0.35 )	1 ( -0.93 )	否	否	否	否
HEAD CIRCUMFERENCE ABNORMAL	2	头围异常	INVESTIGATIONS	各类检查	153.45 ( 36.77 - 640.39 )	153.42 ( 285.03 )	144.45 ( 43.71 )	7.17 ( 5.44 )	否	否	是	是	1	头围异常	INVESTIGATIONS	各类检查	4.21 ( 0.47 - 37.73 )	4.21 ( 1.96 )	3.57 ( 0.57 )	1.84 ( -0.2 )	否	否	否	否	1	头围异常	INVESTIGATIONS	各类检查	14.98 ( 0.94 - 239.48 )	14.97 ( 6.52 )	7.99 ( 0.79 )	3 ( 0.64 )	否	否	否	是
DEVICE ISSUE	2	装置问题	PRODUCT ISSUES	产品问题	0.11 ( 0.03 - 0.45 )	0.11 ( 13.8 )	0.11 ( 0.04 )	-3.13 ( -4.8 )	否	否	否	否	1	装置问题	PRODUCT ISSUES	产品问题	1.05 ( 0.14 - 7.95 )	1.05 ( 0 )	1.05 ( 0.19 )	0.07 ( -1.73 )	否	否	否	否	1	装置问题	PRODUCT ISSUES	产品问题	0.38 ( 0.05 - 2.79 )	0.38 ( 0.96 )	0.4 ( 0.08 )	-1.32 ( -3.05 )	否	否	否	否
DERMATITIS CONTACT	2	接触性皮炎	SKIN AND SUBCUTANEOUS TISSUE DISORDERS	皮肤及皮下组织类疾病	1.24 ( 0.31 - 4.97 )	1.24 ( 0.1 )	1.24 ( 0.39 )	0.31 ( -1.35 )	否	否	否	否													2	接触性皮炎	SKIN AND SUBCUTANEOUS TISSUE DISORDERS	皮肤及皮下组织类疾病	3 ( 0.66 - 13.68 )	2.99 ( 2.21 )	2.66 ( 0.75 )	1.41 ( -0.44 )	否	否	否	否
GLOMERULONEPHRITIS MEMBRANOUS	2	膜性肾小球肾炎	RENAL AND URINARY DISORDERS	肾脏及泌尿系统疾病	10.79 ( 2.69 - 43.29 )	10.79 ( 17.69 )	10.75 ( 3.36 )	3.43 ( 1.75 )	否	否	是	是													2	膜性肾小球肾炎	RENAL AND URINARY DISORDERS	肾脏及泌尿系统疾病	Inf ( NaN - Inf )	Inf ( 29.94 )	15.97 ( 0 )	4 ( 1.64 )	否	否	否	是
PRODUCT PACKAGING QUANTITY ISSUE	2	产品包装数量问题	PRODUCT ISSUES	产品问题	1.02 ( 0.25 - 4.06 )	1.02 ( 0 )	1.02 ( 0.32 )	0.02 ( -1.64 )	否	否	否	否	2	产品包装数量问题	PRODUCT ISSUES	产品问题	16.87 ( 2.37 - 119.81 )	16.85 ( 14.91 )	8.93 ( 1.73 )	3.16 ( 1.05 )	否	否	否	是
INCORRECT DOSE ADMINISTERED	2	给用了不正确的剂量	INJURY, POISONING AND PROCEDURAL COMPLICATIONS	各类损伤、中毒及操作并发症	0.05 ( 0.01 - 0.21 )	0.05 ( 33.89 )	0.05 ( 0.02 )	-4.23 ( -5.9 )	否	否	否	否	2	给用了不正确的剂量	INJURY, POISONING AND PROCEDURAL COMPLICATIONS	各类损伤、中毒及操作并发症	0.42 ( 0.1 - 1.69 )	0.42 ( 1.6 )	0.43 ( 0.13 )	-1.22 ( -2.91 )	否	否	否	否
OESOPHAGEAL HAEMORRHAGE	2	食管出血	GASTROINTESTINAL DISORDERS	胃肠系统疾病	12.43 ( 3.1 - 49.89 )	12.43 ( 20.91 )	12.37 ( 3.87 )	3.63 ( 1.96 )	否	否	是	是	1	食管出血	GASTROINTESTINAL DISORDERS	胃肠系统疾病	Inf ( NaN - Inf )	Inf ( 16.85 )	17.85 ( 0 )	4.16 ( 1.52 )	否	否	否	是	1	食管出血	GASTROINTESTINAL DISORDERS	胃肠系统疾病	14.98 ( 0.94 - 239.48 )	14.97 ( 6.52 )	7.99 ( 0.79 )	3 ( 0.64 )	否	否	否	是
SKIN TURGOR DECREASED	2	皮肤弹性降低	INVESTIGATIONS	各类检查	41.26 ( 10.2 - 166.94 )	41.25 ( 77.26 )	40.59 ( 12.6 )	5.34 ( 3.66 )	否	否	是	是	1	皮肤弹性降低	INVESTIGATIONS	各类检查	8.43 ( 0.76 - 93.01 )	8.43 ( 4.36 )	5.95 ( 0.8 )	2.57 ( 0.37 )	否	否	否	是	1	皮肤弹性降低	INVESTIGATIONS	各类检查	Inf ( NaN - Inf )	Inf ( 14.97 )	15.97 ( 0 )	4 ( 1.36 )	否	否	否	是
DRY SKIN	2	皮肤干燥	SKIN AND SUBCUTANEOUS TISSUE DISORDERS	皮肤及皮下组织类疾病	0.07 ( 0.02 - 0.28 )	0.07 ( 24.53 )	0.07 ( 0.02 )	-3.82 ( -5.49 )	否	否	否	否	1	皮肤干燥	SKIN AND SUBCUTANEOUS TISSUE DISORDERS	皮肤及皮下组织类疾病	1.3 ( 0.17 - 9.92 )	1.3 ( 0.06 )	1.28 ( 0.23 )	0.35 ( -1.47 )	否	否	否	否	1	皮肤干燥	SKIN AND SUBCUTANEOUS TISSUE DISORDERS	皮肤及皮下组织类疾病	0.17 ( 0.02 - 1.22 )	0.17 ( 4.01 )	0.18 ( 0.03 )	-2.48 ( -4.17 )	否	否	否	否
FAT TISSUE DECREASED	2	脂肪组织减少	GENERAL DISORDERS AND ADMINISTRATION SITE CONDITIONS	全身性疾病及给药部位各种反应	24.55 ( 6.1 - 98.87 )	24.55 ( 44.73 )	24.31 ( 7.58 )	4.6 ( 2.93 )	否	否	是	是	1	脂肪组织减少	GENERAL DISORDERS AND ADMINISTRATION SITE CONDITIONS	全身性疾病及给药部位各种反应	16.86 ( 1.05 - 269.67 )	16.85 ( 7.46 )	8.93 ( 0.88 )	3.16 ( 0.8 )	否	否	否	是	1	脂肪组织减少	GENERAL DISORDERS AND ADMINISTRATION SITE CONDITIONS	全身性疾病及给药部位各种反应	Inf ( NaN - Inf )	Inf ( 14.97 )	15.97 ( 0 )	4 ( 1.36 )	否	否	否	是
NEUTROPHIL PERCENTAGE INCREASED	2	中性粒细胞百分比升高	INVESTIGATIONS	各类检查	13.87 ( 3.45 - 55.69 )	13.87 ( 23.75 )	13.8 ( 4.31 )	3.79 ( 2.11 )	否	否	是	是	2	中性粒细胞百分比升高	INVESTIGATIONS	各类检查	Inf ( NaN - Inf )	Inf ( 33.71 )	17.85 ( 0 )	4.16 ( 1.8 )	否	否	否	是
MOANING	2	呻吟	GENERAL DISORDERS AND ADMINISTRATION SITE CONDITIONS	全身性疾病及给药部位各种反应	13.99 ( 3.48 - 56.17 )	13.99 ( 23.98 )	13.91 ( 4.35 )	3.8 ( 2.13 )	否	否	是	是	2	呻吟	GENERAL DISORDERS AND ADMINISTRATION SITE CONDITIONS	全身性疾病及给药部位各种反应	11.25 ( 1.88 - 67.33 )	11.24 ( 11.19 )	7.14 ( 1.6 )	2.84 ( 0.8 )	否	否	否	是
NITRITE URINE PRESENT	2	尿亚硝酸盐检出	INVESTIGATIONS	各类检查	22.73 ( 5.65 - 91.49 )	22.73 ( 41.16 )	22.53 ( 7.03 )	4.49 ( 2.82 )	否	否	是	是	2	尿亚硝酸盐检出	INVESTIGATIONS	各类检查	Inf ( NaN - Inf )	Inf ( 33.71 )	17.85 ( 0 )	4.16 ( 1.8 )	否	否	否	是
RASH MORBILLIFORM	2	麻疹样皮疹	SKIN AND SUBCUTANEOUS TISSUE DISORDERS	皮肤及皮下组织类疾病	5.21 ( 1.3 - 20.88 )	5.21 ( 6.79 )	5.2 ( 1.63 )	2.38 ( 0.71 )	否	否	否	是	2	麻疹样皮疹	SKIN AND SUBCUTANEOUS TISSUE DISORDERS	皮肤及皮下组织类疾病	Inf ( NaN - Inf )	Inf ( 33.71 )	17.85 ( 0 )	4.16 ( 1.8 )	否	否	否	是
FLAIL CHEST	2	连枷状胸	INJURY, POISONING AND PROCEDURAL COMPLICATIONS	各类损伤、中毒及操作并发症	163.68 ( 39.11 - 685 )	163.64 ( 303.09 )	153.48 ( 46.33 )	7.26 ( 5.52 )	否	否	是	是	2	连枷状胸	INJURY, POISONING AND PROCEDURAL COMPLICATIONS	各类损伤、中毒及操作并发症	Inf ( NaN - Inf )	Inf ( 33.71 )	17.85 ( 0 )	4.16 ( 1.8 )	否	否	否	是
NEUTROPHIL PERCENTAGE DECREASED	2	中性粒细胞百分比降低	INVESTIGATIONS	各类检查	30.12 ( 7.47 - 121.5 )	30.12 ( 55.62 )	29.77 ( 9.27 )	4.9 ( 3.21 )	否	否	是	是	1	中性粒细胞百分比降低	INVESTIGATIONS	各类检查	16.86 ( 1.05 - 269.67 )	16.85 ( 7.46 )	8.93 ( 0.88 )	3.16 ( 0.8 )	否	否	否	是	1	中性粒细胞百分比降低	INVESTIGATIONS	各类检查	14.98 ( 0.94 - 239.48 )	14.97 ( 6.52 )	7.99 ( 0.79 )	3 ( 0.64 )	否	否	否	是
LANGUAGE DISORDER	2	语言障碍	NERVOUS SYSTEM DISORDERS	各类神经系统疾病	4.44 ( 1.11 - 17.79 )	4.44 ( 5.33 )	4.44 ( 1.39 )	2.15 ( 0.48 )	否	否	否	是	1	语言障碍	NERVOUS SYSTEM DISORDERS	各类神经系统疾病	0.77 ( 0.1 - 5.69 )	0.77 ( 0.07 )	0.78 ( 0.15 )	-0.37 ( -2.13 )	否	否	否	否													1	语言障碍	NERVOUS SYSTEM DISORDERS	各类神经系统疾病	5.68 ( 0.79 - 40.85 )	5.67 ( 3.8 )	5.61 ( 1.08 )	2.49 ( 0.79 )	否	否	否	是
BONE MARROW FAILURE	2	骨髓功能衰竭	BLOOD AND LYMPHATIC SYSTEM DISORDERS	血液及淋巴系统疾病	0.85 ( 0.21 - 3.41 )	0.85 ( 0.05 )	0.85 ( 0.27 )	-0.23 ( -1.9 )	否	否	否	否																									2	骨髓功能衰竭	BLOOD AND LYMPHATIC SYSTEM DISORDERS	血液及淋巴系统疾病	1.81 ( 0.45 - 7.27 )	1.81 ( 0.72 )	1.81 ( 0.57 )	0.85 ( -0.82 )	否	否	否	否
AGRANULOCYTOSIS	2	粒细胞缺乏症	BLOOD AND LYMPHATIC SYSTEM DISORDERS	血液及淋巴系统疾病	0.75 ( 0.19 - 2.99 )	0.75 ( 0.17 )	0.75 ( 0.23 )	-0.42 ( -2.09 )	否	否	否	否																									2	粒细胞缺乏症	BLOOD AND LYMPHATIC SYSTEM DISORDERS	血液及淋巴系统疾病	3.61 ( 0.9 - 14.53 )	3.61 ( 3.74 )	3.58 ( 1.12 )	1.84 ( 0.16 )	否	否	否	是
ASPHYXIA	2	窒息	RESPIRATORY, THORACIC AND MEDIASTINAL DISORDERS	呼吸系统、胸及纵隔疾病	1.39 ( 0.35 - 5.57 )	1.39 ( 0.22 )	1.39 ( 0.44 )	0.48 ( -1.19 )	否	否	否	否	1	窒息	RESPIRATORY, THORACIC AND MEDIASTINAL DISORDERS	呼吸系统、胸及纵隔疾病	1.2 ( 0.16 - 9.16 )	1.2 ( 0.03 )	1.19 ( 0.22 )	0.25 ( -1.56 )	否	否	否	否	1	窒息	RESPIRATORY, THORACIC AND MEDIASTINAL DISORDERS	呼吸系统、胸及纵隔疾病	0.79 ( 0.11 - 5.89 )	0.79 ( 0.05 )	0.8 ( 0.15 )	-0.32 ( -2.11 )	否	否	否	否
SPLENOMEGALY	2	脾肿大	BLOOD AND LYMPHATIC SYSTEM DISORDERS	血液及淋巴系统疾病	1.17 ( 0.29 - 4.67 )	1.17 ( 0.05 )	1.17 ( 0.37 )	0.22 ( -1.44 )	否	否	否	否	1	脾肿大	BLOOD AND LYMPHATIC SYSTEM DISORDERS	血液及淋巴系统疾病	2.41 ( 0.3 - 19.58 )	2.41 ( 0.72 )	2.23 ( 0.39 )	1.16 ( -0.77 )	否	否	否	否	1	脾肿大	BLOOD AND LYMPHATIC SYSTEM DISORDERS	血液及淋巴系统疾病	1.66 ( 0.21 - 13.14 )	1.66 ( 0.24 )	1.6 ( 0.28 )	0.68 ( -1.2 )	否	否	否	否
IMMUNOGLOBULINS INCREASED	2	免疫球蛋白增加	INVESTIGATIONS	各类检查	27.28 ( 6.77 - 109.93 )	27.27 ( 50.07 )	26.99 ( 8.41 )	4.75 ( 3.07 )	否	否	是	是	2	免疫球蛋白增加	INVESTIGATIONS	各类检查	Inf ( NaN - Inf )	Inf ( 33.71 )	17.85 ( 0 )	4.16 ( 1.8 )	否	否	否	是
HYPERCREATININAEMIA	2	高肌酐血症	METABOLISM AND NUTRITION DISORDERS	代谢及营养类疾病	25.98 ( 6.45 - 104.66 )	25.98 ( 47.52 )	25.71 ( 8.01 )	4.68 ( 3.01 )	否	否	是	是													2	高肌酐血症	METABOLISM AND NUTRITION DISORDERS	代谢及营养类疾病	29.96 ( 2.72 - 330.5 )	29.94 ( 18.65 )	10.65 ( 1.43 )	3.41 ( 1.21 )	否	否	否	是
BASE EXCESS ABNORMAL	2	碱剩余异常	INVESTIGATIONS	各类检查	4910.33 ( 445.2 - 54158.98 )	4909.31 ( 3271.54 )	1637.1 ( 219.65 )	10.68 ( 8.47 )	否	否	是	是													2	碱剩余异常	INVESTIGATIONS	各类检查	Inf ( NaN - Inf )	Inf ( 29.94 )	15.97 ( 0 )	4 ( 1.64 )	否	否	否	是
MEAN CELL HAEMOGLOBIN	2	平均细胞血红蛋白	INVESTIGATIONS	各类检查	114.19 ( 27.66 - 471.46 )	114.17 ( 214.39 )	109.14 ( 33.32 )	6.77 ( 5.05 )	否	否	是	是													2	平均细胞血红蛋白	INVESTIGATIONS	各类检查	Inf ( NaN - Inf )	Inf ( 29.94 )	15.97 ( 0 )	4 ( 1.64 )	否	否	否	是
TRANSAMINASES DECREASED	2	转氨酶降低	INVESTIGATIONS	各类检查	258.44 ( 60.19 - 1109.7 )	258.38 ( 463.94 )	233.87 ( 69.1 )	7.87 ( 6.09 )	否	否	是	是													2	转氨酶降低	INVESTIGATIONS	各类检查	Inf ( NaN - Inf )	Inf ( 29.94 )	15.97 ( 0 )	4 ( 1.64 )	否	否	否	是
RETICULOCYTE COUNT DECREASED	2	网织红细胞计数降低	INVESTIGATIONS	各类检查	45.47 ( 11.22 - 184.16 )	45.46 ( 85.38 )	44.65 ( 13.85 )	5.48 ( 3.79 )	否	否	是	是													2	网织红细胞计数降低	INVESTIGATIONS	各类检查	29.96 ( 2.72 - 330.5 )	29.94 ( 18.65 )	10.65 ( 1.43 )	3.41 ( 1.21 )	否	否	否	是
RED BLOOD CELL ABNORMALITY	2	红细胞异常	BLOOD AND LYMPHATIC SYSTEM DISORDERS	血液及淋巴系统疾病	13.99 ( 3.48 - 56.17 )	13.99 ( 23.98 )	13.91 ( 4.35 )	3.8 ( 2.13 )	否	否	是	是													2	红细胞异常	BLOOD AND LYMPHATIC SYSTEM DISORDERS	血液及淋巴系统疾病	29.96 ( 2.72 - 330.5 )	29.94 ( 18.65 )	10.65 ( 1.43 )	3.41 ( 1.21 )	否	否	否	是
BRAIN NATRIURETIC PEPTIDE INCREASED	2	脑利尿钠肽升高	INVESTIGATIONS	各类检查	3.98 ( 0.99 - 15.93 )	3.98 ( 4.45 )	3.97 ( 1.24 )	1.99 ( 0.32 )	否	否	否	是	2	脑利尿钠肽升高	INVESTIGATIONS	各类检查	11.25 ( 1.88 - 67.33 )	11.24 ( 11.19 )	7.14 ( 1.6 )	2.84 ( 0.8 )	否	否	否	是
BREATH SOUNDS ABSENT	1	呼吸音消失	INVESTIGATIONS	各类检查	54.55 ( 7.52 - 395.81 )	54.55 ( 51.42 )	53.38 ( 10.17 )	5.74 ( 4.02 )	否	否	是	是	1	呼吸音消失	INVESTIGATIONS	各类检查	Inf ( NaN - Inf )	Inf ( 16.85 )	17.85 ( 0 )	4.16 ( 1.52 )	否	否	否	是
ADVERSE EVENT	1	不良事件	GENERAL DISORDERS AND ADMINISTRATION SITE CONDITIONS	全身性疾病及给药部位各种反应	0.09 ( 0.01 - 0.61 )	0.09 ( 9.65 )	0.09 ( 0.02 )	-3.53 ( -5.2 )	否	否	否	否
GASTRITIS	1	胃炎	GASTROINTESTINAL DISORDERS	胃肠系统疾病	0.3 ( 0.04 - 2.17 )	0.31 ( 1.58 )	0.31 ( 0.06 )	-1.71 ( -3.38 )	否	否	否	否													1	胃炎	GASTROINTESTINAL DISORDERS	胃肠系统疾病	2.5 ( 0.3 - 20.74 )	2.5 ( 0.77 )	2.28 ( 0.39 )	1.19 ( -0.76 )	否	否	否	否
HAEMANGIOMA	1	血管瘤	NEOPLASMS BENIGN, MALIGNANT AND UNSPECIFIED (INCL CYSTS AND POLYPS)	良性、恶性及性质不明的肿瘤（包括囊状和息肉状）	3.71 ( 0.52 - 26.37 )	3.71 ( 1.97 )	3.7 ( 0.72 )	1.89 ( 0.22 )	否	否	否	是													1	血管瘤	NEOPLASMS BENIGN, MALIGNANT AND UNSPECIFIED (INCL CYSTS AND POLYPS)	良性、恶性及性质不明的肿瘤（包括囊状和息肉状）	4.99 ( 0.52 - 48 )	4.99 ( 2.39 )	3.99 ( 0.6 )	2 ( -0.11 )	否	否	否	否
PULMONARY FUNCTION TEST ABNORMAL	1	肺功能检查异常	INVESTIGATIONS	各类检查	3.06 ( 0.43 - 21.79 )	3.06 ( 1.39 )	3.06 ( 0.59 )	1.61 ( -0.05 )	否	否	否	否													1	肺功能检查异常	INVESTIGATIONS	各类检查	Inf ( NaN - Inf )	Inf ( 14.97 )	15.97 ( 0 )	4 ( 1.36 )	否	否	否	是
IMPAIRED GASTRIC EMPTYING	1	胃排空障碍	GASTROINTESTINAL DISORDERS	胃肠系统疾病	0.78 ( 0.11 - 5.51 )	0.78 ( 0.07 )	0.78 ( 0.15 )	-0.37 ( -2.03 )	否	否	否	否													1	胃排空障碍	GASTROINTESTINAL DISORDERS	胃肠系统疾病	2.5 ( 0.3 - 20.74 )	2.5 ( 0.77 )	2.28 ( 0.39 )	1.19 ( -0.76 )	否	否	否	否
HAEMATOMA	1	血肿	VASCULAR DISORDERS	血管与淋巴管类疾病	0.3 ( 0.04 - 2.12 )	0.3 ( 1.65 )	0.3 ( 0.06 )	-1.74 ( -3.41 )	否	否	否	否													1	血肿	VASCULAR DISORDERS	血管与淋巴管类疾病	0.43 ( 0.06 - 3.12 )	0.43 ( 0.74 )	0.44 ( 0.08 )	-1.17 ( -2.91 )	否	否	否	否
DIAPHRAGMATIC ABNORMAL RELAXATION	1	隔膜异常松弛	RESPIRATORY, THORACIC AND MEDIASTINAL DISORDERS	呼吸系统、胸及纵隔疾病	2454.91 ( 153.53 - 39252.69 )	2454.65 ( 1226.33 )	1227.83 ( 120.74 )	10.26 ( 7.91 )	否	否	是	是
AORTIC DILATATION	1	主动脉扩张	VASCULAR DISORDERS	血管与淋巴管类疾病	6.9 ( 0.97 - 49.09 )	6.9 ( 5.03 )	6.88 ( 1.33 )	2.78 ( 1.11 )	否	否	否	是
EXTRA DOSE ADMINISTERED	1	给用了额外剂量	INJURY, POISONING AND PROCEDURAL COMPLICATIONS	各类损伤、中毒及操作并发症	0.16 ( 0.02 - 1.11 )	0.16 ( 4.58 )	0.16 ( 0.03 )	-2.68 ( -4.35 )	否	否	否	否													1	给用了额外剂量	INJURY, POISONING AND PROCEDURAL COMPLICATIONS	各类损伤、中毒及操作并发症	0.4 ( 0.06 - 2.95 )	0.4 ( 0.85 )	0.42 ( 0.08 )	-1.25 ( -2.98 )	否	否	否	否
SKIN WRINKLING	1	皮肤皱纹	SKIN AND SUBCUTANEOUS TISSUE DISORDERS	皮肤及皮下组织类疾病	2.4 ( 0.34 - 17.04 )	2.4 ( 0.81 )	2.4 ( 0.46 )	1.26 ( -0.41 )	否	否	否	否	1	皮肤皱纹	SKIN AND SUBCUTANEOUS TISSUE DISORDERS	皮肤及皮下组织类疾病	16.86 ( 1.05 - 269.67 )	16.85 ( 7.46 )	8.93 ( 0.88 )	3.16 ( 0.8 )	否	否	否	是
STAPHYLOCOCCAL SKIN INFECTION	1	皮肤葡萄球菌感染	INFECTIONS AND INFESTATIONS	感染及侵染类疾病	6.17 ( 0.87 - 43.9 )	6.17 ( 4.32 )	6.15 ( 1.19 )	2.62 ( 0.95 )	否	否	否	是
AGGRESSION	1	攻击	PSYCHIATRIC DISORDERS	精神病类	0.2 ( 0.03 - 1.41 )	0.2 ( 3.25 )	0.2 ( 0.04 )	-2.33 ( -4 )	否	否	否	否																									1	攻击	PSYCHIATRIC DISORDERS	精神病类	0.2 ( 0.03 - 1.4 )	0.2 ( 3.29 )	0.2 ( 0.04 )	-2.34 ( -4.01 )	否	否	否	否
INCREASED VISCOSITY OF BRONCHIAL SECRETION	1	支气管分泌物粘性增加	RESPIRATORY, THORACIC AND MEDIASTINAL DISORDERS	呼吸系统、胸及纵隔疾病	11.31 ( 1.59 - 80.68 )	11.31 ( 9.36 )	11.26 ( 2.18 )	3.49 ( 1.82 )	否	否	是	是
LIVER FUNCTION TEST DECREASED	1	肝脏功能检查值降低	INVESTIGATIONS	各类检查	12.09 ( 1.7 - 86.28 )	12.09 ( 10.12 )	12.04 ( 2.33 )	3.59 ( 1.91 )	否	否	是	是
EYE SWELLING	1	眼肿	EYE DISORDERS	眼器官疾病	0.2 ( 0.03 - 1.42 )	0.2 ( 3.19 )	0.2 ( 0.04 )	-2.32 ( -3.98 )	否	否	否	否																									1	眼肿	EYE DISORDERS	眼器官疾病	0.55 ( 0.08 - 3.91 )	0.55 ( 0.37 )	0.55 ( 0.11 )	-0.86 ( -2.53 )	否	否	否	否
GLOMERULONEPHRITIS	1	肾小球肾炎	RENAL AND URINARY DISORDERS	肾脏及泌尿系统疾病	3.1 ( 0.44 - 22.01 )	3.1 ( 1.42 )	3.09 ( 0.6 )	1.63 ( -0.04 )	否	否	否	否																									1	肾小球肾炎	RENAL AND URINARY DISORDERS	肾脏及泌尿系统疾病	10.38 ( 1.43 - 75.53 )	10.38 ( 8.27 )	10.16 ( 1.93 )	3.34 ( 1.62 )	否	否	否	是
HYPOPROTEINAEMIA	1	低蛋白血症	METABOLISM AND NUTRITION DISORDERS	代谢及营养类疾病	4.46 ( 0.63 - 31.69 )	4.45 ( 2.67 )	4.45 ( 0.86 )	2.15 ( 0.48 )	否	否	否	是																									1	低蛋白血症	METABOLISM AND NUTRITION DISORDERS	代谢及营养类疾病	11.2 ( 1.54 - 81.65 )	11.2 ( 9.05 )	10.94 ( 2.08 )	3.45 ( 1.72 )	否	否	是	是
TROPONIN	1	肌钙蛋白	INVESTIGATIONS	各类检查	188.84 ( 24.7 - 1443.72 )	188.82 ( 173.48 )	175.4 ( 31.98 )	7.45 ( 5.63 )	否	否	是	是
PNEUMONITIS	1	肺部炎症	RESPIRATORY, THORACIC AND MEDIASTINAL DISORDERS	呼吸系统、胸及纵隔疾病	0.22 ( 0.03 - 1.57 )	0.22 ( 2.74 )	0.22 ( 0.04 )	-2.17 ( -3.84 )	否	否	否	否																									1	肺部炎症	RESPIRATORY, THORACIC AND MEDIASTINAL DISORDERS	呼吸系统、胸及纵隔疾病	2.66 ( 0.37 - 19.01 )	2.66 ( 1.03 )	2.65 ( 0.51 )	1.41 ( -0.28 )	否	否	否	否
EXERCISE ELECTROCARDIOGRAM ABNORMAL	1	运动心电图异常	INVESTIGATIONS	各类检查	188.84 ( 24.7 - 1443.72 )	188.82 ( 173.48 )	175.4 ( 31.98 )	7.45 ( 5.63 )	否	否	是	是
INTRACRANIAL PRESSURE INCREASED	1	颅内压力增高	NERVOUS SYSTEM DISORDERS	各类神经系统疾病	1.35 ( 0.19 - 9.56 )	1.35 ( 0.09 )	1.34 ( 0.26 )	0.43 ( -1.24 )	否	否	否	否	1	颅内压力增高	NERVOUS SYSTEM DISORDERS	各类神经系统疾病	2.11 ( 0.26 - 16.86 )	2.11 ( 0.52 )	1.98 ( 0.35 )	0.99 ( -0.91 )	否	否	否	否
HAEMATOLOGY TEST ABNORMAL	1	血液学化验异常	INVESTIGATIONS	各类检查	25.31 ( 3.53 - 181.51 )	25.31 ( 23.11 )	25.06 ( 4.82 )	4.65 ( 2.96 )	否	否	是	是													1	血液学检测异常	INVESTIGATIONS	各类检查	Inf ( NaN - Inf )	Inf ( 14.97 )	15.97 ( 0 )	4 ( 1.36 )	否	否	否	是
HYPERREFLEXIA	1	反射亢进	NERVOUS SYSTEM DISORDERS	各类神经系统疾病	2.28 ( 0.32 - 16.18 )	2.28 ( 0.72 )	2.28 ( 0.44 )	1.19 ( -0.48 )	否	否	否	否																									1	反射亢进	NERVOUS SYSTEM DISORDERS	各类神经系统疾病	2.86 ( 0.4 - 20.43 )	2.86 ( 1.2 )	2.84 ( 0.55 )	1.51 ( -0.18 )	否	否	否	否
OCULAR HYPERAEMIA	1	眼充血	EYE DISORDERS	眼器官疾病	0.15 ( 0.02 - 1.04 )	0.15 ( 5 )	0.15 ( 0.03 )	-2.77 ( -4.44 )	否	否	否	否																									1	眼充血	EYE DISORDERS	眼器官疾病	0.41 ( 0.06 - 2.89 )	0.41 ( 0.86 )	0.41 ( 0.08 )	-1.29 ( -2.96 )	否	否	否	否
PHARYNGEAL INFLAMMATION	1	咽部炎症	RESPIRATORY, THORACIC AND MEDIASTINAL DISORDERS	呼吸系统、胸及纵隔疾病	5.27 ( 0.74 - 37.48 )	5.27 ( 3.45 )	5.26 ( 1.02 )	2.39 ( 0.72 )	否	否	否	是																									1	咽部炎症	RESPIRATORY, THORACIC AND MEDIASTINAL DISORDERS	呼吸系统、胸及纵隔疾病	12.52 ( 1.71 - 91.53 )	12.52 ( 10.29 )	12.19 ( 2.31 )	3.61 ( 1.87 )	否	否	是	是
INTENTIONAL PRODUCT USE ISSUE	1	故意导致的产品使用问题	INJURY, POISONING AND PROCEDURAL COMPLICATIONS	各类损伤、中毒及操作并发症	0.04 ( 0.01 - 0.29 )	0.04 ( 22.62 )	0.04 ( 0.01 )	-4.62 ( -6.28 )	否	否	否	否																									1	故意导致的产品使用问题	INJURY, POISONING AND PROCEDURAL COMPLICATIONS	各类损伤、中毒及操作并发症	0.29 ( 0.04 - 2.08 )	0.29 ( 1.71 )	0.29 ( 0.06 )	-1.77 ( -3.44 )	否	否	否	否
NASAL DRYNESS	1	鼻干燥	RESPIRATORY, THORACIC AND MEDIASTINAL DISORDERS	呼吸系统、胸及纵隔疾病	1.17 ( 0.17 - 8.33 )	1.17 ( 0.03 )	1.17 ( 0.23 )	0.23 ( -1.44 )	否	否	否	否
GASTROSTOMY	1	胃造瘘术	SURGICAL AND MEDICAL PROCEDURES	各种手术及医疗操作	4.63 ( 0.65 - 32.95 )	4.63 ( 2.84 )	4.62 ( 0.9 )	2.21 ( 0.54 )	否	否	否	是													1	胃造瘘术	SURGICAL AND MEDICAL PROCEDURES	各种手术及医疗操作	0.88 ( 0.12 - 6.62 )	0.88 ( 0.02 )	0.89 ( 0.16 )	-0.17 ( -1.97 )	否	否	否	否
NUTRITIONAL SUPPLEMENTATION	1	营养补充	SURGICAL AND MEDICAL PROCEDURES	各种手术及医疗操作	72.2 ( 9.88 - 527.53 )	72.2 ( 68.2 )	70.16 ( 13.29 )	6.13 ( 4.4 )	否	否	是	是	1	营养补充	SURGICAL AND MEDICAL PROCEDURES	各种手术及医疗操作	Inf ( NaN - Inf )	Inf ( 16.85 )	17.85 ( 0 )	4.16 ( 1.52 )	否	否	否	是
RESPIRATORY THERAPY	1	呼吸疗法	SURGICAL AND MEDICAL PROCEDURES	各种手术及医疗操作	245.49 ( 31.42 - 1917.97 )	245.47 ( 221.34 )	223.24 ( 39.97 )	7.8 ( 5.94 )	否	否	是	是	1	呼吸疗法	SURGICAL AND MEDICAL PROCEDURES	各种手术及医疗操作	Inf ( NaN - Inf )	Inf ( 16.85 )	17.85 ( 0 )	4.16 ( 1.52 )	否	否	否	是
SYRINGE ISSUE	1	针管问题	PRODUCT ISSUES	产品问题	0.23 ( 0.03 - 1.64 )	0.23 ( 2.56 )	0.23 ( 0.04 )	-2.11 ( -3.78 )	否	否	否	否	1	针管问题	PRODUCT ISSUES	产品问题	1.3 ( 0.17 - 9.92 )	1.3 ( 0.06 )	1.28 ( 0.23 )	0.35 ( -1.47 )	否	否	否	否
RASH PAPULAR	1	丘疹样皮疹	SKIN AND SUBCUTANEOUS TISSUE DISORDERS	皮肤及皮下组织类疾病	0.29 ( 0.04 - 2.04 )	0.29 ( 1.78 )	0.29 ( 0.06 )	-1.8 ( -3.47 )	否	否	否	否	1	丘疹样皮疹	SKIN AND SUBCUTANEOUS TISSUE DISORDERS	皮肤及皮下组织类疾病	3.37 ( 0.39 - 28.87 )	3.37 ( 1.39 )	2.98 ( 0.49 )	1.57 ( -0.42 )	否	否	否	否
FRUSTRATION TOLERANCE DECREASED	1	挫折承受力降低	PSYCHIATRIC DISORDERS	精神病类	0.55 ( 0.08 - 3.9 )	0.55 ( 0.37 )	0.55 ( 0.11 )	-0.86 ( -2.53 )	否	否	否	否
COGNITIVE DISORDER	1	认知障碍	NERVOUS SYSTEM DISORDERS	各类神经系统疾病	0.14 ( 0.02 - 1.01 )	0.14 ( 5.15 )	0.14 ( 0.03 )	-2.81 ( -4.47 )	否	否	否	否													1	认知障碍	NERVOUS SYSTEM DISORDERS	各类神经系统疾病	0.52 ( 0.07 - 3.79 )	0.52 ( 0.44 )	0.53 ( 0.1 )	-0.91 ( -2.65 )	否	否	否	否
INCORRECT ROUTE OF PRODUCT ADMINISTRATION	1	产品给用途径不当	INJURY, POISONING AND PROCEDURAL COMPLICATIONS	各类损伤、中毒及操作并发症	0.21 ( 0.03 - 1.53 )	0.21 ( 2.87 )	0.21 ( 0.04 )	-2.22 ( -3.88 )	否	否	否	否	1	产品给用途径不当	INJURY, POISONING AND PROCEDURAL COMPLICATIONS	各类损伤、中毒及操作并发症	0.53 ( 0.07 - 3.85 )	0.53 ( 0.41 )	0.54 ( 0.1 )	-0.89 ( -2.62 )	否	否	否	否
PNEUMONIA MORAXELLA	1	莫拉菌性肺炎	INFECTIONS AND INFESTATIONS	感染及侵染类疾病	79.19 ( 10.81 - 580.17 )	79.18 ( 74.78 )	76.74 ( 14.5 )	6.26 ( 4.52 )	否	否	是	是													1	莫拉菌性肺炎	INFECTIONS AND INFESTATIONS	感染及侵染类疾病	14.98 ( 0.94 - 239.48 )	14.97 ( 6.52 )	7.99 ( 0.79 )	3 ( 0.64 )	否	否	否	是
RENAL INJURY	1	肾损伤	RENAL AND URINARY DISORDERS	肾脏及泌尿系统疾病	0.11 ( 0.02 - 0.8 )	0.11 ( 7.03 )	0.11 ( 0.02 )	-3.16 ( -4.82 )	否	否	否	否													1	肾损伤	RENAL AND URINARY DISORDERS	肾脏及泌尿系统疾病	14.98 ( 0.94 - 239.48 )	14.97 ( 6.52 )	7.99 ( 0.79 )	3 ( 0.64 )	否	否	否	是
POOR VENOUS ACCESS	1	静脉通路不良	VASCULAR DISORDERS	血管与淋巴管类疾病	0.43 ( 0.06 - 3.03 )	0.43 ( 0.77 )	0.43 ( 0.08 )	-1.23 ( -2.9 )	否	否	否	否													1	静脉通路不良	VASCULAR DISORDERS	血管与淋巴管类疾病	0.71 ( 0.1 - 5.3 )	0.71 ( 0.11 )	0.73 ( 0.14 )	-0.46 ( -2.23 )	否	否	否	否
RESPIRATORY ALKALOSIS	1	呼吸性碱中毒	RESPIRATORY, THORACIC AND MEDIASTINAL DISORDERS	呼吸系统、胸及纵隔疾病	4.48 ( 0.63 - 31.86 )	4.48 ( 2.7 )	4.47 ( 0.87 )	2.16 ( 0.49 )	否	否	否	是													1	呼吸性碱中毒	RESPIRATORY, THORACIC AND MEDIASTINAL DISORDERS	呼吸系统、胸及纵隔疾病	1.36 ( 0.18 - 10.55 )	1.36 ( 0.09 )	1.33 ( 0.24 )	0.41 ( -1.44 )	否	否	否	否
MOUTH ULCERATION	1	口腔溃疡	GASTROINTESTINAL DISORDERS	胃肠系统疾病	0.31 ( 0.04 - 2.22 )	0.31 ( 1.51 )	0.31 ( 0.06 )	-1.68 ( -3.34 )	否	否	否	否																									1	口腔溃疡	GASTROINTESTINAL DISORDERS	胃肠系统疾病	1.22 ( 0.17 - 8.71 )	1.22 ( 0.04 )	1.22 ( 0.24 )	0.29 ( -1.38 )	否	否	否	否
NECROSIS	1	坏死	GENERAL DISORDERS AND ADMINISTRATION SITE CONDITIONS	全身性疾病及给药部位各种反应	1.48 ( 0.21 - 10.49 )	1.48 ( 0.15 )	1.48 ( 0.29 )	0.56 ( -1.11 )	否	否	否	否
SKIN PLAQUE	1	皮肤斑块	SKIN AND SUBCUTANEOUS TISSUE DISORDERS	皮肤及皮下组织类疾病	0.54 ( 0.08 - 3.82 )	0.54 ( 0.4 )	0.54 ( 0.1 )	-0.9 ( -2.56 )	否	否	否	否
CARDIAC DYSFUNCTION	1	心功能失调	CARDIAC DISORDERS	心脏器官疾病	1.06 ( 0.15 - 7.54 )	1.06 ( 0 )	1.06 ( 0.21 )	0.09 ( -1.58 )	否	否	否	否													1	心功能失调	CARDIAC DISORDERS	心脏器官疾病	1.15 ( 0.15 - 8.81 )	1.15 ( 0.02 )	1.14 ( 0.21 )	0.19 ( -1.64 )	否	否	否	否
RETICULOCYTOSIS	1	网织细胞过多症	BLOOD AND LYMPHATIC SYSTEM DISORDERS	血液及淋巴系统疾病	36.64 ( 5.09 - 263.97 )	36.64 ( 34.15 )	36.11 ( 6.92 )	5.17 ( 3.47 )	否	否	是	是
CARDIAC INDEX DECREASED	1	心脏指数降低	INVESTIGATIONS	各类检查	98.2 ( 13.3 - 724.79 )	98.19 ( 92.5 )	94.45 ( 17.73 )	6.56 ( 4.81 )	否	否	是	是
VITAMIN D DECREASED	1	维生素 D 降低	INVESTIGATIONS	各类检查	0.79 ( 0.11 - 5.64 )	0.79 ( 0.05 )	0.79 ( 0.15 )	-0.33 ( -2 )	否	否	否	否
IMMUNOSUPPRESSION	1	免疫抑制	IMMUNE SYSTEM DISORDERS	免疫系统疾病	0.67 ( 0.09 - 4.72 )	0.67 ( 0.17 )	0.67 ( 0.13 )	-0.59 ( -2.25 )	否	否	否	否																									1	免疫抑制	IMMUNE SYSTEM DISORDERS	免疫系统疾病	4.02 ( 0.56 - 28.79 )	4.01 ( 2.24 )	3.99 ( 0.77 )	2 ( 0.31 )	否	否	否	是
INFECTION SUSCEPTIBILITY INCREASED	1	感染易感性增加	INFECTIONS AND INFESTATIONS	感染及侵染类疾病	2.33 ( 0.33 - 16.57 )	2.33 ( 0.76 )	2.33 ( 0.45 )	1.22 ( -0.45 )	否	否	否	否																									1	感染易感性增加	INFECTIONS AND INFESTATIONS	感染及侵染类疾病	21.29 ( 2.86 - 158.71 )	21.28 ( 18.41 )	20.31 ( 3.78 )	4.34 ( 2.57 )	否	否	是	是
SARCOPENIA	1	肌肉衰减征	MUSCULOSKELETAL AND CONNECTIVE TISSUE DISORDERS	各种肌肉骨骼及结缔组织疾病	12.79 ( 1.79 - 91.24 )	12.78 ( 10.81 )	12.72 ( 2.46 )	3.67 ( 1.99 )	否	否	是	是																									1	肌肉衰减征	MUSCULOSKELETAL AND CONNECTIVE TISSUE DISORDERS	各种肌肉骨骼及结缔组织疾病	212.9 ( 19.3 - 2348.94 )	212.79 ( 140.53 )	142.19 ( 19.07 )	7.15 ( 4.95 )	否	否	是	是
HEAD LAG	1	头后仰	INVESTIGATIONS	各类检查	613.73 ( 68.59 - 5491.67 )	613.66 ( 489.33 )	491.13 ( 78.5 )	8.94 ( 6.9 )	否	否	是	是	1	头后仰	INVESTIGATIONS	各类检查	Inf ( NaN - Inf )	Inf ( 16.85 )	17.85 ( 0 )	4.16 ( 1.52 )	否	否	否	是
PARVOVIRUS INFECTION	1	细小病毒感染	INFECTIONS AND INFESTATIONS	感染及侵染类疾病	23.6 ( 3.29 - 169.18 )	23.6 ( 21.44 )	23.39 ( 4.5 )	4.55 ( 2.86 )	否	否	是	是	1	细小病毒感染	INFECTIONS AND INFESTATIONS	感染及侵染类疾病	16.86 ( 1.05 - 269.67 )	16.85 ( 7.46 )	8.93 ( 0.88 )	3.16 ( 0.8 )	否	否	否	是
MYELOSUPPRESSION	1	骨髓抑制	BLOOD AND LYMPHATIC SYSTEM DISORDERS	血液及淋巴系统疾病	0.15 ( 0.02 - 1.06 )	0.15 ( 4.87 )	0.15 ( 0.03 )	-2.75 ( -4.41 )	否	否	否	否	1	骨髓抑制	BLOOD AND LYMPHATIC SYSTEM DISORDERS	血液及淋巴系统疾病	0.47 ( 0.06 - 3.41 )	0.47 ( 0.59 )	0.48 ( 0.09 )	-1.05 ( -2.78 )	否	否	否	否
CYTOKINE STORM	1	细胞因子风暴	IMMUNE SYSTEM DISORDERS	免疫系统疾病	6.63 ( 0.93 - 47.23 )	6.63 ( 4.77 )	6.62 ( 1.28 )	2.73 ( 1.05 )	否	否	否	是	1	细胞因子风暴	IMMUNE SYSTEM DISORDERS	免疫系统疾病	5.62 ( 0.58 - 54.05 )	5.62 ( 2.85 )	4.46 ( 0.67 )	2.16 ( 0.05 )	否	否	否	是
ANKLE DEFORMITY	1	踝畸形	MUSCULOSKELETAL AND CONNECTIVE TISSUE DISORDERS	各种肌肉骨骼及结缔组织疾病	16.93 ( 2.37 - 121.02 )	16.93 ( 14.89 )	16.82 ( 3.24 )	4.07 ( 2.39 )	否	否	是	是
MOTOR NEURONE DISEASE	1	运动神经元疾病	NERVOUS SYSTEM DISORDERS	各类神经系统疾病	14.97 ( 2.1 - 106.92 )	14.97 ( 12.96 )	14.88 ( 2.87 )	3.9 ( 2.21 )	否	否	是	是
GLOBULINS INCREASED	1	球蛋白升高	INVESTIGATIONS	各类检查	24.55 ( 3.42 - 176.01 )	24.55 ( 22.36 )	24.31 ( 4.68 )	4.6 ( 2.91 )	否	否	是	是													1	球蛋白升高	INVESTIGATIONS	各类检查	Inf ( NaN - Inf )	Inf ( 14.97 )	15.97 ( 0 )	4 ( 1.36 )	否	否	否	是
BRIEF RESOLVED UNEXPLAINED EVENT	1	短暂发作后消退的原因不明事件	RESPIRATORY, THORACIC AND MEDIASTINAL DISORDERS	呼吸系统、胸及纵隔疾病	18.18 ( 2.54 - 130.05 )	18.18 ( 16.12 )	18.06 ( 3.48 )	4.17 ( 2.49 )	否	否	是	是
HYPOPNOEA	1	呼吸不足	RESPIRATORY, THORACIC AND MEDIASTINAL DISORDERS	呼吸系统、胸及纵隔疾病	1.92 ( 0.27 - 13.64 )	1.92 ( 0.44 )	1.92 ( 0.37 )	0.94 ( -0.73 )	否	否	否	否
MUSCLE CONTRACTIONS INVOLUNTARY	1	肌肉不自主收缩	NERVOUS SYSTEM DISORDERS	各类神经系统疾病	2.43 ( 0.34 - 17.26 )	2.43 ( 0.84 )	2.43 ( 0.47 )	1.28 ( -0.39 )	否	否	否	否
GENITAL LABIAL ADHESIONS	1	生殖器阴唇粘连	REPRODUCTIVE SYSTEM AND BREAST DISORDERS	生殖系统及乳腺疾病	163.66 ( 21.62 - 1239.14 )	163.64 ( 151.55 )	153.48 ( 28.21 )	7.26 ( 5.45 )	否	否	是	是
REGRESSIVE BEHAVIOUR	1	退回行为	PSYCHIATRIC DISORDERS	精神病类	33.63 ( 4.67 - 241.98 )	33.63 ( 31.23 )	33.18 ( 6.36 )	5.05 ( 3.35 )	否	否	是	是
CEREBRAL VENTRICLE DILATATION	1	脑室扩张	NERVOUS SYSTEM DISORDERS	各类神经系统疾病	8.16 ( 1.14 - 58.09 )	8.15 ( 6.26 )	8.13 ( 1.57 )	3.02 ( 1.35 )	否	否	否	是
PULMONARY FUNCTION TEST DECREASED	1	肺功能降低	INVESTIGATIONS	各类检查	1.33 ( 0.19 - 9.45 )	1.33 ( 0.08 )	1.33 ( 0.26 )	0.41 ( -1.26 )	否	否	否	否
NEURITIS	1	神经炎	NERVOUS SYSTEM DISORDERS	各类神经系统疾病	4.72 ( 0.66 - 33.58 )	4.72 ( 2.93 )	4.71 ( 0.91 )	2.24 ( 0.57 )	否	否	否	是
EYE DISORDER	1	眼部疾病	EYE DISORDERS	眼器官疾病	0.2 ( 0.03 - 1.44 )	0.2 ( 3.15 )	0.2 ( 0.04 )	-2.31 ( -3.97 )	否	否	否	否													1	眼部疾病	EYE DISORDERS	眼器官疾病	1.07 ( 0.14 - 8.13 )	1.07 ( 0 )	1.06 ( 0.19 )	0.09 ( -1.73 )	否	否	否	否
POOR SUCKING REFLEX	1	吮吸反射降低	NERVOUS SYSTEM DISORDERS	各类神经系统疾病	29.22 ( 4.07 - 209.93 )	29.22 ( 26.94 )	28.89 ( 5.55 )	4.85 ( 3.16 )	否	否	是	是	1	吮吸反射降低	NERVOUS SYSTEM DISORDERS	各类神经系统疾病	0.77 ( 0.1 - 5.69 )	0.77 ( 0.07 )	0.78 ( 0.15 )	-0.37 ( -2.13 )	否	否	否	否
TINEA INFECTION	1	癣菌感染	INFECTIONS AND INFESTATIONS	感染及侵染类疾病	5.93 ( 0.83 - 42.2 )	5.93 ( 4.09 )	5.92 ( 1.15 )	2.56 ( 0.89 )	否	否	否	是	1	癣菌感染	INFECTIONS AND INFESTATIONS	感染及侵染类疾病	16.86 ( 1.05 - 269.67 )	16.85 ( 7.46 )	8.93 ( 0.88 )	3.16 ( 0.8 )	否	否	否	是
FONTANELLE DEPRESSED	1	囟门凹陷	NERVOUS SYSTEM DISORDERS	各类神经系统疾病	350.7 ( 43.14 - 2850.81 )	350.66 ( 305.08 )	306.96 ( 53.16 )	8.26 ( 6.34 )	否	否	是	是
INJECTION SITE BRUISING	1	注射部位青肿	GENERAL DISORDERS AND ADMINISTRATION SITE CONDITIONS	全身性疾病及给药部位各种反应	0.11 ( 0.02 - 0.77 )	0.11 ( 7.35 )	0.11 ( 0.02 )	-3.21 ( -4.87 )	否	否	否	否
STOMA SITE ODOUR	1	造口部位气味	INJURY, POISONING AND PROCEDURAL COMPLICATIONS	各类损伤、中毒及操作并发症	19.8 ( 2.77 - 141.68 )	19.8 ( 17.7 )	19.65 ( 3.79 )	4.3 ( 2.61 )	否	否	是	是													1	造口部位气味	INJURY, POISONING AND PROCEDURAL COMPLICATIONS	各类损伤、中毒及操作并发症	Inf ( NaN - Inf )	Inf ( 14.97 )	15.97 ( 0 )	4 ( 1.36 )	否	否	否	是
MUSCULOSKELETAL DISORDER	1	肌肉骨骼疾病	MUSCULOSKELETAL AND CONNECTIVE TISSUE DISORDERS	各种肌肉骨骼及结缔组织疾病	0.35 ( 0.05 - 2.52 )	0.35 ( 1.17 )	0.35 ( 0.07 )	-1.49 ( -3.16 )	否	否	否	否													1	肌肉骨骼疾病	MUSCULOSKELETAL AND CONNECTIVE TISSUE DISORDERS	各种肌肉骨骼及结缔组织疾病	7.49 ( 0.68 - 82.6 )	7.49 ( 3.75 )	5.32 ( 0.71 )	2.41 ( 0.21 )	否	否	否	是
FOOD REFUSAL	1	拒食	METABOLISM AND NUTRITION DISORDERS	代谢及营养类疾病	5.75 ( 0.81 - 40.91 )	5.75 ( 3.91 )	5.74 ( 1.11 )	2.52 ( 0.85 )	否	否	否	是
BLOOD PRESSURE DIASTOLIC INCREASED	1	舒张压升高	INVESTIGATIONS	各类检查	0.85 ( 0.12 - 6.05 )	0.85 ( 0.03 )	0.85 ( 0.17 )	-0.23 ( -1.9 )	否	否	否	否													1	舒张压升高	INVESTIGATIONS	各类检查	Inf ( NaN - Inf )	Inf ( 14.97 )	15.97 ( 0 )	4 ( 1.36 )	否	否	否	是
HYPOCHROMIC ANAEMIA	1	低色素性贫血	BLOOD AND LYMPHATIC SYSTEM DISORDERS	血液及淋巴系统疾病	7.2 ( 1.01 - 51.26 )	7.2 ( 5.32 )	7.18 ( 1.39 )	2.84 ( 1.17 )	否	否	否	是													1	低色素性贫血	BLOOD AND LYMPHATIC SYSTEM DISORDERS	血液及淋巴系统疾病	7.49 ( 0.68 - 82.6 )	7.49 ( 3.75 )	5.32 ( 0.71 )	2.41 ( 0.21 )	否	否	否	是
PYELONEPHRITIS ACUTE	1	急性肾盂肾炎	INFECTIONS AND INFESTATIONS	感染及侵染类疾病	3.61 ( 0.51 - 25.67 )	3.61 ( 1.88 )	3.61 ( 0.7 )	1.85 ( 0.18 )	否	否	否	是													1	急性肾盂肾炎	INFECTIONS AND INFESTATIONS	感染及侵染类疾病	2.99 ( 0.35 - 25.64 )	2.99 ( 1.11 )	2.66 ( 0.44 )	1.41 ( -0.58 )	否	否	否	否
WEIGHT BEARING DIFFICULTY	1	支撑体重困难	MUSCULOSKELETAL AND CONNECTIVE TISSUE DISORDERS	各种肌肉骨骼及结缔组织疾病	2.52 ( 0.35 - 17.93 )	2.52 ( 0.92 )	2.52 ( 0.49 )	1.33 ( -0.33 )	否	否	否	否
FRACTURE PAIN	1	骨折疼痛	MUSCULOSKELETAL AND CONNECTIVE TISSUE DISORDERS	各种肌肉骨骼及结缔组织疾病	9.16 ( 1.29 - 65.27 )	9.16 ( 7.24 )	9.13 ( 1.77 )	3.19 ( 1.52 )	否	否	否	是
OXYGEN CONSUMPTION DECREASED	1	耗氧量降低	INVESTIGATIONS	各类检查	9.9 ( 1.39 - 70.56 )	9.9 ( 7.97 )	9.86 ( 1.91 )	3.3 ( 1.63 )	否	否	否	是
EAR DISCOMFORT	1	耳部不适	EAR AND LABYRINTH DISORDERS	耳及迷路类疾病	0.66 ( 0.09 - 4.71 )	0.66 ( 0.17 )	0.66 ( 0.13 )	-0.59 ( -2.26 )	否	否	否	否	1	耳部不适	EAR AND LABYRINTH DISORDERS	耳及迷路类疾病	Inf ( NaN - Inf )	Inf ( 16.85 )	17.85 ( 0 )	4.16 ( 1.52 )	否	否	否	是
UNINTENTIONAL MEDICAL DEVICE REMOVAL	1	意外医疗器械取出	INJURY, POISONING AND PROCEDURAL COMPLICATIONS	各类损伤、中毒及操作并发症	0.39 ( 0.05 - 2.74 )	0.39 ( 0.97 )	0.39 ( 0.07 )	-1.37 ( -3.04 )	否	否	否	否
IMMOBILISATION SYNDROME	1	制动综合征	MUSCULOSKELETAL AND CONNECTIVE TISSUE DISORDERS	各种肌肉骨骼及结缔组织疾病	15.25 ( 2.13 - 108.92 )	15.25 ( 13.23 )	15.16 ( 2.93 )	3.92 ( 2.24 )	否	否	是	是													1	制动综合征	MUSCULOSKELETAL AND CONNECTIVE TISSUE DISORDERS	各种肌肉骨骼及结缔组织疾病	14.98 ( 0.94 - 239.48 )	14.97 ( 6.52 )	7.99 ( 0.79 )	3 ( 0.64 )	否	否	否	是
ACTIVATED PARTIAL THROMBOPLASTIN TIME ABNORMAL	1	活化部分凝血活酶时间异常	INVESTIGATIONS	各类检查	51.14 ( 7.06 - 370.57 )	51.14 ( 48.16 )	50.12 ( 9.56 )	5.65 ( 3.93 )	否	否	是	是													1	活化部分凝血活酶时间异常	INVESTIGATIONS	各类检查	Inf ( NaN - Inf )	Inf ( 14.97 )	15.97 ( 0 )	4 ( 1.36 )	否	否	否	是
INTERNATIONAL NORMALISED RATIO ABNORMAL	1	国际标准化比率异常	INVESTIGATIONS	各类检查	3.15 ( 0.44 - 22.37 )	3.15 ( 1.46 )	3.14 ( 0.61 )	1.65 ( -0.02 )	否	否	否	否													1	国际标准化比率异常	INVESTIGATIONS	各类检查	Inf ( NaN - Inf )	Inf ( 14.97 )	15.97 ( 0 )	4 ( 1.36 )	否	否	否	是
PRODUCT QUALITY ISSUE	1	产品质量问题	PRODUCT ISSUES	产品问题	0.09 ( 0.01 - 0.65 )	0.09 ( 9.05 )	0.09 ( 0.02 )	-3.45 ( -5.12 )	否	否	否	否
SEASONAL ALLERGY	1	季节性过敏	IMMUNE SYSTEM DISORDERS	免疫系统疾病	0.35 ( 0.05 - 2.46 )	0.35 ( 1.23 )	0.35 ( 0.07 )	-1.53 ( -3.19 )	否	否	否	否													1	季节性过敏	IMMUNE SYSTEM DISORDERS	免疫系统疾病	2.5 ( 0.3 - 20.74 )	2.5 ( 0.77 )	2.28 ( 0.39 )	1.19 ( -0.76 )	否	否	否	否
LIGAMENT SPRAIN	1	韧带扭伤	INJURY, POISONING AND PROCEDURAL COMPLICATIONS	各类损伤、中毒及操作并发症	0.58 ( 0.08 - 4.11 )	0.58 ( 0.31 )	0.58 ( 0.11 )	-0.79 ( -2.46 )	否	否	否	否
CYTOKINE INCREASED	1	细胞因子增高	INVESTIGATIONS	各类检查	17.66 ( 2.47 - 126.28 )	17.66 ( 15.6 )	17.54 ( 3.38 )	4.13 ( 2.45 )	否	否	是	是																									1	细胞因子增高	INVESTIGATIONS	各类检查	212.9 ( 19.3 - 2348.94 )	212.79 ( 140.53 )	142.19 ( 19.07 )	7.15 ( 4.95 )	否	否	是	是
GASTRIC RESIDUAL INCREASED	1	胃残留物增多	INVESTIGATIONS	各类检查	122.75 ( 16.47 - 914.72 )	122.73 ( 114.99 )	116.94 ( 21.78 )	6.87 ( 5.09 )	否	否	是	是																									1	胃残留物增多	INVESTIGATIONS	各类检查	425.8 ( 26.62 - 6810.16 )	425.58 ( 211.79 )	213.29 ( 20.97 )	7.74 ( 5.38 )	否	否	是	是
CHEST DISCOMFORT	1	胸部不适	GENERAL DISORDERS AND ADMINISTRATION SITE CONDITIONS	全身性疾病及给药部位各种反应	0.07 ( 0.01 - 0.48 )	0.07 ( 12.87 )	0.07 ( 0.01 )	-3.89 ( -5.55 )	否	否	否	否
AUTONOMIC NERVOUS SYSTEM IMBALANCE	1	自主神经系统功能失调	NERVOUS SYSTEM DISORDERS	各类神经系统疾病	2.47 ( 0.35 - 17.59 )	2.47 ( 0.88 )	2.47 ( 0.48 )	1.31 ( -0.36 )	否	否	否	否
KAWASAKI'S DISEASE	1	川崎病	VASCULAR DISORDERS	血管与淋巴管类疾病	33.17 ( 4.61 - 238.67 )	33.17 ( 30.79 )	32.74 ( 6.28 )	5.03 ( 3.33 )	否	否	是	是	1	川崎病	VASCULAR DISORDERS	血管与淋巴管类疾病	3.37 ( 0.39 - 28.87 )	3.37 ( 1.39 )	2.98 ( 0.49 )	1.57 ( -0.42 )	否	否	否	否
MUSCLE DISORDER	1	肌肉疾病	MUSCULOSKELETAL AND CONNECTIVE TISSUE DISORDERS	各种肌肉骨骼及结缔组织疾病	1.08 ( 0.15 - 7.69 )	1.08 ( 0.01 )	1.08 ( 0.21 )	0.11 ( -1.55 )	否	否	否	否	1	肌肉疾病	MUSCULOSKELETAL AND CONNECTIVE TISSUE DISORDERS	各种肌肉骨骼及结缔组织疾病	16.86 ( 1.05 - 269.67 )	16.85 ( 7.46 )	8.93 ( 0.88 )	3.16 ( 0.8 )	否	否	否	是
INFUSION SITE ERYTHEMA	1	输液部位红斑	GENERAL DISORDERS AND ADMINISTRATION SITE CONDITIONS	全身性疾病及给药部位各种反应	0.64 ( 0.09 - 4.51 )	0.64 ( 0.21 )	0.64 ( 0.12 )	-0.65 ( -2.32 )	否	否	否	否
VITAMIN D DEFICIENCY	1	维生素 D 缺乏症	METABOLISM AND NUTRITION DISORDERS	代谢及营养类疾病	0.67 ( 0.09 - 4.73 )	0.67 ( 0.17 )	0.67 ( 0.13 )	-0.58 ( -2.25 )	否	否	否	否
HYPERAESTHESIA	1	感觉过敏	NERVOUS SYSTEM DISORDERS	各类神经系统疾病	0.93 ( 0.13 - 6.6 )	0.93 ( 0.01 )	0.93 ( 0.18 )	-0.11 ( -1.77 )	否	否	否	否													1	感觉过敏	NERVOUS SYSTEM DISORDERS	各类神经系统疾病	1.66 ( 0.21 - 13.14 )	1.66 ( 0.24 )	1.6 ( 0.28 )	0.68 ( -1.2 )	否	否	否	否
PROTEIN DEFICIENCY	1	蛋白质缺乏	METABOLISM AND NUTRITION DISORDERS	代谢及营养类疾病	16.7 ( 2.34 - 119.36 )	16.7 ( 14.66 )	16.59 ( 3.2 )	4.05 ( 2.37 )	否	否	是	是													1	蛋白质缺乏	METABOLISM AND NUTRITION DISORDERS	代谢及营养类疾病	Inf ( NaN - Inf )	Inf ( 14.97 )	15.97 ( 0 )	4 ( 1.36 )	否	否	否	是
RHINITIS ALLERGIC	1	过敏性鼻炎	RESPIRATORY, THORACIC AND MEDIASTINAL DISORDERS	呼吸系统、胸及纵隔疾病	1.34 ( 0.19 - 9.53 )	1.34 ( 0.09 )	1.34 ( 0.26 )	0.42 ( -1.24 )	否	否	否	否													1	过敏性鼻炎	RESPIRATORY, THORACIC AND MEDIASTINAL DISORDERS	呼吸系统、胸及纵隔疾病	7.49 ( 0.68 - 82.6 )	7.49 ( 3.75 )	5.32 ( 0.71 )	2.41 ( 0.21 )	否	否	否	是
TRACHEOBRONCHITIS	1	气管支气管炎	INFECTIONS AND INFESTATIONS	感染及侵染类疾病	9.52 ( 1.34 - 67.81 )	9.51 ( 7.59 )	9.48 ( 1.83 )	3.25 ( 1.57 )	否	否	否	是													1	气管支气管炎	INFECTIONS AND INFESTATIONS	感染及侵染类疾病	7.49 ( 0.68 - 82.6 )	7.49 ( 3.75 )	5.32 ( 0.71 )	2.41 ( 0.21 )	否	否	否	是
HUMERUS FRACTURE	1	肱骨骨折	INJURY, POISONING AND PROCEDURAL COMPLICATIONS	各类损伤、中毒及操作并发症	1.53 ( 0.22 - 10.85 )	1.53 ( 0.18 )	1.53 ( 0.3 )	0.61 ( -1.06 )	否	否	否	否	1	肱骨骨折	INJURY, POISONING AND PROCEDURAL COMPLICATIONS	各类损伤、中毒及操作并发症	4.21 ( 0.47 - 37.73 )	4.21 ( 1.96 )	3.57 ( 0.57 )	1.84 ( -0.2 )	否	否	否	否
HEAD DISCOMFORT	1	头部不适	NERVOUS SYSTEM DISORDERS	各类神经系统疾病	0.34 ( 0.05 - 2.38 )	0.34 ( 1.32 )	0.34 ( 0.07 )	-1.57 ( -3.24 )	否	否	否	否
WALKING DISABILITY	1	步行障碍	SOCIAL CIRCUMSTANCES	社会环境	3.05 ( 0.43 - 21.7 )	3.05 ( 1.38 )	3.05 ( 0.59 )	1.61 ( -0.06 )	否	否	否	否
THYROID DISORDER	1	甲状腺疾病	ENDOCRINE DISORDERS	内分泌系统疾病	0.41 ( 0.06 - 2.91 )	0.41 ( 0.85 )	0.41 ( 0.08 )	-1.29 ( -2.95 )	否	否	否	否	1	甲状腺疾病	ENDOCRINE DISORDERS	内分泌系统疾病	5.62 ( 0.58 - 54.05 )	5.62 ( 2.85 )	4.46 ( 0.67 )	2.16 ( 0.05 )	否	否	否	是
CENTRAL NERVOUS SYSTEM LESION	1	中枢神经系统病损	NERVOUS SYSTEM DISORDERS	各类神经系统疾病	0.6 ( 0.09 - 4.29 )	0.6 ( 0.26 )	0.6 ( 0.12 )	-0.73 ( -2.39 )	否	否	否	否																									1	中枢神经系统病损	NERVOUS SYSTEM DISORDERS	各类神经系统疾病	4.09 ( 0.57 - 29.35 )	4.09 ( 2.31 )	4.06 ( 0.78 )	2.02 ( 0.33 )	否	否	否	是
CEREBRAL HAEMORRHAGE	1	大脑出血	NERVOUS SYSTEM DISORDERS	各类神经系统疾病	0.23 ( 0.03 - 1.61 )	0.23 ( 2.63 )	0.23 ( 0.04 )	-2.14 ( -3.81 )	否	否	否	否																									1	大脑出血	NERVOUS SYSTEM DISORDERS	各类神经系统疾病	1.88 ( 0.26 - 13.38 )	1.87 ( 0.41 )	1.87 ( 0.36 )	0.9 ( -0.77 )	否	否	否	否
RENAL HAEMORRHAGE	1	肾出血	RENAL AND URINARY DISORDERS	肾脏及泌尿系统疾病	3.73 ( 0.52 - 26.53 )	3.73 ( 2 )	3.73 ( 0.72 )	1.9 ( 0.23 )	否	否	否	是																									1	肾出血	RENAL AND URINARY DISORDERS	肾脏及泌尿系统疾病	22.41 ( 3 - 167.49 )	22.4 ( 19.42 )	21.33 ( 3.96 )	4.41 ( 2.63 )	否	否	是	是
SECONDARY ADRENOCORTICAL INSUFFICIENCY	1	继发性肾上腺皮质功能不全	ENDOCRINE DISORDERS	内分泌系统疾病	3.2 ( 0.45 - 22.78 )	3.2 ( 1.51 )	3.2 ( 0.62 )	1.68 ( 0.01 )	否	否	否	是													1	继发性肾上腺皮质功能不全	ENDOCRINE DISORDERS	内分泌系统疾病	2.14 ( 0.26 - 17.39 )	2.14 ( 0.53 )	2 ( 0.35 )	1 ( -0.93 )	否	否	否	否
OSTEOGENESIS IMPERFECTA	1	成骨不全	CONGENITAL, FAMILIAL AND GENETIC DISORDERS	各种先天性家族性遗传性疾病	12.59 ( 1.76 - 89.83 )	12.59 ( 10.61 )	12.53 ( 2.42 )	3.65 ( 1.97 )	否	否	是	是
UPPER GASTROINTESTINAL HAEMORRHAGE	1	上消化道出血	GASTROINTESTINAL DISORDERS	胃肠系统疾病	0.41 ( 0.06 - 2.93 )	0.41 ( 0.84 )	0.41 ( 0.08 )	-1.28 ( -2.95 )	否	否	否	否																									1	上消化道出血	GASTROINTESTINAL DISORDERS	胃肠系统疾病	5.91 ( 0.82 - 42.58 )	5.91 ( 4.02 )	5.84 ( 1.12 )	2.55 ( 0.85 )	否	否	否	是
REFLEXES ABNORMAL	1	反射异常	NERVOUS SYSTEM DISORDERS	各类神经系统疾病	13.56 ( 1.9 - 96.82 )	13.56 ( 11.57 )	13.49 ( 2.61 )	3.75 ( 2.07 )	否	否	是	是	1	反射异常	NERVOUS SYSTEM DISORDERS	各类神经系统疾病	5.62 ( 0.58 - 54.05 )	5.62 ( 2.85 )	4.46 ( 0.67 )	2.16 ( 0.05 )	否	否	否	是
CHOLELITHIASIS	1	胆石症	HEPATOBILIARY DISORDERS	肝胆系统疾病	0.29 ( 0.04 - 2.07 )	0.29 ( 1.73 )	0.29 ( 0.06 )	-1.78 ( -3.45 )	否	否	否	否													1	胆石症	HEPATOBILIARY DISORDERS	肝胆系统疾病	1.25 ( 0.16 - 9.6 )	1.25 ( 0.05 )	1.23 ( 0.22 )	0.3 ( -1.54 )	否	否	否	否
INFUSION SITE SCAB	1	输液部位结痂	GENERAL DISORDERS AND ADMINISTRATION SITE CONDITIONS	全身性疾病及给药部位各种反应	43.07 ( 5.96 - 311.07 )	43.06 ( 40.38 )	42.34 ( 8.1 )	5.4 ( 3.7 )	否	否	是	是													1	输液部位结痂	GENERAL DISORDERS AND ADMINISTRATION SITE CONDITIONS	全身性疾病及给药部位各种反应	Inf ( NaN - Inf )	Inf ( 14.97 )	15.97 ( 0 )	4 ( 1.36 )	否	否	否	是
ADRENAL SUPPRESSION	1	肾上腺抑制	ENDOCRINE DISORDERS	内分泌系统疾病	10.91 ( 1.53 - 77.8 )	10.91 ( 8.96 )	10.87 ( 2.1 )	3.44 ( 1.76 )	否	否	是	是													1	肾上腺抑制	ENDOCRINE DISORDERS	内分泌系统疾病	14.98 ( 0.94 - 239.48 )	14.97 ( 6.52 )	7.99 ( 0.79 )	3 ( 0.64 )	否	否	否	是
BLOOD BILIRUBIN UNCONJUGATED DECREASED	1	血非结合胆红素减少	INVESTIGATIONS	各类检查	129.21 ( 17.29 - 965.28 )	129.19 ( 120.84 )	122.78 ( 22.82 )	6.94 ( 5.16 )	否	否	是	是													1	血非结合胆红素减少	INVESTIGATIONS	各类检查	Inf ( NaN - Inf )	Inf ( 14.97 )	15.97 ( 0 )	4 ( 1.36 )	否	否	否	是
HYPERTRICHOSIS	1	多毛	SKIN AND SUBCUTANEOUS TISSUE DISORDERS	皮肤及皮下组织类疾病	3.49 ( 0.49 - 24.79 )	3.49 ( 1.77 )	3.48 ( 0.67 )	1.8 ( 0.13 )	否	否	否	是													1	多毛	SKIN AND SUBCUTANEOUS TISSUE DISORDERS	皮肤及皮下组织类疾病	0.31 ( 0.04 - 2.26 )	0.31 ( 1.49 )	0.33 ( 0.06 )	-1.62 ( -3.33 )	否	否	否	否
LYMPHOCYTE MORPHOLOGY ABNORMAL	1	淋巴细胞形态异常	INVESTIGATIONS	各类检查	16.93 ( 2.37 - 121.02 )	16.93 ( 14.89 )	16.82 ( 3.24 )	4.07 ( 2.39 )	否	否	是	是													1	淋巴细胞形态异常	INVESTIGATIONS	各类检查	Inf ( NaN - Inf )	Inf ( 14.97 )	15.97 ( 0 )	4 ( 1.36 )	否	否	否	是
ASPERGILLUS TEST POSITIVE	1	曲霉菌检测阳性	INVESTIGATIONS	各类检查	19.03 ( 2.66 - 136.14 )	19.03 ( 16.95 )	18.89 ( 3.64 )	4.24 ( 2.55 )	否	否	是	是													1	曲霉菌检测阳性	INVESTIGATIONS	各类检查	14.98 ( 0.94 - 239.48 )	14.97 ( 6.52 )	7.99 ( 0.79 )	3 ( 0.64 )	否	否	否	是
BULBAR PALSY	1	延髓性麻痹	NERVOUS SYSTEM DISORDERS	各类神经系统疾病	30.69 ( 4.27 - 220.55 )	30.68 ( 28.36 )	30.32 ( 5.82 )	4.92 ( 3.23 )	否	否	是	是													1	延髓性麻痹	NERVOUS SYSTEM DISORDERS	各类神经系统疾病	7.49 ( 0.68 - 82.6 )	7.49 ( 3.75 )	5.32 ( 0.71 )	2.41 ( 0.21 )	否	否	否	是
FUNGAL SEPSIS	1	真菌性脓毒症	INFECTIONS AND INFESTATIONS	感染及侵染类疾病	10.58 ( 1.48 - 75.45 )	10.58 ( 8.64 )	10.54 ( 2.04 )	3.4 ( 1.72 )	否	否	是	是													1	真菌性脓毒症	INFECTIONS AND INFESTATIONS	感染及侵染类疾病	7.49 ( 0.68 - 82.6 )	7.49 ( 3.75 )	5.32 ( 0.71 )	2.41 ( 0.21 )	否	否	否	是
KLEBSIELLA INFECTION	1	克雷伯菌感染	INFECTIONS AND INFESTATIONS	感染及侵染类疾病	1.18 ( 0.17 - 8.4 )	1.18 ( 0.03 )	1.18 ( 0.23 )	0.24 ( -1.43 )	否	否	否	否													1	克雷伯菌感染	INFECTIONS AND INFESTATIONS	感染及侵染类疾病	0.88 ( 0.12 - 6.62 )	0.88 ( 0.02 )	0.89 ( 0.16 )	-0.17 ( -1.97 )	否	否	否	否
BILIRUBIN CONJUGATED DECREASED	1	结合胆红素减少	INVESTIGATIONS	各类检查	306.86 ( 38.38 - 2453.8 )	306.83 ( 270.96 )	272.85 ( 47.91 )	8.09 ( 6.19 )	否	否	是	是																									1	结合胆红素减少	INVESTIGATIONS	各类检查	Inf ( NaN - Inf )	Inf ( 425.58 )	426.58 ( 0 )	8.74 ( 6.1 )	否	否	否	是
SOFT TISSUE NECROSIS	1	软组织坏死	MUSCULOSKELETAL AND CONNECTIVE TISSUE DISORDERS	各种肌肉骨骼及结缔组织疾病	12.09 ( 1.7 - 86.28 )	12.09 ( 10.12 )	12.04 ( 2.33 )	3.59 ( 1.91 )	否	否	是	是																									1	软组织坏死	MUSCULOSKELETAL AND CONNECTIVE TISSUE DISORDERS	各种肌肉骨骼及结缔组织疾病	85.16 ( 9.94 - 729.27 )	85.12 ( 69.27 )	71.1 ( 11.79 )	6.15 ( 4.16 )	否	否	是	是
ESCHERICHIA SEPSIS	1	埃希菌性脓毒症	INFECTIONS AND INFESTATIONS	感染及侵染类疾病	2.69 ( 0.38 - 19.09 )	2.69 ( 1.06 )	2.68 ( 0.52 )	1.42 ( -0.24 )	否	否	否	否																									1	埃希菌性脓毒症	INFECTIONS AND INFESTATIONS	感染及侵染类疾病	5.46 ( 0.76 - 39.26 )	5.46 ( 3.59 )	5.4 ( 1.04 )	2.43 ( 0.73 )	否	否	否	是
ABDOMINAL SEPSIS	1	腹部脓毒症	INFECTIONS AND INFESTATIONS	感染及侵染类疾病	11.11 ( 1.56 - 79.22 )	11.11 ( 9.16 )	11.06 ( 2.14 )	3.47 ( 1.79 )	否	否	是	是																									1	腹部脓毒症	INFECTIONS AND INFESTATIONS	感染及侵染类疾病	106.45 ( 11.89 - 952.85 )	106.4 ( 83.52 )	85.32 ( 13.63 )	6.41 ( 4.37 )	否	否	是	是
GASTROINTESTINAL BACTERIAL INFECTION	1	胃肠细菌性感染	INFECTIONS AND INFESTATIONS	感染及侵染类疾病	4.55 ( 0.64 - 32.34 )	4.55 ( 2.76 )	4.54 ( 0.88 )	2.18 ( 0.51 )	否	否	否	是																									1	胃肠细菌性感染	INFECTIONS AND INFESTATIONS	感染及侵染类疾病	14.19 ( 1.93 - 104.13 )	14.19 ( 11.86 )	13.76 ( 2.6 )	3.78 ( 2.04 )	否	否	是	是
NIGHT SWEATS	1	盗汗	SKIN AND SUBCUTANEOUS TISSUE DISORDERS	皮肤及皮下组织类疾病	0.22 ( 0.03 - 1.54 )	0.22 ( 2.84 )	0.22 ( 0.04 )	-2.21 ( -3.87 )	否	否	否	否
BRONCHIAL SECRETION RETENTION	1	支气管分泌物潴留	RESPIRATORY, THORACIC AND MEDIASTINAL DISORDERS	呼吸系统、胸及纵隔疾病	3.69 ( 0.52 - 26.21 )	3.69 ( 1.95 )	3.68 ( 0.71 )	1.88 ( 0.21 )	否	否	否	是													1	支气管分泌物潴留	RESPIRATORY, THORACIC AND MEDIASTINAL DISORDERS	呼吸系统、胸及纵隔疾病	1.25 ( 0.16 - 9.6 )	1.25 ( 0.05 )	1.23 ( 0.22 )	0.3 ( -1.54 )	否	否	否	否
ALANINE AMINOTRANSFERASE	1	丙氨酸氨基转移酶	INVESTIGATIONS	各类检查	34.58 ( 4.8 - 248.89 )	34.57 ( 32.15 )	34.11 ( 6.54 )	5.09 ( 3.39 )	否	否	是	是																									1	丙氨酸氨基转移酶	INVESTIGATIONS	各类检查	212.9 ( 19.3 - 2348.94 )	212.79 ( 140.53 )	142.19 ( 19.07 )	7.15 ( 4.95 )	否	否	是	是
GLUTAMATE DEHYDROGENASE	1	谷氨酸脱氢酶	INVESTIGATIONS	各类检查	2454.91 ( 153.53 - 39252.69 )	2454.65 ( 1226.33 )	1227.83 ( 120.74 )	10.26 ( 7.91 )	否	否	是	是																									1	谷氨酸脱氢酶	INVESTIGATIONS	各类检查	Inf ( NaN - Inf )	Inf ( 425.58 )	426.58 ( 0 )	8.74 ( 6.1 )	否	否	否	是
ORAL FUNGAL INFECTION	1	口腔真菌感染	INFECTIONS AND INFESTATIONS	感染及侵染类疾病	2.85 ( 0.4 - 20.29 )	2.85 ( 1.2 )	2.85 ( 0.55 )	1.51 ( -0.16 )	否	否	否	否													1	口腔真菌感染	INFECTIONS AND INFESTATIONS	感染及侵染类疾病	Inf ( NaN - Inf )	Inf ( 14.97 )	15.97 ( 0 )	4 ( 1.36 )	否	否	否	是
GLUTAMATE DEHYDROGENASE INCREASED	1	谷氨酸脱氢酶升高	INVESTIGATIONS	各类检查	81.83 ( 11.16 - 600.13 )	81.82 ( 77.26 )	79.21 ( 14.95 )	6.31 ( 4.57 )	否	否	是	是																									1	谷氨酸脱氢酶升高	INVESTIGATIONS	各类检查	141.93 ( 14.76 - 1365.11 )	141.86 ( 104.9 )	106.65 ( 16.05 )	6.74 ( 4.63 )	否	否	是	是
LOWER RESPIRATORY TRACT CONGESTION	1	下呼吸道充血	RESPIRATORY, THORACIC AND MEDIASTINAL DISORDERS	呼吸系统、胸及纵隔疾病	2.62 ( 0.37 - 18.62 )	2.62 ( 1 )	2.62 ( 0.51 )	1.39 ( -0.28 )	否	否	否	否													1	下呼吸道充血	RESPIRATORY, THORACIC AND MEDIASTINAL DISORDERS	呼吸系统、胸及纵隔疾病	7.49 ( 0.68 - 82.6 )	7.49 ( 3.75 )	5.32 ( 0.71 )	2.41 ( 0.21 )	否	否	否	是
RHINITIS	1	鼻炎	INFECTIONS AND INFESTATIONS	感染及侵染类疾病	0.77 ( 0.11 - 5.48 )	0.77 ( 0.07 )	0.77 ( 0.15 )	-0.37 ( -2.04 )	否	否	否	否													1	鼻炎	INFECTIONS AND INFESTATIONS	感染及侵染类疾病	0.79 ( 0.11 - 5.89 )	0.79 ( 0.05 )	0.8 ( 0.15 )	-0.32 ( -2.11 )	否	否	否	否
DRUG ERUPTION	1	药疹	SKIN AND SUBCUTANEOUS TISSUE DISORDERS	皮肤及皮下组织类疾病	0.39 ( 0.05 - 2.75 )	0.39 ( 0.97 )	0.39 ( 0.08 )	-1.37 ( -3.03 )	否	否	否	否																									1	药疹	SKIN AND SUBCUTANEOUS TISSUE DISORDERS	皮肤及皮下组织类疾病	1.95 ( 0.27 - 13.93 )	1.95 ( 0.46 )	1.95 ( 0.38 )	0.96 ( -0.72 )	否	否	否	否
ORAL CANDIDIASIS	1	口腔念珠菌病	INFECTIONS AND INFESTATIONS	感染及侵染类疾病	0.55 ( 0.08 - 3.87 )	0.55 ( 0.38 )	0.55 ( 0.11 )	-0.87 ( -2.54 )	否	否	否	否																									1	口腔念珠菌病	INFECTIONS AND INFESTATIONS	感染及侵染类疾病	7.1 ( 0.98 - 51.23 )	7.09 ( 5.15 )	6.99 ( 1.34 )	2.81 ( 1.1 )	否	否	否	是
EJECTION FRACTION DECREASED	1	射血分数降低	INVESTIGATIONS	各类检查	0.38 ( 0.05 - 2.73 )	0.38 ( 0.99 )	0.38 ( 0.07 )	-1.38 ( -3.05 )	否	否	否	否													1	射血分数降低	INVESTIGATIONS	各类检查	1.66 ( 0.21 - 13.14 )	1.66 ( 0.24 )	1.6 ( 0.28 )	0.68 ( -1.2 )	否	否	否	否
PELVIC DEFORMITY	1	骨盆畸形	MUSCULOSKELETAL AND CONNECTIVE TISSUE DISORDERS	各种肌肉骨骼及结缔组织疾病	50.1 ( 6.92 - 362.86 )	50.09 ( 47.15 )	49.11 ( 9.37 )	5.62 ( 3.9 )	否	否	是	是													1	骨盆畸形	MUSCULOSKELETAL AND CONNECTIVE TISSUE DISORDERS	各种肌肉骨骼及结缔组织疾病	Inf ( NaN - Inf )	Inf ( 14.97 )	15.97 ( 0 )	4 ( 1.36 )	否	否	否	是
CYTOKINE ABNORMAL	1	细胞因子异常	INVESTIGATIONS	各类检查	74.39 ( 10.17 - 543.98 )	74.38 ( 70.27 )	72.23 ( 13.67 )	6.17 ( 4.44 )	否	否	是	是													1	细胞因子异常	INVESTIGATIONS	各类检查	Inf ( NaN - Inf )	Inf ( 14.97 )	15.97 ( 0 )	4 ( 1.36 )	否	否	否	是
LIVER TENDERNESS	1	肝脏压痛	HEPATOBILIARY DISORDERS	肝胆系统疾病	57.09 ( 7.86 - 414.64 )	57.08 ( 53.85 )	55.81 ( 10.62 )	5.8 ( 4.08 )	否	否	是	是
VASCULITIC RASH	1	血管炎疹	SKIN AND SUBCUTANEOUS TISSUE DISORDERS	皮肤及皮下组织类疾病	10.36 ( 1.45 - 73.85 )	10.36 ( 8.42 )	10.32 ( 1.99 )	3.37 ( 1.69 )	否	否	否	是
ATRIAL SEPTAL DEFECT	1	房间隔缺损	CONGENITAL, FAMILIAL AND GENETIC DISORDERS	各种先天性家族性遗传性疾病	1.08 ( 0.15 - 7.68 )	1.08 ( 0.01 )	1.08 ( 0.21 )	0.11 ( -1.55 )	否	否	否	否	1	房间隔缺损	CONGENITAL, FAMILIAL AND GENETIC DISORDERS	各种先天性家族性遗传性疾病	0.13 ( 0.02 - 0.92 )	0.13 ( 5.88 )	0.14 ( 0.03 )	-2.89 ( -4.57 )	否	否	否	否
CARDIAC VALVE THICKENING	1	心瓣膜增厚	CARDIAC DISORDERS	心脏器官疾病	59.88 ( 8.24 - 435.34 )	59.87 ( 56.51 )	58.47 ( 11.12 )	5.87 ( 4.15 )	否	否	是	是	1	心瓣膜增厚	CARDIAC DISORDERS	心脏器官疾病	16.86 ( 1.05 - 269.67 )	16.85 ( 7.46 )	8.93 ( 0.88 )	3.16 ( 0.8 )	否	否	否	是
HYPERTROPHIC CARDIOMYOPATHY	1	肥厚性心肌病	CONGENITAL, FAMILIAL AND GENETIC DISORDERS	各种先天性家族性遗传性疾病	4.37 ( 0.61 - 31.07 )	4.37 ( 2.59 )	4.36 ( 0.84 )	2.12 ( 0.45 )	否	否	否	是	1	肥厚性心肌病	CONGENITAL, FAMILIAL AND GENETIC DISORDERS	各种先天性家族性遗传性疾病	1.4 ( 0.18 - 10.81 )	1.4 ( 0.11 )	1.37 ( 0.25 )	0.46 ( -1.38 )	否	否	否	否
LEFT VENTRICULAR DYSFUNCTION	1	左心室功能障碍	CARDIAC DISORDERS	心脏器官疾病	1.07 ( 0.15 - 7.6 )	1.07 ( 0 )	1.07 ( 0.21 )	0.1 ( -1.57 )	否	否	否	否	1	左心室功能障碍	CARDIAC DISORDERS	心脏器官疾病	5.62 ( 0.58 - 54.05 )	5.62 ( 2.85 )	4.46 ( 0.67 )	2.16 ( 0.05 )	否	否	否	是
MITRAL VALVE INCOMPETENCE	1	二尖瓣关闭不全	CARDIAC DISORDERS	心脏器官疾病	0.87 ( 0.12 - 6.16 )	0.87 ( 0.02 )	0.87 ( 0.17 )	-0.21 ( -1.87 )	否	否	否	否	1	二尖瓣关闭不全	CARDIAC DISORDERS	心脏器官疾病	1.69 ( 0.22 - 13.17 )	1.69 ( 0.25 )	1.62 ( 0.29 )	0.7 ( -1.16 )	否	否	否	否
FULL BLOOD COUNT DECREASED	1	全血细胞计数减少	INVESTIGATIONS	各类检查	0.28 ( 0.04 - 1.95 )	0.28 ( 1.91 )	0.28 ( 0.05 )	-1.86 ( -3.53 )	否	否	否	否													1	全血细胞计数减少	INVESTIGATIONS	各类检查	4.99 ( 0.52 - 48 )	4.99 ( 2.39 )	3.99 ( 0.6 )	2 ( -0.11 )	否	否	否	否
DEPRESSION	1	抑郁	PSYCHIATRIC DISORDERS	精神病类	0.04 ( 0.01 - 0.25 )	0.04 ( 25.91 )	0.04 ( 0.01 )	-4.8 ( -6.46 )	否	否	否	否
MYOCARDIAL HYPOXIA	1	心肌缺氧	CARDIAC DISORDERS	心脏器官疾病	144.41 ( 19.22 - 1085.24 )	144.39 ( 134.49 )	136.43 ( 25.23 )	7.09 ( 5.3 )	否	否	是	是
SECONDARY HYPERTENSION	1	继发性高血压	VASCULAR DISORDERS	血管与淋巴管类疾病	21.92 ( 3.06 - 156.99 )	21.92 ( 19.79 )	21.73 ( 4.18 )	4.44 ( 2.75 )	否	否	是	是	1	继发性高血压	VASCULAR DISORDERS	血管与淋巴管类疾病	8.43 ( 0.76 - 93.01 )	8.43 ( 4.36 )	5.95 ( 0.8 )	2.57 ( 0.37 )	否	否	否	是
KIDNEY INFECTION	1	肾脏感染	INFECTIONS AND INFESTATIONS	感染及侵染类疾病	0.29 ( 0.04 - 2.09 )	0.3 ( 1.68 )	0.3 ( 0.06 )	-1.76 ( -3.43 )	否	否	否	否	1	肾脏感染	INFECTIONS AND INFESTATIONS	感染及侵染类疾病	4.21 ( 0.47 - 37.73 )	4.21 ( 1.96 )	3.57 ( 0.57 )	1.84 ( -0.2 )	否	否	否	否
JOINT INJURY	1	关节损伤	INJURY, POISONING AND PROCEDURAL COMPLICATIONS	各类损伤、中毒及操作并发症	0.29 ( 0.04 - 2.07 )	0.29 ( 1.73 )	0.29 ( 0.06 )	-1.78 ( -3.45 )	否	否	否	否																									1	关节损伤	INJURY, POISONING AND PROCEDURAL COMPLICATIONS	各类损伤、中毒及操作并发症	0.94 ( 0.13 - 6.72 )	0.94 ( 0 )	0.94 ( 0.18 )	-0.08 ( -1.76 )	否	否	否	否
EMOTIONAL DISTRESS	1	情绪困扰	PSYCHIATRIC DISORDERS	精神病类	0.03 ( 0 - 0.21 )	0.03 ( 31.28 )	0.03 ( 0.01 )	-5.05 ( -6.72 )	否	否	否	否													1	情绪困扰	PSYCHIATRIC DISORDERS	精神病类	1.5 ( 0.19 - 11.7 )	1.5 ( 0.15 )	1.45 ( 0.26 )	0.54 ( -1.33 )	否	否	否	否
BLOOD PHOSPHORUS DECREASED	1	血磷降低	INVESTIGATIONS	各类检查	1.61 ( 0.23 - 11.41 )	1.61 ( 0.23 )	1.61 ( 0.31 )	0.68 ( -0.99 )	否	否	否	否	1	血磷降低	INVESTIGATIONS	各类检查	Inf ( NaN - Inf )	Inf ( 16.85 )	17.85 ( 0 )	4.16 ( 1.52 )	否	否	否	是
PYURIA	1	脓尿	INFECTIONS AND INFESTATIONS	感染及侵染类疾病	8.16 ( 1.14 - 58.09 )	8.15 ( 6.26 )	8.13 ( 1.57 )	3.02 ( 1.35 )	否	否	否	是													1	脓尿	INFECTIONS AND INFESTATIONS	感染及侵染类疾病	Inf ( NaN - Inf )	Inf ( 14.97 )	15.97 ( 0 )	4 ( 1.36 )	否	否	否	是
AFFECTIVE DISORDER	1	情感障碍	PSYCHIATRIC DISORDERS	精神病类	0.82 ( 0.11 - 5.8 )	0.82 ( 0.04 )	0.82 ( 0.16 )	-0.29 ( -1.96 )	否	否	否	否	1	情感障碍	PSYCHIATRIC DISORDERS	精神病类	1.3 ( 0.17 - 9.92 )	1.3 ( 0.06 )	1.28 ( 0.23 )	0.35 ( -1.47 )	否	否	否	否
SCAB	1	痂	SKIN AND SUBCUTANEOUS TISSUE DISORDERS	皮肤及皮下组织类疾病	0.56 ( 0.08 - 3.96 )	0.56 ( 0.35 )	0.56 ( 0.11 )	-0.84 ( -2.51 )	否	否	否	否
PURULENCE	1	化脓	INFECTIONS AND INFESTATIONS	感染及侵染类疾病	5.64 ( 0.79 - 40.16 )	5.64 ( 3.81 )	5.63 ( 1.09 )	2.49 ( 0.82 )	否	否	否	是
NOSOCOMIAL INFECTION	1	医院内感染	INFECTIONS AND INFESTATIONS	感染及侵染类疾病	3.85 ( 0.54 - 27.4 )	3.85 ( 2.11 )	3.85 ( 0.75 )	1.94 ( 0.27 )	否	否	否	是													1	医院内感染	INFECTIONS AND INFESTATIONS	感染及侵染类疾病	2.99 ( 0.35 - 25.64 )	2.99 ( 1.11 )	2.66 ( 0.44 )	1.41 ( -0.58 )	否	否	否	否
MUSCLE FATIGUE	1	肌肉疲劳	MUSCULOSKELETAL AND CONNECTIVE TISSUE DISORDERS	各种肌肉骨骼及结缔组织疾病	1.66 ( 0.23 - 11.78 )	1.66 ( 0.26 )	1.66 ( 0.32 )	0.73 ( -0.94 )	否	否	否	否
IMMUNE THROMBOCYTOPENIA	1	免疫性血小板减少症	BLOOD AND LYMPHATIC SYSTEM DISORDERS	血液及淋巴系统疾病	0.66 ( 0.09 - 4.67 )	0.66 ( 0.18 )	0.66 ( 0.13 )	-0.61 ( -2.27 )	否	否	否	否																									1	免疫性血小板减少症	BLOOD AND LYMPHATIC SYSTEM DISORDERS	血液及淋巴系统疾病	3.13 ( 0.44 - 22.39 )	3.13 ( 1.44 )	3.11 ( 0.6 )	1.64 ( -0.05 )	否	否	否	否
NETHERTON'S SYNDROME	1	内塞顿综合征	CONGENITAL, FAMILIAL AND GENETIC DISORDERS	各种先天性家族性遗传性疾病	306.86 ( 38.38 - 2453.8 )	306.83 ( 270.96 )	272.85 ( 47.91 )	8.09 ( 6.19 )	否	否	是	是	1	内塞顿综合征	CONGENITAL, FAMILIAL AND GENETIC DISORDERS	各种先天性家族性遗传性疾病	Inf ( NaN - Inf )	Inf ( 16.85 )	17.85 ( 0 )	4.16 ( 1.52 )	否	否	否	是
ZINC DEFICIENCY	1	锌缺乏	METABOLISM AND NUTRITION DISORDERS	代谢及营养类疾病	27.9 ( 3.89 - 200.28 )	27.89 ( 25.64 )	27.59 ( 5.3 )	4.79 ( 3.09 )	否	否	是	是	1	锌缺乏	METABOLISM AND NUTRITION DISORDERS	代谢及营养类疾病	2.41 ( 0.3 - 19.58 )	2.41 ( 0.72 )	2.23 ( 0.39 )	1.16 ( -0.77 )	否	否	否	否
CUSHINGOID	1	类库欣	ENDOCRINE DISORDERS	内分泌系统疾病	2.18 ( 0.31 - 15.49 )	2.18 ( 0.64 )	2.18 ( 0.42 )	1.12 ( -0.54 )	否	否	否	否													1	类库欣	ENDOCRINE DISORDERS	内分泌系统疾病	2.5 ( 0.3 - 20.74 )	2.5 ( 0.77 )	2.28 ( 0.39 )	1.19 ( -0.76 )	否	否	否	否
EPSTEIN-BARR VIRUS INFECTION	1	EB病毒感染	INFECTIONS AND INFESTATIONS	感染及侵染类疾病	1.08 ( 0.15 - 7.68 )	1.08 ( 0.01 )	1.08 ( 0.21 )	0.11 ( -1.56 )	否	否	否	否
BACTERIAL TEST POSITIVE	1	细菌检验阳性	INVESTIGATIONS	各类检查	2.61 ( 0.37 - 18.58 )	2.61 ( 1 )	2.61 ( 0.51 )	1.39 ( -0.28 )	否	否	否	否													1	细菌检验阳性	INVESTIGATIONS	各类检查	Inf ( NaN - Inf )	Inf ( 14.97 )	15.97 ( 0 )	4 ( 1.36 )	否	否	否	是
CRYSTAL URINE PRESENT	1	尿晶体检出	INVESTIGATIONS	各类检查	7.48 ( 1.05 - 53.3 )	7.48 ( 5.6 )	7.46 ( 1.44 )	2.9 ( 1.23 )	否	否	否	是													1	尿晶体检出	INVESTIGATIONS	各类检查	Inf ( NaN - Inf )	Inf ( 14.97 )	15.97 ( 0 )	4 ( 1.36 )	否	否	否	是
RENAL CYST	1	肾脏囊肿	RENAL AND URINARY DISORDERS	肾脏及泌尿系统疾病	0.85 ( 0.12 - 6.03 )	0.85 ( 0.03 )	0.85 ( 0.16 )	-0.24 ( -1.9 )	否	否	否	否													1	肾脏囊肿	RENAL AND URINARY DISORDERS	肾脏及泌尿系统疾病	2.99 ( 0.35 - 25.64 )	2.99 ( 1.11 )	2.66 ( 0.44 )	1.41 ( -0.58 )	否	否	否	否
URINARY SEDIMENT PRESENT	1	尿沉渣检出	INVESTIGATIONS	各类检查	7.97 ( 1.12 - 56.77 )	7.97 ( 6.08 )	7.95 ( 1.54 )	2.99 ( 1.32 )	否	否	否	是													1	尿沉渣检出	INVESTIGATIONS	各类检查	Inf ( NaN - Inf )	Inf ( 14.97 )	15.97 ( 0 )	4 ( 1.36 )	否	否	否	是
MENTAL IMPAIRMENT	1	精神损害	NERVOUS SYSTEM DISORDERS	各类神经系统疾病	0.31 ( 0.04 - 2.2 )	0.31 ( 1.54 )	0.31 ( 0.06 )	-1.69 ( -3.36 )	否	否	否	否																									1	精神损害	NERVOUS SYSTEM DISORDERS	各类神经系统疾病	2.52 ( 0.35 - 18 )	2.52 ( 0.91 )	2.51 ( 0.48 )	1.33 ( -0.35 )	否	否	否	否
HIP FRACTURE	1	髋部骨折	INJURY, POISONING AND PROCEDURAL COMPLICATIONS	各类损伤、中毒及操作并发症	0.22 ( 0.03 - 1.54 )	0.22 ( 2.83 )	0.22 ( 0.04 )	-2.2 ( -3.87 )	否	否	否	否
TROPONIN I DECREASED	1	肌钙蛋白 I 减低	INVESTIGATIONS	各类检查	818.3 ( 85.11 - 7867.8 )	818.22 ( 612.16 )	613.91 ( 92.39 )	9.26 ( 7.15 )	否	否	是	是													1	肌钙蛋白 I 减低	INVESTIGATIONS	各类检查	Inf ( NaN - Inf )	Inf ( 14.97 )	15.97 ( 0 )	4 ( 1.36 )	否	否	否	是
RED CELL DISTRIBUTION WIDTH ABNORMAL	1	红细胞体积分布宽度异常	INVESTIGATIONS	各类检查	28.22 ( 3.93 - 202.61 )	28.21 ( 25.95 )	27.91 ( 5.36 )	4.8 ( 3.11 )	否	否	是	是													1	红细胞体积分布宽度异常	INVESTIGATIONS	各类检查	Inf ( NaN - Inf )	Inf ( 14.97 )	15.97 ( 0 )	4 ( 1.36 )	否	否	否	是
STOMA SITE REACTION	1	造口部位反应	INJURY, POISONING AND PROCEDURAL COMPLICATIONS	各类损伤、中毒及操作并发症	5.58 ( 0.78 - 39.7 )	5.58 ( 3.75 )	5.57 ( 1.08 )	2.48 ( 0.81 )	否	否	否	是													1	造口部位反应	INJURY, POISONING AND PROCEDURAL COMPLICATIONS	各类损伤、中毒及操作并发症	14.98 ( 0.94 - 239.48 )	14.97 ( 6.52 )	7.99 ( 0.79 )	3 ( 0.64 )	否	否	否	是
EAR CONGESTION	1	耳充血	EAR AND LABYRINTH DISORDERS	耳及迷路类疾病	2.53 ( 0.36 - 18.01 )	2.53 ( 0.93 )	2.53 ( 0.49 )	1.34 ( -0.33 )	否	否	否	否
STREPTOCOCCAL INFECTION	1	链球菌感染	INFECTIONS AND INFESTATIONS	感染及侵染类疾病	1.26 ( 0.18 - 8.95 )	1.26 ( 0.05 )	1.26 ( 0.24 )	0.33 ( -1.33 )	否	否	否	否
SCARLET FEVER	1	猩红热	INFECTIONS AND INFESTATIONS	感染及侵染类疾病	19.64 ( 2.74 - 140.53 )	19.64 ( 17.55 )	19.49 ( 3.76 )	4.28 ( 2.6 )	否	否	是	是
SLOW RESPONSE TO STIMULI	1	刺激反应慢	NERVOUS SYSTEM DISORDERS	各类神经系统疾病	5.84 ( 0.82 - 41.6 )	5.84 ( 4.01 )	5.83 ( 1.13 )	2.54 ( 0.87 )	否	否	否	是																									1	刺激反应慢	NERVOUS SYSTEM DISORDERS	各类神经系统疾病	13.31 ( 1.82 - 97.42 )	13.3 ( 11.03 )	12.93 ( 2.44 )	3.69 ( 1.95 )	否	否	是	是
CLONIC CONVULSION	1	阵挛性惊厥	NERVOUS SYSTEM DISORDERS	各类神经系统疾病	13.27 ( 1.86 - 94.72 )	13.27 ( 11.28 )	13.2 ( 2.55 )	3.72 ( 2.04 )	否	否	是	是																									1	阵挛性惊厥	NERVOUS SYSTEM DISORDERS	各类神经系统疾病	17.74 ( 2.4 - 131.21 )	17.73 ( 15.16 )	17.06 ( 3.2 )	4.09 ( 2.33 )	否	否	是	是
ANTITHROMBIN III INCREASED	1	抗凝血酶 III 抗体升高	INVESTIGATIONS	各类检查	613.73 ( 68.59 - 5491.67 )	613.66 ( 489.33 )	491.13 ( 78.5 )	8.94 ( 6.9 )	否	否	是	是																									1	抗凝血酶 III 抗体升高	INVESTIGATIONS	各类检查	Inf ( NaN - Inf )	Inf ( 425.58 )	426.58 ( 0 )	8.74 ( 6.1 )	否	否	否	是
OSTEOPOROSIS	1	骨质疏松症	MUSCULOSKELETAL AND CONNECTIVE TISSUE DISORDERS	各种肌肉骨骼及结缔组织疾病	0.12 ( 0.02 - 0.88 )	0.12 ( 6.23 )	0.12 ( 0.02 )	-3.02 ( -4.68 )	否	否	否	否
DYSLIPIDAEMIA	1	血脂异常	METABOLISM AND NUTRITION DISORDERS	代谢及营养类疾病	1.29 ( 0.18 - 9.19 )	1.29 ( 0.07 )	1.29 ( 0.25 )	0.37 ( -1.3 )	否	否	否	否	1	血脂异常	METABOLISM AND NUTRITION DISORDERS	代谢及营养类疾病	16.86 ( 1.05 - 269.67 )	16.85 ( 7.46 )	8.93 ( 0.88 )	3.16 ( 0.8 )	否	否	否	是
MULTIPLE FRACTURES	1	多发性骨折	INJURY, POISONING AND PROCEDURAL COMPLICATIONS	各类损伤、中毒及操作并发症	0.21 ( 0.03 - 1.46 )	0.21 ( 3.06 )	0.21 ( 0.04 )	-2.28 ( -3.95 )	否	否	否	否
ECCHYMOSIS	1	瘀癍	SKIN AND SUBCUTANEOUS TISSUE DISORDERS	皮肤及皮下组织类疾病	1.28 ( 0.18 - 9.07 )	1.28 ( 0.06 )	1.28 ( 0.25 )	0.35 ( -1.32 )	否	否	否	否																									1	瘀斑	SKIN AND SUBCUTANEOUS TISSUE DISORDERS	皮肤及皮下组织类疾病	4.78 ( 0.67 - 34.35 )	4.78 ( 2.96 )	4.74 ( 0.91 )	2.24 ( 0.55 )	否	否	否	是
CHILD MALTREATMENT SYNDROME	1	虐待儿童综合征	INJURY, POISONING AND PROCEDURAL COMPLICATIONS	各类损伤、中毒及操作并发症	1227.45 ( 111.29 - 13538.34 )	1227.33 ( 816.88 )	818.55 ( 109.82 )	9.68 ( 7.47 )	否	否	是	是													1	虐待儿童综合征	INJURY, POISONING AND PROCEDURAL COMPLICATIONS	各类损伤、中毒及操作并发症	Inf ( NaN - Inf )	Inf ( 14.97 )	15.97 ( 0 )	4 ( 1.36 )	否	否	否	是
MENINGEAL THICKENING	1	脑膜增厚	NERVOUS SYSTEM DISORDERS	各类神经系统疾病	175.35 ( 23.06 - 1333.65 )	175.33 ( 161.78 )	163.71 ( 29.98 )	7.36 ( 5.54 )	否	否	是	是													1	脑膜增厚	NERVOUS SYSTEM DISORDERS	各类神经系统疾病	Inf ( NaN - Inf )	Inf ( 14.97 )	15.97 ( 0 )	4 ( 1.36 )	否	否	否	是
ROAD TRAFFIC ACCIDENT	1	道路交通事故	INJURY, POISONING AND PROCEDURAL COMPLICATIONS	各类损伤、中毒及操作并发症	0.18 ( 0.03 - 1.3 )	0.18 ( 3.63 )	0.18 ( 0.04 )	-2.44 ( -4.11 )	否	否	否	否
ELECTROCARDIOGRAM ST SEGMENT ELEVATION	1	心电图 ST 段抬高	INVESTIGATIONS	各类检查	2.76 ( 0.39 - 19.58 )	2.75 ( 1.12 )	2.75 ( 0.53 )	1.46 ( -0.21 )	否	否	否	否	1	心电图 ST 段抬高	INVESTIGATIONS	各类检查	1.69 ( 0.22 - 13.17 )	1.69 ( 0.25 )	1.62 ( 0.29 )	0.7 ( -1.16 )	否	否	否	否
HYPOTHERMIA	1	体温过低	GENERAL DISORDERS AND ADMINISTRATION SITE CONDITIONS	全身性疾病及给药部位各种反应	0.8 ( 0.11 - 5.66 )	0.8 ( 0.05 )	0.8 ( 0.15 )	-0.33 ( -1.99 )	否	否	否	否													1	体温过低	GENERAL DISORDERS AND ADMINISTRATION SITE CONDITIONS	全身性疾病及给药部位各种反应	0.47 ( 0.06 - 3.42 )	0.47 ( 0.59 )	0.48 ( 0.09 )	-1.05 ( -2.79 )	否	否	否	否
ILEUS	1	肠梗阻（机能性）	GASTROINTESTINAL DISORDERS	胃肠系统疾病	0.72 ( 0.1 - 5.09 )	0.72 ( 0.11 )	0.72 ( 0.14 )	-0.48 ( -2.15 )	否	否	否	否																									1	肠梗阻（机能性）	GASTROINTESTINAL DISORDERS	胃肠系统疾病	2.82 ( 0.39 - 20.16 )	2.82 ( 1.17 )	2.81 ( 0.54 )	1.49 ( -0.19 )	否	否	否	否
FEBRILE CONVULSION	1	热性惊厥	NERVOUS SYSTEM DISORDERS	各类神经系统疾病	8.1 ( 1.14 - 57.71 )	8.1 ( 6.2 )	8.08 ( 1.56 )	3.01 ( 1.34 )	否	否	否	是																									1	热性惊厥	NERVOUS SYSTEM DISORDERS	各类神经系统疾病	4.05 ( 0.57 - 29.07 )	4.05 ( 2.28 )	4.02 ( 0.77 )	2.01 ( 0.32 )	否	否	否	是
DECREASED BRONCHIAL SECRETION	1	支气管分泌减少	RESPIRATORY, THORACIC AND MEDIASTINAL DISORDERS	呼吸系统、胸及纵隔疾病	102.29 ( 13.84 - 756.2 )	102.28 ( 96.28 )	98.23 ( 18.42 )	6.62 ( 4.86 )	否	否	是	是													1	支气管分泌减少	RESPIRATORY, THORACIC AND MEDIASTINAL DISORDERS	呼吸系统、胸及纵隔疾病	4.99 ( 0.52 - 48 )	4.99 ( 2.39 )	3.99 ( 0.6 )	2 ( -0.11 )	否	否	否	否
HEMIPARESIS	1	轻偏瘫	NERVOUS SYSTEM DISORDERS	各类神经系统疾病	0.49 ( 0.07 - 3.46 )	0.49 ( 0.54 )	0.49 ( 0.09 )	-1.04 ( -2.7 )	否	否	否	否	1	单侧轻瘫	NERVOUS SYSTEM DISORDERS	各类神经系统疾病	5.62 ( 0.58 - 54.05 )	5.62 ( 2.85 )	4.46 ( 0.67 )	2.16 ( 0.05 )	否	否	否	是
FISTULA	1	瘘管	MUSCULOSKELETAL AND CONNECTIVE TISSUE DISORDERS	各种肌肉骨骼及结缔组织疾病	0.51 ( 0.07 - 3.65 )	0.51 ( 0.46 )	0.51 ( 0.1 )	-0.96 ( -2.63 )	否	否	否	否
HYPOSPADIAS	1	尿道下裂	CONGENITAL, FAMILIAL AND GENETIC DISORDERS	各种先天性家族性遗传性疾病	4.5 ( 0.63 - 31.98 )	4.5 ( 2.71 )	4.49 ( 0.87 )	2.17 ( 0.5 )	否	否	否	是
ABNORMAL BEHAVIOUR	1	异常行为	PSYCHIATRIC DISORDERS	精神病类	0.31 ( 0.04 - 2.2 )	0.31 ( 1.53 )	0.31 ( 0.06 )	-1.69 ( -3.35 )	否	否	否	否	1	异常行为	PSYCHIATRIC DISORDERS	精神病类	1.2 ( 0.16 - 9.16 )	1.2 ( 0.03 )	1.19 ( 0.22 )	0.25 ( -1.56 )	否	否	否	否
MEAN PLATELET VOLUME	1	平均血小板体积	INVESTIGATIONS	各类检查	306.86 ( 38.38 - 2453.8 )	306.83 ( 270.96 )	272.85 ( 47.91 )	8.09 ( 6.19 )	否	否	是	是	1	平均血小板体积	INVESTIGATIONS	各类检查	Inf ( NaN - Inf )	Inf ( 16.85 )	17.85 ( 0 )	4.16 ( 1.52 )	否	否	否	是
MENINGITIS	1	脑膜炎	INFECTIONS AND INFESTATIONS	感染及侵染类疾病	1.14 ( 0.16 - 8.07 )	1.14 ( 0.02 )	1.14 ( 0.22 )	0.18 ( -1.48 )	否	否	否	否	1	脑膜炎	INFECTIONS AND INFESTATIONS	感染及侵染类疾病	3.37 ( 0.39 - 28.87 )	3.37 ( 1.39 )	2.98 ( 0.49 )	1.57 ( -0.42 )	否	否	否	否
MUCOSAL DRYNESS	1	粘膜干燥	GENERAL DISORDERS AND ADMINISTRATION SITE CONDITIONS	全身性疾病及给药部位各种反应	3.43 ( 0.48 - 24.41 )	3.43 ( 1.72 )	3.43 ( 0.66 )	1.78 ( 0.11 )	否	否	否	是	1	粘膜干燥	GENERAL DISORDERS AND ADMINISTRATION SITE CONDITIONS	全身性疾病及给药部位各种反应	16.86 ( 1.05 - 269.67 )	16.85 ( 7.46 )	8.93 ( 0.88 )	3.16 ( 0.8 )	否	否	否	是
RASH PRURITIC	1	瘙痒性皮疹	SKIN AND SUBCUTANEOUS TISSUE DISORDERS	皮肤及皮下组织类疾病	0.13 ( 0.02 - 0.95 )	0.13 ( 5.64 )	0.13 ( 0.03 )	-2.91 ( -4.57 )	否	否	否	否
CONGENITAL FACIAL DIPLEGIA	1		CONGENITAL, FAMILIAL AND GENETIC DISORDERS	各种先天性家族性遗传性疾病	59.88 ( 8.24 - 435.34 )	59.87 ( 56.51 )	58.47 ( 11.12 )	5.87 ( 4.15 )	否	否	是	是
PCO2 ABNORMAL	1	PCO2 异常	INVESTIGATIONS	各类检查	122.75 ( 16.47 - 914.72 )	122.73 ( 114.99 )	116.94 ( 21.78 )	6.87 ( 5.09 )	否	否	是	是													1	PCO2 异常	INVESTIGATIONS	各类检查	Inf ( NaN - Inf )	Inf ( 14.97 )	15.97 ( 0 )	4 ( 1.36 )	否	否	否	是
PLAGIOCEPHALY	1	斜头畸形	CONGENITAL, FAMILIAL AND GENETIC DISORDERS	各种先天性家族性遗传性疾病	15.94 ( 2.23 - 113.9 )	15.94 ( 13.91 )	15.84 ( 3.06 )	3.99 ( 2.3 )	否	否	是	是													1	斜头畸形	CONGENITAL, FAMILIAL AND GENETIC DISORDERS	各种先天性家族性遗传性疾病	1.5 ( 0.19 - 11.7 )	1.5 ( 0.15 )	1.45 ( 0.26 )	0.54 ( -1.33 )	否	否	否	否
PROCALCITONIN	1	降钙素原	INVESTIGATIONS	各类检查	818.3 ( 85.11 - 7867.8 )	818.22 ( 612.16 )	613.91 ( 92.39 )	9.26 ( 7.15 )	否	否	是	是													1	降钙素原	INVESTIGATIONS	各类检查	Inf ( NaN - Inf )	Inf ( 14.97 )	15.97 ( 0 )	4 ( 1.36 )	否	否	否	是
ENDOTRACHEAL INTUBATION COMPLICATION	1	气管插管并发症	INJURY, POISONING AND PROCEDURAL COMPLICATIONS	各类损伤、中毒及操作并发症	14.79 ( 2.07 - 105.62 )	14.79 ( 12.78 )	14.7 ( 2.84 )	3.88 ( 2.2 )	否	否	是	是
PROCEDURAL COMPLICATION	1	操作并发症	INJURY, POISONING AND PROCEDURAL COMPLICATIONS	各类损伤、中毒及操作并发症	1.72 ( 0.24 - 12.23 )	1.72 ( 0.3 )	1.72 ( 0.33 )	0.78 ( -0.88 )	否	否	否	否
RESPIRATORY ACIDOSIS	1	呼吸性酸中毒	RESPIRATORY, THORACIC AND MEDIASTINAL DISORDERS	呼吸系统、胸及纵隔疾病	1.77 ( 0.25 - 12.57 )	1.77 ( 0.33 )	1.77 ( 0.34 )	0.82 ( -0.85 )	否	否	否	否													1	呼吸性酸中毒	RESPIRATORY, THORACIC AND MEDIASTINAL DISORDERS	呼吸系统、胸及纵隔疾病	1.07 ( 0.14 - 8.13 )	1.07 ( 0 )	1.06 ( 0.19 )	0.09 ( -1.73 )	否	否	否	否
BLOOD KETONE BODY	1	血酮体	INVESTIGATIONS	各类检查	30.69 ( 4.27 - 220.55 )	30.68 ( 28.36 )	30.32 ( 5.82 )	4.92 ( 3.23 )	否	否	是	是	1	血酮体	INVESTIGATIONS	各类检查	16.86 ( 1.05 - 269.67 )	16.85 ( 7.46 )	8.93 ( 0.88 )	3.16 ( 0.8 )	否	否	否	是
CARBON DIOXIDE ABNORMAL	1	二氧化碳异常	INVESTIGATIONS	各类检查	21.92 ( 3.06 - 156.99 )	21.92 ( 19.79 )	21.73 ( 4.18 )	4.44 ( 2.75 )	否	否	是	是	1	二氧化碳异常	INVESTIGATIONS	各类检查	16.86 ( 1.05 - 269.67 )	16.85 ( 7.46 )	8.93 ( 0.88 )	3.16 ( 0.8 )	否	否	否	是
WEIGHT FLUCTUATION	1	体重波动	METABOLISM AND NUTRITION DISORDERS	代谢及营养类疾病	0.45 ( 0.06 - 3.22 )	0.45 ( 0.66 )	0.45 ( 0.09 )	-1.14 ( -2.81 )	否	否	否	否
DROOLING	1	流涎	NERVOUS SYSTEM DISORDERS	各类神经系统疾病	1.04 ( 0.15 - 7.38 )	1.04 ( 0 )	1.04 ( 0.2 )	0.06 ( -1.61 )	否	否	否	否																									1	流涎	NERVOUS SYSTEM DISORDERS	各类神经系统疾病	2.05 ( 0.29 - 14.61 )	2.05 ( 0.53 )	2.04 ( 0.39 )	1.03 ( -0.65 )	否	否	否	否
GASTROINTESTINAL INFECTION	1	胃肠感染	INFECTIONS AND INFESTATIONS	感染及侵染类疾病	0.7 ( 0.1 - 4.98 )	0.7 ( 0.13 )	0.7 ( 0.14 )	-0.51 ( -2.18 )	否	否	否	否																									1	胃肠感染	INFECTIONS AND INFESTATIONS	感染及侵染类疾病	3.25 ( 0.45 - 23.26 )	3.25 ( 1.54 )	3.23 ( 0.62 )	1.69 ( 0.01 )	否	否	否	是
NEPHROCALCINOSIS	1	肾钙质沉着症	RENAL AND URINARY DISORDERS	肾脏及泌尿系统疾病	6.06 ( 0.85 - 43.14 )	6.06 ( 4.22 )	6.05 ( 1.17 )	2.6 ( 0.92 )	否	否	否	是													1	肾钙质沉着症	RENAL AND URINARY DISORDERS	肾脏及泌尿系统疾病	1.15 ( 0.15 - 8.81 )	1.15 ( 0.02 )	1.14 ( 0.21 )	0.19 ( -1.64 )	否	否	否	否
ARTERIAL WALL HYPERTROPHY	1	动脉壁肥大	VASCULAR DISORDERS	血管与淋巴管类疾病	490.98 ( 57.35 - 4203.08 )	490.93 ( 407.44 )	409.28 ( 67.88 )	8.68 ( 6.69 )	否	否	是	是	1	动脉壁肥大	VASCULAR DISORDERS	血管与淋巴管类疾病	Inf ( NaN - Inf )	Inf ( 16.85 )	17.85 ( 0 )	4.16 ( 1.52 )	否	否	否	是
PULSELESS ELECTRICAL ACTIVITY	1	无脉性电活动	CARDIAC DISORDERS	心脏器官疾病	1.54 ( 0.22 - 10.98 )	1.54 ( 0.19 )	1.54 ( 0.3 )	0.63 ( -1.04 )	否	否	否	否													1	无脉性电活动	CARDIAC DISORDERS	心脏器官疾病	4.99 ( 0.52 - 48 )	4.99 ( 2.39 )	3.99 ( 0.6 )	2 ( -0.11 )	否	否	否	否
SYSTEMIC INFLAMMATORY RESPONSE SYNDROME	1	全身性炎症反应综合征	GENERAL DISORDERS AND ADMINISTRATION SITE CONDITIONS	全身性疾病及给药部位各种反应	2.15 ( 0.3 - 15.28 )	2.15 ( 0.61 )	2.15 ( 0.42 )	1.1 ( -0.57 )	否	否	否	否													1	全身性炎症反应综合征	GENERAL DISORDERS AND ADMINISTRATION SITE CONDITIONS	全身性疾病及给药部位各种反应	1.87 ( 0.23 - 14.97 )	1.87 ( 0.36 )	1.77 ( 0.31 )	0.83 ( -1.07 )	否	否	否	否
GINGIVITIS	1	龈炎	INFECTIONS AND INFESTATIONS	感染及侵染类疾病	1.36 ( 0.19 - 9.67 )	1.36 ( 0.1 )	1.36 ( 0.26 )	0.44 ( -1.22 )	否	否	否	否																									1	龈炎	INFECTIONS AND INFESTATIONS	感染及侵染类疾病	12.17 ( 1.67 - 88.84 )	12.16 ( 9.96 )	11.85 ( 2.24 )	3.57 ( 1.83 )	否	否	是	是
FOREIGN BODY INGESTION	1	异物摄入	INJURY, POISONING AND PROCEDURAL COMPLICATIONS	各类损伤、中毒及操作并发症	50.1 ( 6.92 - 362.86 )	50.09 ( 47.15 )	49.11 ( 9.37 )	5.62 ( 3.9 )	否	否	是	是													1	异物摄入	INJURY, POISONING AND PROCEDURAL COMPLICATIONS	各类损伤、中毒及操作并发症	14.98 ( 0.94 - 239.48 )	14.97 ( 6.52 )	7.99 ( 0.79 )	3 ( 0.64 )	否	否	否	是
ABSCESS	1	脓肿	INFECTIONS AND INFESTATIONS	感染及侵染类疾病	0.39 ( 0.05 - 2.76 )	0.39 ( 0.96 )	0.39 ( 0.08 )	-1.36 ( -3.03 )	否	否	否	否																									1	脓肿	INFECTIONS AND INFESTATIONS	感染及侵染类疾病	2.45 ( 0.34 - 17.48 )	2.45 ( 0.85 )	2.44 ( 0.47 )	1.29 ( -0.4 )	否	否	否	否
EPILEPTIC ENCEPHALOPATHY	1	癫痫性脑病	NERVOUS SYSTEM DISORDERS	各类神经系统疾病	16.93 ( 2.37 - 121.02 )	16.93 ( 14.89 )	16.82 ( 3.24 )	4.07 ( 2.39 )	否	否	是	是																									1	癫痫性脑病	NERVOUS SYSTEM DISORDERS	各类神经系统疾病	17.03 ( 2.31 - 125.76 )	17.02 ( 14.5 )	16.41 ( 3.08 )	4.04 ( 2.28 )	否	否	是	是
OCULOGYRIC CRISIS	1	动眼神经危象	EYE DISORDERS	眼器官疾病	3.19 ( 0.45 - 22.69 )	3.19 ( 1.5 )	3.19 ( 0.62 )	1.67 ( 0 )	否	否	否	否																									1	动眼神经危象	EYE DISORDERS	眼器官疾病	2.86 ( 0.4 - 20.43 )	2.86 ( 1.2 )	2.84 ( 0.55 )	1.51 ( -0.18 )	否	否	否	否
POLYMERASE CHAIN REACTION POSITIVE	1	聚合酶链反应阳性	INVESTIGATIONS	各类检查	11.63 ( 1.63 - 82.99 )	11.63 ( 9.67 )	11.58 ( 2.24 )	3.53 ( 1.86 )	否	否	是	是																									1	聚合酶链反应阳性	INVESTIGATIONS	各类检查	85.16 ( 9.94 - 729.27 )	85.12 ( 69.27 )	71.1 ( 11.79 )	6.15 ( 4.16 )	否	否	是	是
MYDRIASIS	1	瞳孔散大	EYE DISORDERS	眼器官疾病	0.63 ( 0.09 - 4.47 )	0.63 ( 0.22 )	0.63 ( 0.12 )	-0.67 ( -2.33 )	否	否	否	否													1	瞳孔散大	EYE DISORDERS	眼器官疾病	1.15 ( 0.15 - 8.81 )	1.15 ( 0.02 )	1.14 ( 0.21 )	0.19 ( -1.64 )	否	否	否	否
POLLAKIURIA	1	尿频	RENAL AND URINARY DISORDERS	肾脏及泌尿系统疾病	0.18 ( 0.02 - 1.26 )	0.18 ( 3.81 )	0.18 ( 0.03 )	-2.49 ( -4.16 )	否	否	否	否													1	尿频	RENAL AND URINARY DISORDERS	肾脏及泌尿系统疾病	2.5 ( 0.3 - 20.74 )	2.5 ( 0.77 )	2.28 ( 0.39 )	1.19 ( -0.76 )	否	否	否	否
PROCEDURAL VOMITING	1	操作致呕吐	INJURY, POISONING AND PROCEDURAL COMPLICATIONS	各类损伤、中毒及操作并发症	9.33 ( 1.31 - 66.52 )	9.33 ( 7.41 )	9.3 ( 1.8 )	3.22 ( 1.54 )	否	否	否	是
INFANTILE COLIC	1	婴儿腹绞痛	GASTROINTESTINAL DISORDERS	胃肠系统疾病	306.86 ( 38.38 - 2453.8 )	306.83 ( 270.96 )	272.85 ( 47.91 )	8.09 ( 6.19 )	否	否	是	是	1	婴儿腹绞痛	GASTROINTESTINAL DISORDERS	胃肠系统疾病	8.43 ( 0.76 - 93.01 )	8.43 ( 4.36 )	5.95 ( 0.8 )	2.57 ( 0.37 )	否	否	否	是
ELECTROCARDIOGRAM T WAVE ABNORMAL	1	心电图 T 波异常	INVESTIGATIONS	各类检查	6.43 ( 0.9 - 45.74 )	6.43 ( 4.57 )	6.41 ( 1.24 )	2.68 ( 1.01 )	否	否	否	是																									1	心电图 T 波异常	INVESTIGATIONS	各类检查	21.29 ( 2.86 - 158.71 )	21.28 ( 18.41 )	20.31 ( 3.78 )	4.34 ( 2.57 )	否	否	是	是
CAPILLARY NAIL REFILL TEST ABNORMAL	1	甲毛细血管再充盈试验异常	INVESTIGATIONS	各类检查	62.95 ( 8.65 - 458.22 )	62.94 ( 59.43 )	61.39 ( 11.66 )	5.94 ( 4.21 )	否	否	是	是																									1	甲毛细血管再充盈试验异常	INVESTIGATIONS	各类检查	85.16 ( 9.94 - 729.27 )	85.12 ( 69.27 )	71.1 ( 11.79 )	6.15 ( 4.16 )	否	否	是	是
PCO2 INCREASED	1	PCO2 升高	INVESTIGATIONS	各类检查	18.74 ( 2.62 - 134.05 )	18.74 ( 16.66 )	18.6 ( 3.59 )	4.22 ( 2.53 )	否	否	是	是																									1	PCO2 升高	INVESTIGATIONS	各类检查	212.9 ( 19.3 - 2348.94 )	212.79 ( 140.53 )	142.19 ( 19.07 )	7.15 ( 4.95 )	否	否	是	是
BASE EXCESS INCREASED	1	碱过剩升高	INVESTIGATIONS	各类检查	87.68 ( 11.93 - 644.47 )	87.67 ( 82.72 )	84.68 ( 15.95 )	6.4 ( 4.66 )	否	否	是	是																									1	碱过剩升高	INVESTIGATIONS	各类检查	425.8 ( 26.62 - 6810.16 )	425.58 ( 211.79 )	213.29 ( 20.97 )	7.74 ( 5.38 )	否	否	是	是
PULSE PRESSURE DECREASED	1	脉压降低	INVESTIGATIONS	各类检查	98.2 ( 13.3 - 724.79 )	98.19 ( 92.5 )	94.45 ( 17.73 )	6.56 ( 4.81 )	否	否	是	是																									1	脉压降低	INVESTIGATIONS	各类检查	141.93 ( 14.76 - 1365.11 )	141.86 ( 104.9 )	106.65 ( 16.05 )	6.74 ( 4.63 )	否	否	是	是
COMA SCALE ABNORMAL	1	昏迷评分异常	INVESTIGATIONS	各类检查	2.53 ( 0.36 - 18.01 )	2.53 ( 0.93 )	2.53 ( 0.49 )	1.34 ( -0.33 )	否	否	否	否																									1	昏迷评分异常	INVESTIGATIONS	各类检查	5.6 ( 0.78 - 40.31 )	5.6 ( 3.73 )	5.54 ( 1.06 )	2.47 ( 0.77 )	否	否	否	是
ALPHA-1 ANTITRYPSIN DEFICIENCY	1	Α-1 抗胰蛋白酶缺乏	CONGENITAL, FAMILIAL AND GENETIC DISORDERS	各种先天性家族性遗传性疾病	40.92 ( 5.67 - 295.26 )	40.91 ( 38.3 )	40.26 ( 7.7 )	5.33 ( 3.63 )	否	否	是	是													1	Α-1 抗胰蛋白酶缺乏	CONGENITAL, FAMILIAL AND GENETIC DISORDERS	各种先天性家族性遗传性疾病	7.49 ( 0.68 - 82.6 )	7.49 ( 3.75 )	5.32 ( 0.71 )	2.41 ( 0.21 )	否	否	否	是
EXTRASYSTOLES	1	期外收缩	CARDIAC DISORDERS	心脏器官疾病	1.32 ( 0.19 - 9.4 )	1.32 ( 0.08 )	1.32 ( 0.26 )	0.4 ( -1.26 )	否	否	否	否																									1	期外收缩	CARDIAC DISORDERS	心脏器官疾病	7.88 ( 1.09 - 57.02 )	7.88 ( 5.9 )	7.76 ( 1.48 )	2.96 ( 1.24 )	否	否	否	是
INCISION SITE SWELLING	1	切口肿胀	INJURY, POISONING AND PROCEDURAL COMPLICATIONS	各类损伤、中毒及操作并发症	17.53 ( 2.45 - 125.37 )	17.53 ( 15.48 )	17.42 ( 3.36 )	4.12 ( 2.44 )	否	否	是	是													1	切口肿胀	INJURY, POISONING AND PROCEDURAL COMPLICATIONS	各类损伤、中毒及操作并发症	Inf ( NaN - Inf )	Inf ( 14.97 )	15.97 ( 0 )	4 ( 1.36 )	否	否	否	是
PNEUMATOSIS INTESTINALIS	1	肠壁囊样积气	GASTROINTESTINAL DISORDERS	胃肠系统疾病	2.05 ( 0.29 - 14.54 )	2.05 ( 0.53 )	2.04 ( 0.4 )	1.03 ( -0.64 )	否	否	否	否
VIRAL RHINITIS	1	病毒性鼻炎	INFECTIONS AND INFESTATIONS	感染及侵染类疾病	245.49 ( 31.42 - 1917.97 )	245.47 ( 221.34 )	223.24 ( 39.97 )	7.8 ( 5.94 )	否	否	是	是
HYPOACUSIS	1	听觉减退	EAR AND LABYRINTH DISORDERS	耳及迷路类疾病	0.11 ( 0.02 - 0.79 )	0.11 ( 7.15 )	0.11 ( 0.02 )	-3.17 ( -4.84 )	否	否	否	否
FOOT DEFORMITY	1	足畸形	MUSCULOSKELETAL AND CONNECTIVE TISSUE DISORDERS	各种肌肉骨骼及结缔组织疾病	0.53 ( 0.07 - 3.74 )	0.53 ( 0.42 )	0.53 ( 0.1 )	-0.92 ( -2.59 )	否	否	否	否
MASS	1	肿块	GENERAL DISORDERS AND ADMINISTRATION SITE CONDITIONS	全身性疾病及给药部位各种反应	0.47 ( 0.07 - 3.37 )	0.47 ( 0.58 )	0.47 ( 0.09 )	-1.07 ( -2.74 )	否	否	否	否
CYST	1	囊肿	GENERAL DISORDERS AND ADMINISTRATION SITE CONDITIONS	全身性疾病及给药部位各种反应	0.51 ( 0.07 - 3.64 )	0.51 ( 0.46 )	0.51 ( 0.1 )	-0.96 ( -2.63 )	否	否	否	否
ECZEMA INFANTILE	1	婴儿湿疹	SKIN AND SUBCUTANEOUS TISSUE DISORDERS	皮肤及皮下组织类疾病	153.43 ( 20.34 - 1157.1 )	153.42 ( 142.52 )	144.45 ( 26.64 )	7.17 ( 5.37 )	否	否	是	是
SUBDURAL HAEMORRHAGE	1	硬膜下出血	INJURY, POISONING AND PROCEDURAL COMPLICATIONS	各类损伤、中毒及操作并发症	2.93 ( 0.41 - 20.8 )	2.93 ( 1.27 )	2.92 ( 0.57 )	1.55 ( -0.12 )	否	否	否	否													1	硬膜下出血	INJURY, POISONING AND PROCEDURAL COMPLICATIONS	各类损伤、中毒及操作并发症	4.99 ( 0.52 - 48 )	4.99 ( 2.39 )	3.99 ( 0.6 )	2 ( -0.11 )	否	否	否	否
INCREASED APPETITE	1	食欲增加	METABOLISM AND NUTRITION DISORDERS	代谢及营养类疾病	0.43 ( 0.06 - 3.04 )	0.43 ( 0.76 )	0.43 ( 0.08 )	-1.22 ( -2.89 )	否	否	否	否
LORDOSIS	1	脊柱前凸	MUSCULOSKELETAL AND CONNECTIVE TISSUE DISORDERS	各种肌肉骨骼及结缔组织疾病	16.59 ( 2.32 - 118.55 )	16.59 ( 14.55 )	16.48 ( 3.18 )	4.04 ( 2.36 )	否	否	是	是
BONE DENSITY DECREASED	1	骨密度降低	INVESTIGATIONS	各类检查	0.1 ( 0.01 - 0.73 )	0.1 ( 7.86 )	0.1 ( 0.02 )	-3.28 ( -4.95 )	否	否	否	否	1	骨密度降低	INVESTIGATIONS	各类检查	8.43 ( 0.76 - 93.01 )	8.43 ( 4.36 )	5.95 ( 0.8 )	2.57 ( 0.37 )	否	否	否	是
PRODUCT CONTAMINATION	1	产品污染	PRODUCT ISSUES	产品问题	1.97 ( 0.28 - 14.02 )	1.97 ( 0.48 )	1.97 ( 0.38 )	0.98 ( -0.69 )	否	否	否	否	1	产品污染	PRODUCT ISSUES	产品问题	4.21 ( 0.47 - 37.73 )	4.21 ( 1.96 )	3.57 ( 0.57 )	1.84 ( -0.2 )	否	否	否	否
CONGENITAL MEGACOLON	1	先天性巨结肠	CONGENITAL, FAMILIAL AND GENETIC DISORDERS	各种先天性家族性遗传性疾病	87.68 ( 11.93 - 644.47 )	87.67 ( 82.72 )	84.68 ( 15.95 )	6.4 ( 4.66 )	否	否	是	是	1	先天性巨结肠	CONGENITAL, FAMILIAL AND GENETIC DISORDERS	各种先天性家族性遗传性疾病	Inf ( NaN - Inf )	Inf ( 16.85 )	17.85 ( 0 )	4.16 ( 1.52 )	否	否	否	是
POSTERIOR REVERSIBLE ENCEPHALOPATHY SYNDROME	1	可逆性后部脑病综合征	NERVOUS SYSTEM DISORDERS	各类神经系统疾病	0.68 ( 0.1 - 4.86 )	0.68 ( 0.15 )	0.68 ( 0.13 )	-0.55 ( -2.21 )	否	否	否	否													1	可逆性后部脑病综合征	NERVOUS SYSTEM DISORDERS	各类神经系统疾病	Inf ( NaN - Inf )	Inf ( 14.97 )	15.97 ( 0 )	4 ( 1.36 )	否	否	否	是
HIGH DENSITY LIPOPROTEIN INCREASED	1	高密度脂蛋白升高	INVESTIGATIONS	各类检查	7.22 ( 1.01 - 51.41 )	7.22 ( 5.34 )	7.2 ( 1.39 )	2.85 ( 1.17 )	否	否	否	是
DACRYOSTENOSIS ACQUIRED	1	获得性泪管狭窄	EYE DISORDERS	眼器官疾病	3.59 ( 0.51 - 25.56 )	3.59 ( 1.87 )	3.59 ( 0.7 )	1.84 ( 0.17 )	否	否	否	是													1	获得性泪管狭窄	EYE DISORDERS	眼器官疾病	7.49 ( 0.68 - 82.6 )	7.49 ( 3.75 )	5.32 ( 0.71 )	2.41 ( 0.21 )	否	否	否	是
EYE DISCHARGE	1	眼分泌物	EYE DISORDERS	眼器官疾病	0.65 ( 0.09 - 4.65 )	0.65 ( 0.18 )	0.65 ( 0.13 )	-0.61 ( -2.28 )	否	否	否	否													1	眼分泌物	EYE DISORDERS	眼器官疾病	2.99 ( 0.35 - 25.64 )	2.99 ( 1.11 )	2.66 ( 0.44 )	1.41 ( -0.58 )	否	否	否	否
METAPNEUMOVIRUS PNEUMONIA	1	偏肺病毒感染性肺炎	INFECTIONS AND INFESTATIONS	感染及侵染类疾病	45.46 ( 6.29 - 328.66 )	45.46 ( 42.69 )	44.65 ( 8.53 )	5.48 ( 3.77 )	否	否	是	是
STRESS FRACTURE	1	应力性骨折	INJURY, POISONING AND PROCEDURAL COMPLICATIONS	各类损伤、中毒及操作并发症	1.67 ( 0.24 - 11.88 )	1.67 ( 0.27 )	1.67 ( 0.32 )	0.74 ( -0.93 )	否	否	否	否																									1	应力性骨折	INJURY, POISONING AND PROCEDURAL COMPLICATIONS	各类损伤、中毒及操作并发症	9.68 ( 1.33 - 70.27 )	9.67 ( 7.6 )	9.48 ( 1.8 )	3.24 ( 1.52 )	否	否	否	是
PROGRESSIVE BULBAR PALSY	1	进行性球麻痹	NERVOUS SYSTEM DISORDERS	各类神经系统疾病	175.35 ( 23.06 - 1333.65 )	175.33 ( 161.78 )	163.71 ( 29.98 )	7.36 ( 5.54 )	否	否	是	是													1	进行性球麻痹	NERVOUS SYSTEM DISORDERS	各类神经系统疾病	Inf ( NaN - Inf )	Inf ( 14.97 )	15.97 ( 0 )	4 ( 1.36 )	否	否	否	是
LUNG CONSOLIDATION	1	肺实变	RESPIRATORY, THORACIC AND MEDIASTINAL DISORDERS	呼吸系统、胸及纵隔疾病	2.76 ( 0.39 - 19.65 )	2.76 ( 1.12 )	2.76 ( 0.54 )	1.47 ( -0.2 )	否	否	否	否													1	肺实变	RESPIRATORY, THORACIC AND MEDIASTINAL DISORDERS	呼吸系统、胸及纵隔疾病	3.74 ( 0.42 - 33.5 )	3.74 ( 1.61 )	3.19 ( 0.51 )	1.68 ( -0.37 )	否	否	否	否
INFUSION SITE BRUISING	1	输液部位青肿	GENERAL DISORDERS AND ADMINISTRATION SITE CONDITIONS	全身性疾病及给药部位各种反应	1.99 ( 0.28 - 14.12 )	1.99 ( 0.49 )	1.99 ( 0.39 )	0.99 ( -0.68 )	否	否	否	否	1	输液部位瘀青	GENERAL DISORDERS AND ADMINISTRATION SITE CONDITIONS	全身性疾病及给药部位各种反应	Inf ( NaN - Inf )	Inf ( 16.85 )	17.85 ( 0 )	4.16 ( 1.52 )	否	否	否	是
TRACHEOSTOMY INFECTION	1	气管造口术感染	INFECTIONS AND INFESTATIONS	感染及侵染类疾病	48.14 ( 6.65 - 348.36 )	48.13 ( 45.26 )	47.22 ( 9.01 )	5.56 ( 3.85 )	否	否	是	是
CIRCULATORY COLLAPSE	1	循环性虚脱	VASCULAR DISORDERS	血管与淋巴管类疾病	0.54 ( 0.08 - 3.81 )	0.54 ( 0.4 )	0.54 ( 0.1 )	-0.9 ( -2.57 )	否	否	否	否
VASCULAR RUPTURE	1	血管破裂	VASCULAR DISORDERS	血管与淋巴管类疾病	4.3 ( 0.6 - 30.58 )	4.3 ( 2.53 )	4.29 ( 0.83 )	2.1 ( 0.43 )	否	否	否	是
BLOOD IRON ABNORMAL	1	血铁异常	INVESTIGATIONS	各类检查	4.54 ( 0.64 - 32.28 )	4.54 ( 2.75 )	4.53 ( 0.88 )	2.18 ( 0.51 )	否	否	否	是																									1	血铁异常	INVESTIGATIONS	各类检查	141.93 ( 14.76 - 1365.11 )	141.86 ( 104.9 )	106.65 ( 16.05 )	6.74 ( 4.63 )	否	否	是	是
LYMPHOCYTE COUNT ABNORMAL	1	淋巴细胞计数异常	INVESTIGATIONS	各类检查	4.7 ( 0.66 - 33.45 )	4.7 ( 2.91 )	4.7 ( 0.91 )	2.23 ( 0.56 )	否	否	否	是																									1	淋巴细胞计数异常	INVESTIGATIONS	各类检查	53.22 ( 6.65 - 425.76 )	53.2 ( 45.53 )	47.4 ( 8.32 )	5.57 ( 3.67 )	否	否	是	是
AMMONIA ABNORMAL	1	氨异常	INVESTIGATIONS	各类检查	15.84 ( 2.22 - 113.16 )	15.84 ( 13.81 )	15.74 ( 3.04 )	3.98 ( 2.29 )	否	否	是	是																									1	氨异常	INVESTIGATIONS	各类检查	85.16 ( 9.94 - 729.27 )	85.12 ( 69.27 )	71.1 ( 11.79 )	6.15 ( 4.16 )	否	否	是	是
THYMUS HYPOPLASIA	1	胸腺发育不全	CONGENITAL, FAMILIAL AND GENETIC DISORDERS	各种先天性家族性遗传性疾病	19.18 ( 2.68 - 137.22 )	19.18 ( 17.1 )	19.04 ( 3.67 )	4.25 ( 2.57 )	否	否	是	是
PROSOPAGNOSIA	1	脸盲症	NERVOUS SYSTEM DISORDERS	各类神经系统疾病	40.92 ( 5.67 - 295.26 )	40.91 ( 38.3 )	40.26 ( 7.7 )	5.33 ( 3.63 )	否	否	是	是
HYPOCOAGULABLE STATE	1	低凝状态	BLOOD AND LYMPHATIC SYSTEM DISORDERS	血液及淋巴系统疾病	8.67 ( 1.22 - 61.8 )	8.67 ( 6.77 )	8.65 ( 1.67 )	3.11 ( 1.44 )	否	否	否	是
CLOSTRIDIAL INFECTION	1	梭状芽孢杆菌感染	INFECTIONS AND INFESTATIONS	感染及侵染类疾病	6.39 ( 0.9 - 45.51 )	6.39 ( 4.54 )	6.38 ( 1.23 )	2.67 ( 1 )	否	否	否	是
HYPOFIBRINOGENAEMIA	1	低纤维蛋白原血症	BLOOD AND LYMPHATIC SYSTEM DISORDERS	血液及淋巴系统疾病	6.34 ( 0.89 - 45.15 )	6.34 ( 4.49 )	6.33 ( 1.22 )	2.66 ( 0.99 )	否	否	否	是
BLOOD BILIRUBIN UNCONJUGATED INCREASED	1	血非结合胆红素升高	INVESTIGATIONS	各类检查	15.74 ( 2.2 - 112.43 )	15.73 ( 13.71 )	15.64 ( 3.02 )	3.97 ( 2.29 )	否	否	是	是																									1	血非结合胆红素升高	INVESTIGATIONS	各类检查	30.41 ( 4 - 231.4 )	30.4 ( 26.54 )	28.44 ( 5.21 )	4.83 ( 3.01 )	否	否	是	是
C-REACTIVE PROTEIN ABNORMAL	1	C 反应蛋白异常	INVESTIGATIONS	各类检查	0.65 ( 0.09 - 4.63 )	0.65 ( 0.18 )	0.65 ( 0.13 )	-0.62 ( -2.28 )	否	否	否	否																									1	C 反应蛋白异常	INVESTIGATIONS	各类检查	8.52 ( 1.18 - 61.67 )	8.51 ( 6.5 )	8.36 ( 1.6 )	3.06 ( 1.35 )	否	否	否	是
BLOOD LACTATE DEHYDROGENASE ABNORMAL	1	血乳酸脱氢酶异常	INVESTIGATIONS	各类检查	10.67 ( 1.5 - 76.1 )	10.67 ( 8.73 )	10.63 ( 2.05 )	3.41 ( 1.73 )	否	否	是	是																									1	血乳酸脱氢酶异常	INVESTIGATIONS	各类检查	53.22 ( 6.65 - 425.76 )	53.2 ( 45.53 )	47.4 ( 8.32 )	5.57 ( 3.67 )	否	否	是	是
HAEMATOCRIT ABNORMAL	1	红细胞压积异常	INVESTIGATIONS	各类检查	4.65 ( 0.65 - 33.07 )	4.65 ( 2.86 )	4.64 ( 0.9 )	2.21 ( 0.54 )	否	否	否	是																									1	红细胞压积异常	INVESTIGATIONS	各类检查	106.45 ( 11.89 - 952.85 )	106.4 ( 83.52 )	85.32 ( 13.63 )	6.41 ( 4.37 )	否	否	是	是
DIARRHOEA HAEMORRHAGIC	1	出血性腹泻	GASTROINTESTINAL DISORDERS	胃肠系统疾病	0.7 ( 0.1 - 4.94 )	0.7 ( 0.13 )	0.7 ( 0.13 )	-0.52 ( -2.19 )	否	否	否	否
NONINFECTIVE GINGIVITIS	1	非感染性龈炎	GASTROINTESTINAL DISORDERS	胃肠系统疾病	3.62 ( 0.51 - 25.74 )	3.62 ( 1.89 )	3.62 ( 0.7 )	1.85 ( 0.18 )	否	否	否	是																									1	非感染性龈炎	GASTROINTESTINAL DISORDERS	胃肠系统疾病	25.05 ( 3.33 - 188.3 )	25.03 ( 21.79 )	23.7 ( 4.38 )	4.57 ( 2.77 )	否	否	是	是
FAECAL VOLUME INCREASED	1	便量增加	INVESTIGATIONS	各类检查	11.16 ( 1.56 - 79.58 )	11.16 ( 9.21 )	11.11 ( 2.15 )	3.47 ( 1.8 )	否	否	是	是	1	便量增加	INVESTIGATIONS	各类检查	8.43 ( 0.76 - 93.01 )	8.43 ( 4.36 )	5.95 ( 0.8 )	2.57 ( 0.37 )	否	否	否	是
GINGIVAL BLEEDING	1	牙龈出血	GASTROINTESTINAL DISORDERS	胃肠系统疾病	0.59 ( 0.08 - 4.2 )	0.59 ( 0.28 )	0.59 ( 0.11 )	-0.76 ( -2.42 )	否	否	否	否													1	牙龈出血	GASTROINTESTINAL DISORDERS	胃肠系统疾病	1.87 ( 0.23 - 14.97 )	1.87 ( 0.36 )	1.77 ( 0.31 )	0.83 ( -1.07 )	否	否	否	否
THROMBIN TIME SHORTENED	1	凝血酶时间缩短	INVESTIGATIONS	各类检查	306.86 ( 38.38 - 2453.8 )	306.83 ( 270.96 )	272.85 ( 47.91 )	8.09 ( 6.19 )	否	否	是	是													1	凝血酶时间缩短	INVESTIGATIONS	各类检查	Inf ( NaN - Inf )	Inf ( 14.97 )	15.97 ( 0 )	4 ( 1.36 )	否	否	否	是
ACID BASE BALANCE	1	酸碱平衡	INVESTIGATIONS	各类检查	1227.45 ( 111.29 - 13538.34 )	1227.33 ( 816.88 )	818.55 ( 109.82 )	9.68 ( 7.47 )	否	否	是	是													1	酸碱平衡	INVESTIGATIONS	各类检查	Inf ( NaN - Inf )	Inf ( 14.97 )	15.97 ( 0 )	4 ( 1.36 )	否	否	否	是
DRUG EFFECT LESS THAN EXPECTED	1	药效不及预期	GENERAL DISORDERS AND ADMINISTRATION SITE CONDITIONS	全身性疾病及给药部位各种反应	0.34 ( 0.05 - 2.44 )	0.34 ( 1.25 )	0.34 ( 0.07 )	-1.54 ( -3.2 )	否	否	否	否	1	药效不及预期	GENERAL DISORDERS AND ADMINISTRATION SITE CONDITIONS	全身性疾病及给药部位各种反应	3.37 ( 0.39 - 28.87 )	3.37 ( 1.39 )	2.98 ( 0.49 )	1.57 ( -0.42 )	否	否	否	否
TOXIC CARDIOMYOPATHY	1	中毒性心肌病	CARDIAC DISORDERS	心脏器官疾病	16.59 ( 2.32 - 118.55 )	16.59 ( 14.55 )	16.48 ( 3.18 )	4.04 ( 2.36 )	否	否	是	是	1	中毒性心肌病	CARDIAC DISORDERS	心脏器官疾病	Inf ( NaN - Inf )	Inf ( 16.85 )	17.85 ( 0 )	4.16 ( 1.52 )	否	否	否	是
LABYRINTHINE FISTULA	1	迷路瘘	EAR AND LABYRINTH DISORDERS	耳及迷路类疾病	350.7 ( 43.14 - 2850.81 )	350.66 ( 305.08 )	306.96 ( 53.16 )	8.26 ( 6.34 )	否	否	是	是	1	迷路瘘	EAR AND LABYRINTH DISORDERS	耳及迷路类疾病	Inf ( NaN - Inf )	Inf ( 16.85 )	17.85 ( 0 )	4.16 ( 1.52 )	否	否	否	是
SKIN HAEMORRHAGE	1	皮肤出血	SKIN AND SUBCUTANEOUS TISSUE DISORDERS	皮肤及皮下组织类疾病	0.4 ( 0.06 - 2.83 )	0.4 ( 0.91 )	0.4 ( 0.08 )	-1.33 ( -2.99 )	否	否	否	否	1	皮肤出血	SKIN AND SUBCUTANEOUS TISSUE DISORDERS	皮肤及皮下组织类疾病	2.11 ( 0.26 - 16.86 )	2.11 ( 0.52 )	1.98 ( 0.35 )	0.99 ( -0.91 )	否	否	否	否
EMPHYSEMA	1	肺气肿	RESPIRATORY, THORACIC AND MEDIASTINAL DISORDERS	呼吸系统、胸及纵隔疾病	0.79 ( 0.11 - 5.6 )	0.79 ( 0.06 )	0.79 ( 0.15 )	-0.34 ( -2.01 )	否	否	否	否	1	肺气肿	RESPIRATORY, THORACIC AND MEDIASTINAL DISORDERS	呼吸系统、胸及纵隔疾病	8.43 ( 0.76 - 93.01 )	8.43 ( 4.36 )	5.95 ( 0.8 )	2.57 ( 0.37 )	否	否	否	是
GASTRIC PH DECREASED	1	胃 pH 值下降	INVESTIGATIONS	各类检查	6.33 ( 0.89 - 45.04 )	6.33 ( 4.47 )	6.31 ( 1.22 )	2.66 ( 0.99 )	否	否	否	是																									1	胃 pH 值下降	INVESTIGATIONS	各类检查	70.97 ( 8.54 - 589.75 )	70.93 ( 59.1 )	60.94 ( 10.36 )	5.93 ( 3.97 )	否	否	是	是
LARYNGEAL STENOSIS	1	喉狭窄	RESPIRATORY, THORACIC AND MEDIASTINAL DISORDERS	呼吸系统、胸及纵隔疾病	9.98 ( 1.4 - 71.14 )	9.98 ( 8.05 )	9.94 ( 1.92 )	3.31 ( 1.64 )	否	否	否	是																									1	喉狭窄	RESPIRATORY, THORACIC AND MEDIASTINAL DISORDERS	呼吸系统、胸及纵隔疾病	26.61 ( 3.53 - 200.77 )	26.6 ( 23.19 )	25.09 ( 4.63 )	4.65 ( 2.85 )	否	否	是	是
ACCIDENTAL OVERDOSE	1	意外用药过量	INJURY, POISONING AND PROCEDURAL COMPLICATIONS	各类损伤、中毒及操作并发症	0.23 ( 0.03 - 1.61 )	0.23 ( 2.64 )	0.23 ( 0.04 )	-2.14 ( -3.81 )	否	否	否	否																									1	意外用药过量	INJURY, POISONING AND PROCEDURAL COMPLICATIONS	各类损伤、中毒及操作并发症	0.39 ( 0.05 - 2.74 )	0.39 ( 0.98 )	0.39 ( 0.07 )	-1.37 ( -3.04 )	否	否	否	否
OBSTRUCTIVE SLEEP APNOEA SYNDROME	1	阻塞性睡眠呼吸暂停综合征	RESPIRATORY, THORACIC AND MEDIASTINAL DISORDERS	呼吸系统、胸及纵隔疾病	2.66 ( 0.37 - 18.92 )	2.66 ( 1.04 )	2.66 ( 0.52 )	1.41 ( -0.26 )	否	否	否	否													1	阻塞性睡眠呼吸暂停综合征	RESPIRATORY, THORACIC AND MEDIASTINAL DISORDERS	呼吸系统、胸及纵隔疾病	2.14 ( 0.26 - 17.39 )	2.14 ( 0.53 )	2 ( 0.35 )	1 ( -0.93 )	否	否	否	否
EXTRASKELETAL OSSIFICATION	1	骨外骨化	INJURY, POISONING AND PROCEDURAL COMPLICATIONS	各类损伤、中毒及操作并发症	41.61 ( 5.76 - 300.35 )	41.6 ( 38.97 )	40.93 ( 7.83 )	5.36 ( 3.65 )	否	否	是	是													1	骨外骨化	INJURY, POISONING AND PROCEDURAL COMPLICATIONS	各类损伤、中毒及操作并发症	Inf ( NaN - Inf )	Inf ( 14.97 )	15.97 ( 0 )	4 ( 1.36 )	否	否	否	是
MAGNESIUM DEFICIENCY	1	镁缺乏	METABOLISM AND NUTRITION DISORDERS	代谢及营养类疾病	14.27 ( 2 - 101.91 )	14.27 ( 12.27 )	14.19 ( 2.74 )	3.83 ( 2.15 )	否	否	是	是																									1	镁缺乏	METABOLISM AND NUTRITION DISORDERS	代谢及营养类疾病	425.8 ( 26.62 - 6810.16 )	425.58 ( 211.79 )	213.29 ( 20.97 )	7.74 ( 5.38 )	否	否	是	是
VENOUS OXYGEN SATURATION DECREASED	1	静脉血氧饱和度降低	INVESTIGATIONS	各类检查	98.2 ( 13.3 - 724.79 )	98.19 ( 92.5 )	94.45 ( 17.73 )	6.56 ( 4.81 )	否	否	是	是	1	静脉血氧饱和度降低	INVESTIGATIONS	各类检查	16.86 ( 1.05 - 269.67 )	16.85 ( 7.46 )	8.93 ( 0.88 )	3.16 ( 0.8 )	否	否	否	是
BRAIN DEATH	1	脑死亡	GENERAL DISORDERS AND ADMINISTRATION SITE CONDITIONS	全身性疾病及给药部位各种反应	2.96 ( 0.42 - 21.05 )	2.96 ( 1.3 )	2.96 ( 0.57 )	1.56 ( -0.1 )	否	否	否	否													1	脑死亡	GENERAL DISORDERS AND ADMINISTRATION SITE CONDITIONS	全身性疾病及给药部位各种反应	1.36 ( 0.18 - 10.55 )	1.36 ( 0.09 )	1.33 ( 0.24 )	0.41 ( -1.44 )	否	否	否	否
EXCESSIVE DYNAMIC AIRWAY COLLAPSE	1	过度动态性气道塌陷	RESPIRATORY, THORACIC AND MEDIASTINAL DISORDERS	呼吸系统、胸及纵隔疾病	175.35 ( 23.06 - 1333.65 )	175.33 ( 161.78 )	163.71 ( 29.98 )	7.36 ( 5.54 )	否	否	是	是													1	过度动态性气道塌陷	RESPIRATORY, THORACIC AND MEDIASTINAL DISORDERS	呼吸系统、胸及纵隔疾病	14.98 ( 0.94 - 239.48 )	14.97 ( 6.52 )	7.99 ( 0.79 )	3 ( 0.64 )	否	否	否	是
AUTOIMMUNE DISORDER	1	自身免疫疾病	IMMUNE SYSTEM DISORDERS	免疫系统疾病	0.56 ( 0.08 - 3.99 )	0.56 ( 0.34 )	0.56 ( 0.11 )	-0.83 ( -2.5 )	否	否	否	否
SKIN ULCER	1	皮肤溃疡	SKIN AND SUBCUTANEOUS TISSUE DISORDERS	皮肤及皮下组织类疾病	0.26 ( 0.04 - 1.83 )	0.26 ( 2.13 )	0.26 ( 0.05 )	-1.95 ( -3.62 )	否	否	否	否
HYPOTONIA NEONATAL	1	新生儿肌张力减退	MUSCULOSKELETAL AND CONNECTIVE TISSUE DISORDERS	各种肌肉骨骼及结缔组织疾病	4.71 ( 0.66 - 33.52 )	4.71 ( 2.92 )	4.7 ( 0.91 )	2.23 ( 0.56 )	否	否	否	是
OXYGEN CONSUMPTION INCREASED	1	耗氧量升高	INVESTIGATIONS	各类检查	2.36 ( 0.33 - 16.81 )	2.36 ( 0.79 )	2.36 ( 0.46 )	1.24 ( -0.43 )	否	否	否	否																									1	耗氧量升高	INVESTIGATIONS	各类检查	16.38 ( 2.22 - 120.74 )	16.37 ( 13.9 )	15.8 ( 2.97 )	3.98 ( 2.23 )	否	否	是	是
BACTERAEMIA	1	菌血症	INFECTIONS AND INFESTATIONS	感染及侵染类疾病	0.55 ( 0.08 - 3.88 )	0.55 ( 0.38 )	0.55 ( 0.11 )	-0.87 ( -2.54 )	否	否	否	否													1	菌血症	INFECTIONS AND INFESTATIONS	感染及侵染类疾病	0.47 ( 0.06 - 3.42 )	0.47 ( 0.59 )	0.48 ( 0.09 )	-1.05 ( -2.79 )	否	否	否	否
CYSTATIN C INCREASED	1	胱抑素C升高	INVESTIGATIONS	各类检查	57.09 ( 7.86 - 414.64 )	57.08 ( 53.85 )	55.81 ( 10.62 )	5.8 ( 4.08 )	否	否	是	是
EPSTEIN-BARR VIRUS ANTIBODY POSITIVE	1	EB 病毒抗体阳性	INVESTIGATIONS	各类检查	43.84 ( 6.07 - 316.72 )	43.83 ( 41.12 )	43.08 ( 8.24 )	5.43 ( 3.72 )	否	否	是	是
CD25 ANTIGEN POSITIVE	1	CD25 抗原阳性	INVESTIGATIONS	各类检查	Inf ( NaN - Inf )	Inf ( 2454.65 )	2455.65 ( 0 )	11.26 ( 8.63 )	否	否	否	是
HUMAN HERPESVIRUS 6 INFECTION	1	人疱疹病毒 6 型感染	INFECTIONS AND INFESTATIONS	感染及侵染类疾病	3.57 ( 0.5 - 25.37 )	3.57 ( 1.85 )	3.56 ( 0.69 )	1.83 ( 0.16 )	否	否	否	是
BLOOD ALBUMIN INCREASED	1	血白蛋白升高	INVESTIGATIONS	各类检查	9.03 ( 1.27 - 64.31 )	9.02 ( 7.11 )	9 ( 1.74 )	3.17 ( 1.49 )	否	否	否	是
INFUSION SITE MOBILITY DECREASED	1	输液部位（肢体）活动性降低	GENERAL DISORDERS AND ADMINISTRATION SITE CONDITIONS	全身性疾病及给药部位各种反应	306.86 ( 38.38 - 2453.8 )	306.83 ( 270.96 )	272.85 ( 47.91 )	8.09 ( 6.19 )	否	否	是	是	1	输液部位（肢体）活动性降低	GENERAL DISORDERS AND ADMINISTRATION SITE CONDITIONS	全身性疾病及给药部位各种反应	Inf ( NaN - Inf )	Inf ( 16.85 )	17.85 ( 0 )	4.16 ( 1.52 )	否	否	否	是
HAND DEFORMITY	1	手畸形	MUSCULOSKELETAL AND CONNECTIVE TISSUE DISORDERS	各种肌肉骨骼及结缔组织疾病	0.31 ( 0.04 - 2.18 )	0.31 ( 1.57 )	0.31 ( 0.06 )	-1.7 ( -3.37 )	否	否	否	否													1	手畸形	MUSCULOSKELETAL AND CONNECTIVE TISSUE DISORDERS	各种肌肉骨骼及结缔组织疾病	Inf ( NaN - Inf )	Inf ( 14.97 )	15.97 ( 0 )	4 ( 1.36 )	否	否	否	是
GRANULOCYTE COUNT INCREASED	1	粒细胞计数升高	INVESTIGATIONS	各类检查	12.46 ( 1.75 - 88.92 )	12.46 ( 10.49 )	12.4 ( 2.4 )	3.63 ( 1.95 )	否	否	是	是													1	粒细胞计数升高	INVESTIGATIONS	各类检查	Inf ( NaN - Inf )	Inf ( 14.97 )	15.97 ( 0 )	4 ( 1.36 )	否	否	否	是
BLOOD PH INCREASED	1	血 pH 值升高	INVESTIGATIONS	各类检查	32.73 ( 4.55 - 235.45 )	32.73 ( 30.35 )	32.31 ( 6.2 )	5.01 ( 3.32 )	否	否	是	是													1	血 pH 值升高	INVESTIGATIONS	各类检查	Inf ( NaN - Inf )	Inf ( 14.97 )	15.97 ( 0 )	4 ( 1.36 )	否	否	否	是
HYPERLIPIDAEMIA	1	高脂血症	METABOLISM AND NUTRITION DISORDERS	代谢及营养类疾病	1.03 ( 0.14 - 7.31 )	1.03 ( 0 )	1.03 ( 0.2 )	0.04 ( -1.63 )	否	否	否	否	1	高脂血症	METABOLISM AND NUTRITION DISORDERS	代谢及营养类疾病	1.87 ( 0.24 - 14.79 )	1.87 ( 0.37 )	1.79 ( 0.32 )	0.84 ( -1.04 )	否	否	否	否
CORONAVIRUS TEST POSITIVE	1	冠状病毒检测阳性	INVESTIGATIONS	各类检查	2.62 ( 0.37 - 18.6 )	2.62 ( 1 )	2.62 ( 0.51 )	1.39 ( -0.28 )	否	否	否	否	1	冠状病毒检测阳性	INVESTIGATIONS	各类检查	Inf ( NaN - Inf )	Inf ( 16.85 )	17.85 ( 0 )	4.16 ( 1.52 )	否	否	否	是
OBLITERATIVE BRONCHIOLITIS	1	闭塞性细支气管炎	RESPIRATORY, THORACIC AND MEDIASTINAL DISORDERS	呼吸系统、胸及纵隔疾病	5.47 ( 0.77 - 38.9 )	5.47 ( 3.64 )	5.46 ( 1.06 )	2.45 ( 0.78 )	否	否	否	是	1	闭塞性细支气管炎	RESPIRATORY, THORACIC AND MEDIASTINAL DISORDERS	呼吸系统、胸及纵隔疾病	16.86 ( 1.05 - 269.67 )	16.85 ( 7.46 )	8.93 ( 0.88 )	3.16 ( 0.8 )	否	否	否	是
DEFAECATION DISORDER	1	大便排便异常	GASTROINTESTINAL DISORDERS	胃肠系统疾病	5.01 ( 0.7 - 35.64 )	5.01 ( 3.2 )	5 ( 0.97 )	2.32 ( 0.65 )	否	否	否	是	1	大便排便异常	GASTROINTESTINAL DISORDERS	胃肠系统疾病	8.43 ( 0.76 - 93.01 )	8.43 ( 4.36 )	5.95 ( 0.8 )	2.57 ( 0.37 )	否	否	否	是
ELECTROCARDIOGRAM ABNORMAL	1	心电图异常	INVESTIGATIONS	各类检查	1 ( 0.14 - 7.11 )	1 ( 0 )	1 ( 0.19 )	0 ( -1.67 )	否	否	否	否	1	心电图异常	INVESTIGATIONS	各类检查	Inf ( NaN - Inf )	Inf ( 16.85 )	17.85 ( 0 )	4.16 ( 1.52 )	否	否	否	是
HYPERTONIA	1	肌张力亢进	NERVOUS SYSTEM DISORDERS	各类神经系统疾病	2.19 ( 0.31 - 15.58 )	2.19 ( 0.65 )	2.19 ( 0.42 )	1.13 ( -0.54 )	否	否	否	否	1	肌张力亢进	NERVOUS SYSTEM DISORDERS	各类神经系统疾病	0.89 ( 0.12 - 6.63 )	0.89 ( 0.01 )	0.89 ( 0.17 )	-0.16 ( -1.95 )	否	否	否	否
REFLUX GASTRITIS	1	反流性胃炎	GASTROINTESTINAL DISORDERS	胃肠系统疾病	5.11 ( 0.72 - 36.39 )	5.11 ( 3.3 )	5.11 ( 0.99 )	2.35 ( 0.68 )	否	否	否	是
PURULENT DISCHARGE	1	脓性分泌物	INFECTIONS AND INFESTATIONS	感染及侵染类疾病	2.01 ( 0.28 - 14.25 )	2.01 ( 0.5 )	2 ( 0.39 )	1 ( -0.66 )	否	否	否	否
PNEUMONIA INFLUENZAL	1	流感性肺炎	INFECTIONS AND INFESTATIONS	感染及侵染类疾病	5.41 ( 0.76 - 38.47 )	5.41 ( 3.58 )	5.4 ( 1.04 )	2.43 ( 0.76 )	否	否	否	是
CEREBROVASCULAR ACCIDENT	1	脑血管意外	NERVOUS SYSTEM DISORDERS	各类神经系统疾病	0.05 ( 0.01 - 0.39 )	0.06 ( 16.25 )	0.06 ( 0.01 )	-4.18 ( -5.85 )	否	否	否	否													1	脑血管意外	NERVOUS SYSTEM DISORDERS	各类神经系统疾病	1 ( 0.13 - 7.56 )	1 ( 0 )	1 ( 0.18 )	0 ( -1.81 )	否	否	否	否
HYDRONEPHROSIS	1	肾盂积水	RENAL AND URINARY DISORDERS	肾脏及泌尿系统疾病	0.95 ( 0.13 - 6.74 )	0.95 ( 0 )	0.95 ( 0.18 )	-0.08 ( -1.74 )	否	否	否	否
ARTHRALGIA	1	关节痛	MUSCULOSKELETAL AND CONNECTIVE TISSUE DISORDERS	各种肌肉骨骼及结缔组织疾病	0.01 ( 0 - 0.1 )	0.01 ( 67.43 )	0.01 ( 0 )	-6.11 ( -7.77 )	否	否	否	否
SWOLLEN TONGUE	1	肿舌	GASTROINTESTINAL DISORDERS	胃肠系统疾病	0.28 ( 0.04 - 2 )	0.28 ( 1.84 )	0.28 ( 0.05 )	-1.83 ( -3.5 )	否	否	否	否	1	肿舌	GASTROINTESTINAL DISORDERS	胃肠系统疾病	8.43 ( 0.76 - 93.01 )	8.43 ( 4.36 )	5.95 ( 0.8 )	2.57 ( 0.37 )	否	否	否	是
DEVICE RELATED THROMBOSIS	1	器械相关血栓症	GENERAL DISORDERS AND ADMINISTRATION SITE CONDITIONS	全身性疾病及给药部位各种反应	4.37 ( 0.61 - 31.07 )	4.37 ( 2.59 )	4.36 ( 0.84 )	2.12 ( 0.45 )	否	否	否	是
EYELID RASH	1	眼睑发疹	EYE DISORDERS	眼器官疾病	5.42 ( 0.76 - 38.56 )	5.42 ( 3.6 )	5.41 ( 1.05 )	2.44 ( 0.76 )	否	否	否	是	1	眼睑皮疹	EYE DISORDERS	眼器官疾病	Inf ( NaN - Inf )	Inf ( 16.85 )	17.85 ( 0 )	4.16 ( 1.52 )	否	否	否	是
INTRACRANIAL MASS	1	颅内肿块	NERVOUS SYSTEM DISORDERS	各类神经系统疾病	5.17 ( 0.73 - 36.77 )	5.17 ( 3.35 )	5.16 ( 1 )	2.37 ( 0.7 )	否	否	否	是																									1	颅内肿块	NERVOUS SYSTEM DISORDERS	各类神经系统疾病	32.75 ( 4.28 - 250.5 )	32.74 ( 28.57 )	30.47 ( 5.55 )	4.93 ( 3.1 )	否	否	是	是
GRANULOMA	1	肉芽肿	GENERAL DISORDERS AND ADMINISTRATION SITE CONDITIONS	全身性疾病及给药部位各种反应	2.15 ( 0.3 - 15.26 )	2.15 ( 0.61 )	2.15 ( 0.42 )	1.1 ( -0.57 )	否	否	否	否																									1	肉芽肿	GENERAL DISORDERS AND ADMINISTRATION SITE CONDITIONS	全身性疾病及给药部位各种反应	8.52 ( 1.18 - 61.67 )	8.51 ( 6.5 )	8.36 ( 1.6 )	3.06 ( 1.35 )	否	否	否	是
COMPLEMENT FACTOR ABNORMAL	1	补体因子异常	INVESTIGATIONS	各类检查	84.65 ( 11.53 - 621.51 )	84.64 ( 79.9 )	81.86 ( 15.44 )	6.36 ( 4.61 )	否	否	是	是
PHYSICAL DECONDITIONING	1	体力减退	GENERAL DISORDERS AND ADMINISTRATION SITE CONDITIONS	全身性疾病及给药部位各种反应	1.67 ( 0.24 - 11.88 )	1.67 ( 0.27 )	1.67 ( 0.32 )	0.74 ( -0.93 )	否	否	否	否													1	体力减退	GENERAL DISORDERS AND ADMINISTRATION SITE CONDITIONS	全身性疾病及给药部位各种反应	1.66 ( 0.21 - 13.14 )	1.66 ( 0.24 )	1.6 ( 0.28 )	0.68 ( -1.2 )	否	否	否	否
CEREBRAL DISORDER	1	大脑疾病	NERVOUS SYSTEM DISORDERS	各类神经系统疾病	0.69 ( 0.1 - 4.88 )	0.69 ( 0.14 )	0.69 ( 0.13 )	-0.54 ( -2.21 )	否	否	否	否	1	大脑疾病	NERVOUS SYSTEM DISORDERS	各类神经系统疾病	1.69 ( 0.22 - 13.17 )	1.69 ( 0.25 )	1.62 ( 0.29 )	0.7 ( -1.16 )	否	否	否	否
AUTOIMMUNE HAEMOLYTIC ANAEMIA	1	自身免疫性溶血性贫血	BLOOD AND LYMPHATIC SYSTEM DISORDERS	血液及淋巴系统疾病	1.59 ( 0.22 - 11.27 )	1.59 ( 0.22 )	1.59 ( 0.31 )	0.66 ( -1 )	否	否	否	否
TONSILLITIS	1	扁桃体炎	INFECTIONS AND INFESTATIONS	感染及侵染类疾病	1.22 ( 0.17 - 8.66 )	1.22 ( 0.04 )	1.22 ( 0.24 )	0.29 ( -1.38 )	否	否	否	否													1	扁桃体炎	INFECTIONS AND INFESTATIONS	感染及侵染类疾病	2.14 ( 0.26 - 17.39 )	2.14 ( 0.53 )	2 ( 0.35 )	1 ( -0.93 )	否	否	否	否
COMPLEMENT FACTOR C3 DECREASED	1	补体因子 C3 降低	INVESTIGATIONS	各类检查	33.63 ( 4.67 - 241.98 )	33.63 ( 31.23 )	33.18 ( 6.36 )	5.05 ( 3.35 )	否	否	是	是
COMPLEMENT FACTOR C4 DECREASED	1	补体因子 C4 降低	INVESTIGATIONS	各类检查	47.21 ( 6.53 - 341.54 )	47.2 ( 44.37 )	46.33 ( 8.85 )	5.53 ( 3.82 )	否	否	是	是
KIDNEY MALROTATION	1	肾脏旋转异常	CONGENITAL, FAMILIAL AND GENETIC DISORDERS	各种先天性家族性遗传性疾病	188.84 ( 24.7 - 1443.72 )	188.82 ( 173.48 )	175.4 ( 31.98 )	7.45 ( 5.63 )	否	否	是	是	1	肾脏旋转异常	CONGENITAL, FAMILIAL AND GENETIC DISORDERS	各种先天性家族性遗传性疾病	Inf ( NaN - Inf )	Inf ( 16.85 )	17.85 ( 0 )	4.16 ( 1.52 )	否	否	否	是
BUNDLE BRANCH BLOCK RIGHT	1	右束支阻滞	CARDIAC DISORDERS	心脏器官疾病	2.18 ( 0.31 - 15.51 )	2.18 ( 0.64 )	2.18 ( 0.42 )	1.12 ( -0.54 )	否	否	否	否	1	右束支阻滞	CARDIAC DISORDERS	心脏器官疾病	5.62 ( 0.58 - 54.05 )	5.62 ( 2.85 )	4.46 ( 0.67 )	2.16 ( 0.05 )	否	否	否	是
BLADDER HYPERTROPHY	1	膀胱肥大	RENAL AND URINARY DISORDERS	肾脏及泌尿系统疾病	11.06 ( 1.55 - 78.86 )	11.06 ( 9.11 )	11.01 ( 2.13 )	3.46 ( 1.78 )	否	否	是	是	1	膀胱肥大	RENAL AND URINARY DISORDERS	肾脏及泌尿系统疾病	Inf ( NaN - Inf )	Inf ( 16.85 )	17.85 ( 0 )	4.16 ( 1.52 )	否	否	否	是
ELECTROCARDIOGRAM QT SHORTENED	1	心电图 QT 间期缩短	INVESTIGATIONS	各类检查	21.35 ( 2.98 - 152.86 )	21.34 ( 19.22 )	21.17 ( 4.08 )	4.4 ( 2.72 )	否	否	是	是	1	心电图 QT 间期缩短	INVESTIGATIONS	各类检查	Inf ( NaN - Inf )	Inf ( 16.85 )	17.85 ( 0 )	4.16 ( 1.52 )	否	否	否	是
PYELOCALIECTASIS	1	肾盂肾盏扩张	RENAL AND URINARY DISORDERS	肾脏及泌尿系统疾病	7.35 ( 1.03 - 52.34 )	7.35 ( 5.47 )	7.33 ( 1.42 )	2.87 ( 1.2 )	否	否	否	是													1	肾盂肾盏扩张	RENAL AND URINARY DISORDERS	肾脏及泌尿系统疾病	3.74 ( 0.42 - 33.5 )	3.74 ( 1.61 )	3.19 ( 0.51 )	1.68 ( -0.37 )	否	否	否	否
MAGNETIC RESONANCE IMAGING ABNORMAL	1	磁共振成像异常	INVESTIGATIONS	各类检查	2.41 ( 0.34 - 17.1 )	2.41 ( 0.82 )	2.41 ( 0.47 )	1.27 ( -0.4 )	否	否	否	否																									1	磁共振成像异常	INVESTIGATIONS	各类检查	30.41 ( 4 - 231.4 )	30.4 ( 26.54 )	28.44 ( 5.21 )	4.83 ( 3.01 )	否	否	是	是
WHITE MATTER LESION	1	白质病变	NERVOUS SYSTEM DISORDERS	各类神经系统疾病	3.9 ( 0.55 - 27.75 )	3.9 ( 2.16 )	3.9 ( 0.76 )	1.96 ( 0.29 )	否	否	否	是																									1	白质病变	NERVOUS SYSTEM DISORDERS	各类神经系统疾病	14.68 ( 2 - 107.84 )	14.68 ( 12.32 )	14.22 ( 2.68 )	3.83 ( 2.08 )	否	否	是	是
CONCOMITANT DISEASE PROGRESSION	1	伴随疾病进展	GENERAL DISORDERS AND ADMINISTRATION SITE CONDITIONS	全身性疾病及给药部位各种反应	6.12 ( 0.86 - 43.57 )	6.12 ( 4.27 )	6.11 ( 1.18 )	2.61 ( 0.94 )	否	否	否	是													1	伴随疾病进展	GENERAL DISORDERS AND ADMINISTRATION SITE CONDITIONS	全身性疾病及给药部位各种反应	14.98 ( 0.94 - 239.48 )	14.97 ( 6.52 )	7.99 ( 0.79 )	3 ( 0.64 )	否	否	否	是
QUADRIPARESIS	1	四肢轻瘫	NERVOUS SYSTEM DISORDERS	各类神经系统疾病	3.47 ( 0.49 - 24.69 )	3.47 ( 1.76 )	3.47 ( 0.67 )	1.79 ( 0.12 )	否	否	否	是																									1	四肢轻瘫	NERVOUS SYSTEM DISORDERS	各类神经系统疾病	17.74 ( 2.4 - 131.21 )	17.73 ( 15.16 )	17.06 ( 3.2 )	4.09 ( 2.33 )	否	否	是	是
PERITONEAL DIALYSATE LEAKAGE	1	腹膜透析液渗漏	INJURY, POISONING AND PROCEDURAL COMPLICATIONS	各类损伤、中毒及操作并发症	245.49 ( 31.42 - 1917.97 )	245.47 ( 221.34 )	223.24 ( 39.97 )	7.8 ( 5.94 )	否	否	是	是																									1	腹膜透析液渗漏	INJURY, POISONING AND PROCEDURAL COMPLICATIONS	各类损伤、中毒及操作并发症	Inf ( NaN - Inf )	Inf ( 425.58 )	426.58 ( 0 )	8.74 ( 6.1 )	否	否	否	是
CHRONIC GASTRITIS	1	慢性胃炎	GASTROINTESTINAL DISORDERS	胃肠系统疾病	2.25 ( 0.32 - 15.98 )	2.25 ( 0.69 )	2.25 ( 0.44 )	1.17 ( -0.5 )	否	否	否	否																									1	慢性胃炎	GASTROINTESTINAL DISORDERS	胃肠系统疾病	21.29 ( 2.86 - 158.71 )	21.28 ( 18.41 )	20.31 ( 3.78 )	4.34 ( 2.57 )	否	否	是	是
ACCOMMODATION DISORDER	1	调节紊乱	EYE DISORDERS	眼器官疾病	17.66 ( 2.47 - 126.28 )	17.66 ( 15.6 )	17.54 ( 3.38 )	4.13 ( 2.45 )	否	否	是	是																									1	调节紊乱	EYE DISORDERS	眼器官疾病	42.58 ( 5.45 - 332.79 )	42.56 ( 36.89 )	38.78 ( 6.94 )	5.28 ( 3.41 )	否	否	是	是
SKIN MACERATION	1	皮肤浸渍	SKIN AND SUBCUTANEOUS TISSUE DISORDERS	皮肤及皮下组织类疾病	58.45 ( 8.04 - 424.74 )	58.44 ( 55.15 )	57.11 ( 10.86 )	5.84 ( 4.11 )	否	否	是	是																									1	皮肤浸渍	SKIN AND SUBCUTANEOUS TISSUE DISORDERS	皮肤及皮下组织类疾病	141.93 ( 14.76 - 1365.11 )	141.86 ( 104.9 )	106.65 ( 16.05 )	6.74 ( 4.63 )	否	否	是	是
CENTRAL SLEEP APNOEA SYNDROME	1	中枢性睡眠呼吸暂停综合征	RESPIRATORY, THORACIC AND MEDIASTINAL DISORDERS	呼吸系统、胸及纵隔疾病	19.03 ( 2.66 - 136.14 )	19.03 ( 16.95 )	18.89 ( 3.64 )	4.24 ( 2.55 )	否	否	是	是	1	中枢性睡眠呼吸暂停综合征	RESPIRATORY, THORACIC AND MEDIASTINAL DISORDERS	呼吸系统、胸及纵隔疾病	16.86 ( 1.05 - 269.67 )	16.85 ( 7.46 )	8.93 ( 0.88 )	3.16 ( 0.8 )	否	否	否	是
MONOCYTE PERCENTAGE DECREASED	1	单核细胞百分比降低	INVESTIGATIONS	各类检查	51.14 ( 7.06 - 370.57 )	51.14 ( 48.16 )	50.12 ( 9.56 )	5.65 ( 3.93 )	否	否	是	是	1	单核细胞百分比降低	INVESTIGATIONS	各类检查	Inf ( NaN - Inf )	Inf ( 16.85 )	17.85 ( 0 )	4.16 ( 1.52 )	否	否	否	是
SUDDEN INFANT DEATH SYNDROME	1	婴儿猝死综合征	GENERAL DISORDERS AND ADMINISTRATION SITE CONDITIONS	全身性疾病及给药部位各种反应	20.63 ( 2.88 - 147.68 )	20.63 ( 18.52 )	20.46 ( 3.94 )	4.36 ( 2.67 )	否	否	是	是	1	婴儿猝死综合征	GENERAL DISORDERS AND ADMINISTRATION SITE CONDITIONS	全身性疾病及给药部位各种反应	0.47 ( 0.06 - 3.41 )	0.47 ( 0.59 )	0.48 ( 0.09 )	-1.05 ( -2.78 )	否	否	否	否
PNEUMONIA ADENOVIRAL	1	腺病毒性肺炎	INFECTIONS AND INFESTATIONS	感染及侵染类疾病	29.58 ( 4.12 - 212.49 )	29.57 ( 27.28 )	29.23 ( 5.61 )	4.87 ( 3.17 )	否	否	是	是
EOSINOPHIL PERCENTAGE DECREASED	1	嗜酸粒细胞百分比降低	INVESTIGATIONS	各类检查	27.58 ( 3.84 - 198 )	27.58 ( 25.33 )	27.29 ( 5.24 )	4.77 ( 3.08 )	否	否	是	是	1	嗜酸粒细胞百分比降低	INVESTIGATIONS	各类检查	Inf ( NaN - Inf )	Inf ( 16.85 )	17.85 ( 0 )	4.16 ( 1.52 )	否	否	否	是
LYMPHOCYTE PERCENTAGE INCREASED	1	淋巴细胞百分比升高	INVESTIGATIONS	各类检查	19.18 ( 2.68 - 137.22 )	19.18 ( 17.1 )	19.04 ( 3.67 )	4.25 ( 2.57 )	否	否	是	是													1	淋巴细胞百分比升高	INVESTIGATIONS	各类检查	7.49 ( 0.68 - 82.6 )	7.49 ( 3.75 )	5.32 ( 0.71 )	2.41 ( 0.21 )	否	否	否	是
MYOCARDIAL INJURY	1	心肌损伤	CARDIAC DISORDERS	心脏器官疾病	3.38 ( 0.47 - 24.01 )	3.38 ( 1.67 )	3.37 ( 0.65 )	1.75 ( 0.08 )	否	否	否	是													1	心肌损伤	CARDIAC DISORDERS	心脏器官疾病	Inf ( NaN - Inf )	Inf ( 14.97 )	15.97 ( 0 )	4 ( 1.36 )	否	否	否	是
MILK ALLERGY	1	牛奶过敏	IMMUNE SYSTEM DISORDERS	免疫系统疾病	12.52 ( 1.76 - 89.37 )	12.52 ( 10.55 )	12.47 ( 2.41 )	3.64 ( 1.96 )	否	否	是	是	1	牛奶过敏	IMMUNE SYSTEM DISORDERS	免疫系统疾病	0.99 ( 0.13 - 7.45 )	0.99 ( 0 )	0.99 ( 0.18 )	-0.01 ( -1.81 )	否	否	否	否
CULTURE STOOL NEGATIVE	1	粪便培养阴性	INVESTIGATIONS	各类检查	1227.45 ( 111.29 - 13538.34 )	1227.33 ( 816.88 )	818.55 ( 109.82 )	9.68 ( 7.47 )	否	否	是	是
HUNGER	1	饥饿感	GENERAL DISORDERS AND ADMINISTRATION SITE CONDITIONS	全身性疾病及给药部位各种反应	0.64 ( 0.09 - 4.56 )	0.64 ( 0.2 )	0.64 ( 0.12 )	-0.64 ( -2.3 )	否	否	否	否	1	饥饿感	GENERAL DISORDERS AND ADMINISTRATION SITE CONDITIONS	全身性疾病及给药部位各种反应	5.62 ( 0.58 - 54.05 )	5.62 ( 2.85 )	4.46 ( 0.67 )	2.16 ( 0.05 )	否	否	否	是
PROTHROMBIN INDEX	1	凝血酶原指数	INVESTIGATIONS	各类检查	Inf ( NaN - Inf )	Inf ( 2454.65 )	2455.65 ( 0 )	11.26 ( 8.63 )	否	否	否	是	1	凝血酶原指数	INVESTIGATIONS	各类检查	Inf ( NaN - Inf )	Inf ( 16.85 )	17.85 ( 0 )	4.16 ( 1.52 )	否	否	否	是
EOSINOPHIL PERCENTAGE INCREASED	1	嗜酸粒细胞百分比升高	INVESTIGATIONS	各类检查	15.44 ( 2.16 - 110.3 )	15.44 ( 13.42 )	15.35 ( 2.96 )	3.94 ( 2.26 )	否	否	是	是	1	嗜酸粒细胞百分比升高	INVESTIGATIONS	各类检查	Inf ( NaN - Inf )	Inf ( 16.85 )	17.85 ( 0 )	4.16 ( 1.52 )	否	否	否	是
LISTLESS	1	倦怠	PSYCHIATRIC DISORDERS	精神病类	2.17 ( 0.31 - 15.42 )	2.17 ( 0.63 )	2.17 ( 0.42 )	1.12 ( -0.55 )	否	否	否	否	1	倦怠	PSYCHIATRIC DISORDERS	精神病类	5.62 ( 0.58 - 54.05 )	5.62 ( 2.85 )	4.46 ( 0.67 )	2.16 ( 0.05 )	否	否	否	是
RETINAL VASCULAR DISORDER	1	视网膜血管病	EYE DISORDERS	眼器官疾病	15.54 ( 2.17 - 111 )	15.54 ( 13.51 )	15.44 ( 2.98 )	3.95 ( 2.27 )	否	否	是	是	1	视网膜血管病	EYE DISORDERS	眼器官疾病	Inf ( NaN - Inf )	Inf ( 16.85 )	17.85 ( 0 )	4.16 ( 1.52 )	否	否	否	是
MOOD SWINGS	1	心情波动	PSYCHIATRIC DISORDERS	精神病类	0.3 ( 0.04 - 2.15 )	0.3 ( 1.61 )	0.3 ( 0.06 )	-1.72 ( -3.39 )	否	否	否	否	1	心情波动	PSYCHIATRIC DISORDERS	精神病类	5.62 ( 0.58 - 54.05 )	5.62 ( 2.85 )	4.46 ( 0.67 )	2.16 ( 0.05 )	否	否	否	是
SCREAMING	1	尖叫	GENERAL DISORDERS AND ADMINISTRATION SITE CONDITIONS	全身性疾病及给药部位各种反应	1.55 ( 0.22 - 11.03 )	1.55 ( 0.2 )	1.55 ( 0.3 )	0.63 ( -1.03 )	否	否	否	否	1	尖叫	GENERAL DISORDERS AND ADMINISTRATION SITE CONDITIONS	全身性疾病及给药部位各种反应	1.12 ( 0.15 - 8.51 )	1.12 ( 0.01 )	1.12 ( 0.21 )	0.16 ( -1.65 )	否	否	否	否
ANAEMIA NEONATAL	1	新生儿贫血	BLOOD AND LYMPHATIC SYSTEM DISORDERS	血液及淋巴系统疾病	20.46 ( 2.86 - 146.44 )	20.46 ( 18.35 )	20.29 ( 3.91 )	4.34 ( 2.66 )	否	否	是	是	1	新生儿贫血	BLOOD AND LYMPHATIC SYSTEM DISORDERS	血液及淋巴系统疾病	1.12 ( 0.15 - 8.51 )	1.12 ( 0.01 )	1.12 ( 0.21 )	0.16 ( -1.65 )	否	否	否	否
PLATELET AGGREGATION INCREASED	1	血小板凝集升高	INVESTIGATIONS	各类检查	129.21 ( 17.29 - 965.28 )	129.19 ( 120.84 )	122.78 ( 22.82 )	6.94 ( 5.16 )	否	否	是	是	1	血小板凝集升高	INVESTIGATIONS	各类检查	Inf ( NaN - Inf )	Inf ( 16.85 )	17.85 ( 0 )	4.16 ( 1.52 )	否	否	否	是
HYPERCOAGULATION	1	血液高凝状态	BLOOD AND LYMPHATIC SYSTEM DISORDERS	血液及淋巴系统疾病	5.15 ( 0.72 - 36.62 )	5.15 ( 3.33 )	5.14 ( 0.99 )	2.36 ( 0.69 )	否	否	否	是	1	血液高凝状态	BLOOD AND LYMPHATIC SYSTEM DISORDERS	血液及淋巴系统疾病	Inf ( NaN - Inf )	Inf ( 16.85 )	17.85 ( 0 )	4.16 ( 1.52 )	否	否	否	是
FEVER NEONATAL	1	新生儿发热	GENERAL DISORDERS AND ADMINISTRATION SITE CONDITIONS	全身性疾病及给药部位各种反应	57.09 ( 7.86 - 414.64 )	57.08 ( 53.85 )	55.81 ( 10.62 )	5.8 ( 4.08 )	否	否	是	是	1	新生儿发热	GENERAL DISORDERS AND ADMINISTRATION SITE CONDITIONS	全身性疾病及给药部位各种反应	3.37 ( 0.39 - 28.87 )	3.37 ( 1.39 )	2.98 ( 0.49 )	1.57 ( -0.42 )	否	否	否	否
THROMBOCYTOPENIA NEONATAL	1	新生儿血小板减少	BLOOD AND LYMPHATIC SYSTEM DISORDERS	血液及淋巴系统疾病	15.94 ( 2.23 - 113.9 )	15.94 ( 13.91 )	15.84 ( 3.06 )	3.99 ( 2.3 )	否	否	是	是	1	新生儿血小板减少	BLOOD AND LYMPHATIC SYSTEM DISORDERS	血液及淋巴系统疾病	1.87 ( 0.24 - 14.79 )	1.87 ( 0.37 )	1.79 ( 0.32 )	0.84 ( -1.04 )	否	否	否	否
BRONCHITIS CHRONIC	1	慢性支气管炎	RESPIRATORY, THORACIC AND MEDIASTINAL DISORDERS	呼吸系统、胸及纵隔疾病	3.03 ( 0.43 - 21.57 )	3.03 ( 1.36 )	3.03 ( 0.59 )	1.6 ( -0.07 )	否	否	否	否																									1	慢性支气管炎	RESPIRATORY, THORACIC AND MEDIASTINAL DISORDERS	呼吸系统、胸及纵隔疾病	425.8 ( 26.62 - 6810.16 )	425.58 ( 211.79 )	213.29 ( 20.97 )	7.74 ( 5.38 )	否	否	是	是
ANAPHYLACTOID REACTION	1	类过敏反应	IMMUNE SYSTEM DISORDERS	免疫系统疾病	2.37 ( 0.33 - 16.86 )	2.37 ( 0.79 )	2.37 ( 0.46 )	1.25 ( -0.42 )	否	否	否	否																									1	类过敏反应	IMMUNE SYSTEM DISORDERS	免疫系统疾病	5.32 ( 0.74 - 38.27 )	5.32 ( 3.46 )	5.27 ( 1.01 )	2.4 ( 0.7 )	否	否	否	是
NEURODEVELOPMENTAL DISORDER	1	神经发育性疾病	NERVOUS SYSTEM DISORDERS	各类神经系统疾病	11.92 ( 1.67 - 85.01 )	11.92 ( 9.95 )	11.86 ( 2.29 )	3.57 ( 1.89 )	否	否	是	是
STEROID DIABETES	1	类固醇糖尿病	METABOLISM AND NUTRITION DISORDERS	代谢及营养类疾病	2.59 ( 0.36 - 18.42 )	2.59 ( 0.98 )	2.59 ( 0.5 )	1.37 ( -0.3 )	否	否	否	否
ATRIAL NATRIURETIC PEPTIDE INCREASED	1	心房利尿钠肽升高	INVESTIGATIONS	各类检查	122.75 ( 16.47 - 914.72 )	122.73 ( 114.99 )	116.94 ( 21.78 )	6.87 ( 5.09 )	否	否	是	是	1	心房利尿钠肽升高	INVESTIGATIONS	各类检查	Inf ( NaN - Inf )	Inf ( 16.85 )	17.85 ( 0 )	4.16 ( 1.52 )	否	否	否	是
RENIN INCREASED	1	肾素升高	INVESTIGATIONS	各类检查	33.63 ( 4.67 - 241.98 )	33.63 ( 31.23 )	33.18 ( 6.36 )	5.05 ( 3.35 )	否	否	是	是	1	肾素升高	INVESTIGATIONS	各类检查	Inf ( NaN - Inf )	Inf ( 16.85 )	17.85 ( 0 )	4.16 ( 1.52 )	否	否	否	是
STOMATITIS	1	口腔黏膜炎	GASTROINTESTINAL DISORDERS	胃肠系统疾病	0.1 ( 0.01 - 0.72 )	0.1 ( 7.96 )	0.1 ( 0.02 )	-3.3 ( -4.97 )	否	否	否	否
TEARFULNESS	1	含泪	PSYCHIATRIC DISORDERS	精神病类	2.17 ( 0.3 - 15.4 )	2.17 ( 0.63 )	2.17 ( 0.42 )	1.11 ( -0.55 )	否	否	否	否													1	含泪	PSYCHIATRIC DISORDERS	精神病类	14.98 ( 0.94 - 239.48 )	14.97 ( 6.52 )	7.99 ( 0.79 )	3 ( 0.64 )	否	否	否	是
CONJUNCTIVITIS	1	结膜炎	INFECTIONS AND INFESTATIONS	感染及侵染类疾病	0.3 ( 0.04 - 2.16 )	0.3 ( 1.59 )	0.3 ( 0.06 )	-1.72 ( -3.38 )	否	否	否	否																									1	结膜炎	INFECTIONS AND INFESTATIONS	感染及侵染类疾病	0.67 ( 0.09 - 4.79 )	0.67 ( 0.16 )	0.67 ( 0.13 )	-0.57 ( -2.24 )	否	否	否	否
EYE INFECTION BACTERIAL	1	眼部细菌感染	INFECTIONS AND INFESTATIONS	感染及侵染类疾病	9.52 ( 1.34 - 67.81 )	9.51 ( 7.59 )	9.48 ( 1.83 )	3.25 ( 1.57 )	否	否	否	是																									1	眼部细菌感染	INFECTIONS AND INFESTATIONS	感染及侵染类疾病	212.9 ( 19.3 - 2348.94 )	212.79 ( 140.53 )	142.19 ( 19.07 )	7.15 ( 4.95 )	否	否	是	是
PRODUCT DOSE OMISSION ISSUE	1	产品漏用问题	INJURY, POISONING AND PROCEDURAL COMPLICATIONS	各类损伤、中毒及操作并发症	0.01 ( 0 - 0.07 )	0.01 ( 93.92 )	0.01 ( 0 )	-6.57 ( -8.24 )	否	否	否	否	1	产品漏用问题	INJURY, POISONING AND PROCEDURAL COMPLICATIONS	各类损伤、中毒及操作并发症	0.11 ( 0.02 - 0.78 )	0.11 ( 7.17 )	0.12 ( 0.02 )	-3.11 ( -4.79 )	否	否	否	否
SPINAL CORD OEDEMA	1	脊髓水肿	NERVOUS SYSTEM DISORDERS	各类神经系统疾病	17.41 ( 2.44 - 124.48 )	17.41 ( 15.36 )	17.29 ( 3.33 )	4.11 ( 2.43 )	否	否	是	是													1	脊髓水肿	NERVOUS SYSTEM DISORDERS	各类神经系统疾病	Inf ( NaN - Inf )	Inf ( 14.97 )	15.97 ( 0 )	4 ( 1.36 )	否	否	否	是
HEPATITIS B	1	乙型肝炎	INFECTIONS AND INFESTATIONS	感染及侵染类疾病	1.62 ( 0.23 - 11.53 )	1.62 ( 0.24 )	1.62 ( 0.31 )	0.7 ( -0.97 )	否	否	否	否	1	乙型肝炎	INFECTIONS AND INFESTATIONS	感染及侵染类疾病	8.43 ( 0.76 - 93.01 )	8.43 ( 4.36 )	5.95 ( 0.8 )	2.57 ( 0.37 )	否	否	否	是
PLATELET COUNT	1	血小板计数	INVESTIGATIONS	各类检查	10.72 ( 1.5 - 76.44 )	10.72 ( 8.77 )	10.68 ( 2.06 )	3.42 ( 1.74 )	否	否	是	是													1	血小板计数	INVESTIGATIONS	各类检查	Inf ( NaN - Inf )	Inf ( 14.97 )	15.97 ( 0 )	4 ( 1.36 )	否	否	否	是
VASCULITIS	1	血管炎	VASCULAR DISORDERS	血管与淋巴管类疾病	0.6 ( 0.08 - 4.23 )	0.6 ( 0.27 )	0.6 ( 0.12 )	-0.75 ( -2.41 )	否	否	否	否													1	血管炎	VASCULAR DISORDERS	血管与淋巴管类疾病	1.87 ( 0.23 - 14.97 )	1.87 ( 0.36 )	1.77 ( 0.31 )	0.83 ( -1.07 )	否	否	否	否
LANGERHANS' CELL HISTIOCYTOSIS	1	朗格汉斯细胞组织细胞增生症	NEOPLASMS BENIGN, MALIGNANT AND UNSPECIFIED (INCL CYSTS AND POLYPS)	良性、恶性及性质不明的肿瘤（包括囊状和息肉状）	15.94 ( 2.23 - 113.9 )	15.94 ( 13.91 )	15.84 ( 3.06 )	3.99 ( 2.3 )	否	否	是	是													1	朗格汉斯细胞组织细胞增生症	NEOPLASMS BENIGN, MALIGNANT AND UNSPECIFIED (INCL CYSTS AND POLYPS)	良性、恶性及性质不明的肿瘤（包括囊状和息肉状）	2.99 ( 0.35 - 25.64 )	2.99 ( 1.11 )	2.66 ( 0.44 )	1.41 ( -0.58 )	否	否	否	否
NEURALGIA	1	神经痛	NERVOUS SYSTEM DISORDERS	各类神经系统疾病	0.24 ( 0.03 - 1.74 )	0.24 ( 2.33 )	0.24 ( 0.05 )	-2.03 ( -3.7 )	否	否	否	否																									1	神经痛	NERVOUS SYSTEM DISORDERS	各类神经系统疾病	3.2 ( 0.45 - 22.9 )	3.2 ( 1.5 )	3.18 ( 0.61 )	1.67 ( -0.01 )	否	否	否	否
RESPIRATORY FATIGUE	1	呼吸道疲乏	RESPIRATORY, THORACIC AND MEDIASTINAL DISORDERS	呼吸系统、胸及纵隔疾病	24.07 ( 3.36 - 172.53 )	24.07 ( 21.89 )	23.84 ( 4.59 )	4.58 ( 2.89 )	否	否	是	是	1	呼吸道疲乏	RESPIRATORY, THORACIC AND MEDIASTINAL DISORDERS	呼吸系统、胸及纵隔疾病	Inf ( NaN - Inf )	Inf ( 16.85 )	17.85 ( 0 )	4.16 ( 1.52 )	否	否	否	是
MEDICATION ERROR	1	用药错误	INJURY, POISONING AND PROCEDURAL COMPLICATIONS	各类损伤、中毒及操作并发症	0.19 ( 0.03 - 1.38 )	0.19 ( 3.33 )	0.19 ( 0.04 )	-2.36 ( -4.03 )	否	否	否	否																									1	用药错误	INJURY, POISONING AND PROCEDURAL COMPLICATIONS	各类损伤、中毒及操作并发症	0.61 ( 0.09 - 4.36 )	0.61 ( 0.24 )	0.61 ( 0.12 )	-0.7 ( -2.37 )	否	否	否	否
TROPONIN ABNORMAL	1	肌钙蛋白异常	INVESTIGATIONS	各类检查	38.36 ( 5.32 - 276.53 )	38.35 ( 35.82 )	37.78 ( 7.23 )	5.24 ( 3.54 )	否	否	是	是	1	肌钙蛋白异常	INVESTIGATIONS	各类检查	16.86 ( 1.05 - 269.67 )	16.85 ( 7.46 )	8.93 ( 0.88 )	3.16 ( 0.8 )	否	否	否	是
LIVER FUNCTION TEST NORMAL	1	肝功能检查正常	INVESTIGATIONS	各类检查	350.7 ( 43.14 - 2850.81 )	350.66 ( 305.08 )	306.96 ( 53.16 )	8.26 ( 6.34 )	否	否	是	是	1	肝功能检查正常	INVESTIGATIONS	各类检查	16.86 ( 1.05 - 269.67 )	16.85 ( 7.46 )	8.93 ( 0.88 )	3.16 ( 0.8 )	否	否	否	是
MEASLES	1	麻疹	INFECTIONS AND INFESTATIONS	感染及侵染类疾病	11.63 ( 1.63 - 82.99 )	11.63 ( 9.67 )	11.58 ( 2.24 )	3.53 ( 1.86 )	否	否	是	是													1	麻疹	INFECTIONS AND INFESTATIONS	感染及侵染类疾病	1.66 ( 0.21 - 13.14 )	1.66 ( 0.24 )	1.6 ( 0.28 )	0.68 ( -1.2 )	否	否	否	否
MUSCLE SPASMS	1	肌痉挛	MUSCULOSKELETAL AND CONNECTIVE TISSUE DISORDERS	各种肌肉骨骼及结缔组织疾病	0.04 ( 0.01 - 0.3 )	0.04 ( 22.08 )	0.04 ( 0.01 )	-4.58 ( -6.25 )	否	否	否	否																									1	肌痉挛	MUSCULOSKELETAL AND CONNECTIVE TISSUE DISORDERS	各种肌肉骨骼及结缔组织疾病	0.59 ( 0.08 - 4.19 )	0.59 ( 0.29 )	0.59 ( 0.11 )	-0.76 ( -2.43 )	否	否	否	否
EYELID DISORDER	1	眼睑疾病	EYE DISORDERS	眼器官疾病	3.3 ( 0.46 - 23.43 )	3.29 ( 1.6 )	3.29 ( 0.64 )	1.72 ( 0.05 )	否	否	否	是																									1	眼睑疾病	EYE DISORDERS	眼器官疾病	28.39 ( 3.75 - 215 )	28.37 ( 24.76 )	26.66 ( 4.9 )	4.74 ( 2.93 )	否	否	是	是
COMPLICATION ASSOCIATED WITH DEVICE	1	装置相关并发症	GENERAL DISORDERS AND ADMINISTRATION SITE CONDITIONS	全身性疾病及给药部位各种反应	0.36 ( 0.05 - 2.57 )	0.36 ( 1.12 )	0.36 ( 0.07 )	-1.46 ( -3.13 )	否	否	否	否													1	装置相关并发症	GENERAL DISORDERS AND ADMINISTRATION SITE CONDITIONS	全身性疾病及给药部位各种反应	0.62 ( 0.08 - 4.61 )	0.62 ( 0.22 )	0.64 ( 0.12 )	-0.65 ( -2.41 )	否	否	否	否
DEVICE DISLOCATION	1	装置脱位	PRODUCT ISSUES	产品问题	0.17 ( 0.02 - 1.2 )	0.17 ( 4.07 )	0.17 ( 0.03 )	-2.56 ( -4.23 )	否	否	否	否													1	装置脱位	PRODUCT ISSUES	产品问题	0.94 ( 0.12 - 7.06 )	0.94 ( 0 )	0.94 ( 0.17 )	-0.09 ( -1.89 )	否	否	否	否
FEMORAL NECK FRACTURE	1	股骨颈骨折	INJURY, POISONING AND PROCEDURAL COMPLICATIONS	各类损伤、中毒及操作并发症	1.46 ( 0.2 - 10.34 )	1.46 ( 0.14 )	1.46 ( 0.28 )	0.54 ( -1.13 )	否	否	否	否													1	股骨颈骨折	INJURY, POISONING AND PROCEDURAL COMPLICATIONS	各类损伤、中毒及操作并发症	3.74 ( 0.42 - 33.5 )	3.74 ( 1.61 )	3.19 ( 0.51 )	1.68 ( -0.37 )	否	否	否	否
JOINT INSTABILITY	1	关节不稳定	MUSCULOSKELETAL AND CONNECTIVE TISSUE DISORDERS	各种肌肉骨骼及结缔组织疾病	4.58 ( 0.64 - 32.58 )	4.58 ( 2.79 )	4.57 ( 0.89 )	2.19 ( 0.52 )	否	否	否	是	1	关节不稳定	MUSCULOSKELETAL AND CONNECTIVE TISSUE DISORDERS	各种肌肉骨骼及结缔组织疾病	Inf ( NaN - Inf )	Inf ( 16.85 )	17.85 ( 0 )	4.16 ( 1.52 )	否	否	否	是
UNDERWEIGHT	1	体重过轻	METABOLISM AND NUTRITION DISORDERS	代谢及营养类疾病	2.85 ( 0.4 - 20.29 )	2.85 ( 1.2 )	2.85 ( 0.55 )	1.51 ( -0.16 )	否	否	否	否	1	体重过轻	METABOLISM AND NUTRITION DISORDERS	代谢及营养类疾病	1.05 ( 0.14 - 7.95 )	1.05 ( 0 )	1.05 ( 0.19 )	0.07 ( -1.73 )	否	否	否	否
SHIGELLA INFECTION	1	志贺菌感染	INFECTIONS AND INFESTATIONS	感染及侵染类疾病	57.09 ( 7.86 - 414.64 )	57.08 ( 53.85 )	55.81 ( 10.62 )	5.8 ( 4.08 )	否	否	是	是

## Sheet: only-all
PT	a.x	pt_name_cn.x	soc_name_en.x	soc_name_cn.x	ROR(95%Cl).x	PRR(卡方值).x	EBGM(EBGM05).x	IC(IC025).x	根据ROR算法判断是否为阳性信号(lower limit of 95% CI>1, a≥3).x	根据PRR算法判断是否为阳性信号(PRR≥2, χ2≥4, a≥3).x	根据MGPS算法判断是否为阳性信号(EBGM05>2).x	根据BCPNN算法判断是否为阳性信号(IC025>0).x	a.y	pt_name_cn.y	soc_name_en.y	soc_name_cn.y	ROR(95%Cl).y	PRR(卡方值).y	EBGM(EBGM05).y	IC(IC025).y	根据ROR算法判断是否为阳性信号(lower limit of 95% CI>1, a≥3).y	根据PRR算法判断是否为阳性信号(PRR≥2, χ2≥4, a≥3).y	根据MGPS算法判断是否为阳性信号(EBGM05>2).y	根据BCPNN算法判断是否为阳性信号(IC025>0).y	a.x.x	pt_name_cn.x.x	soc_name_en.x.x	soc_name_cn.x.x	ROR(95%Cl).x.x	PRR(卡方值).x.x	EBGM(EBGM05).x.x	IC(IC025).x.x	根据ROR算法判断是否为阳性信号(lower limit of 95% CI>1, a≥3).x.x	根据PRR算法判断是否为阳性信号(PRR≥2, χ2≥4, a≥3).x.x	根据MGPS算法判断是否为阳性信号(EBGM05>2).x.x	根据BCPNN算法判断是否为阳性信号(IC025>0).x.x	a.y.y	pt_name_cn.y.y	soc_name_en.y.y	soc_name_cn.y.y	ROR(95%Cl).y.y	PRR(卡方值).y.y	EBGM(EBGM05).y.y	IC(IC025).y.y	根据ROR算法判断是否为阳性信号(lower limit of 95% CI>1, a≥3).y.y	根据PRR算法判断是否为阳性信号(PRR≥2, χ2≥4, a≥3).y.y	根据MGPS算法判断是否为阳性信号(EBGM05>2).y.y	根据BCPNN算法判断是否为阳性信号(IC025>0).y.y
CARDIAC FUNCTION TEST ABNORMAL	6	心功能检查异常	INVESTIGATIONS	各类检查	181.94 ( 79.37 - 417.04 )	181.83 ( 1004.58 )	169.36 ( 84.6 )	7.4 ( 5.71 )	是	是	是	是
AGITATION	5	激越	PSYCHIATRIC DISORDERS	精神病类	0.64 ( 0.27 - 1.54 )	0.64 ( 1.02 )	0.64 ( 0.31 )	-0.65 ( -2.31 )	否	否	否	否
LIMB DISCOMFORT	5	肢体不适	MUSCULOSKELETAL AND CONNECTIVE TISSUE DISORDERS	各种肌肉骨骼及结缔组织疾病	0.89 ( 0.37 - 2.14 )	0.89 ( 0.07 )	0.89 ( 0.43 )	-0.17 ( -1.84 )	否	否	否	否
RENAL VEIN THROMBOSIS	3	肾静脉血栓形成	RENAL AND URINARY DISORDERS	肾脏及泌尿系统疾病	31.75 ( 10.16 - 99.19 )	31.74 ( 88.18 )	31.35 ( 12.09 )	4.97 ( 3.29 )	是	是	是	是
CANDIDA INFECTION	3	念珠菌感染	INFECTIONS AND INFESTATIONS	感染及侵染类疾病	0.98 ( 0.32 - 3.03 )	0.98 ( 0 )	0.98 ( 0.38 )	-0.03 ( -1.7 )	否	否	否	否
MIDDLE EAR EFFUSION	3	中耳渗出	EAR AND LABYRINTH DISORDERS	耳及迷路类疾病	10.09 ( 3.25 - 31.37 )	10.09 ( 24.46 )	10.05 ( 3.89 )	3.33 ( 1.66 )	是	是	是	是
AUTISM SPECTRUM DISORDER	3	自闭症谱系障碍	PSYCHIATRIC DISORDERS	精神病类	2.6 ( 0.84 - 8.07 )	2.6 ( 2.95 )	2.6 ( 1.01 )	1.38 ( -0.29 )	否	否	否	否
EXERCISE TEST ABNORMAL	3	运动试验异常	INVESTIGATIONS	各类检查	1473.25 ( 352.03 - 6165.65 )	1472.79 ( 2757.74 )	920.87 ( 277.97 )	9.85 ( 7.92 )	是	是	是	是
RETICULOCYTE COUNT INCREASED	2	网织红细胞计数升高	INVESTIGATIONS	各类检查	19.49 ( 4.85 - 78.35 )	19.48 ( 34.79 )	19.34 ( 6.04 )	4.27 ( 2.6 )	否	否	是	是
DERMATITIS DIAPER	2	尿布性皮炎	SKIN AND SUBCUTANEOUS TISSUE DISORDERS	皮肤及皮下组织类疾病	17.79 ( 4.43 - 71.51 )	17.79 ( 31.46 )	17.67 ( 5.52 )	4.14 ( 2.47 )	否	否	是	是
PASTEURELLA TEST POSITIVE	2	巴氏杆菌检测阳性	INVESTIGATIONS	各类检查	Inf ( NaN - Inf )	Inf ( 4909.31 )	2455.65 ( 0 )	11.26 ( 8.91 )	否	否	否	是
PSEUDOMONAS TEST POSITIVE	2	假单胞菌检测阳性	INVESTIGATIONS	各类检查	23.95 ( 5.95 - 96.44 )	23.95 ( 43.55 )	23.73 ( 7.4 )	4.57 ( 2.89 )	否	否	是	是
STOMA SITE CELLULITIS	2	造口部位蜂窝织炎	INFECTIONS AND INFESTATIONS	感染及侵染类疾病	175.37 ( 41.77 - 736.27 )	175.33 ( 323.56 )	163.71 ( 49.29 )	7.36 ( 5.61 )	否	否	是	是
ACINETOBACTER TEST POSITIVE	2	不动杆菌检测阳性	INVESTIGATIONS	各类检查	83.23 ( 20.33 - 340.67 )	83.21 ( 157.12 )	80.51 ( 24.76 )	6.33 ( 4.63 )	否	否	是	是
MEDICAL DEVICE SITE CELLULITIS	2	医疗设备施用部位蜂窝织炎	INFECTIONS AND INFESTATIONS	感染及侵染类疾病	288.84 ( 66.72 - 1250.38 )	288.78 ( 513.2 )	258.49 ( 75.85 )	8.01 ( 6.23 )	否	否	是	是
BLOOD UREA ABNORMAL	2	血尿素异常	INVESTIGATIONS	各类检查	15.11 ( 3.76 - 60.68 )	15.11 ( 26.18 )	15.02 ( 4.69 )	3.91 ( 2.24 )	否	否	是	是
BLOOD POTASSIUM ABNORMAL	2	血钾异常	INVESTIGATIONS	各类检查	4.84 ( 1.21 - 19.39 )	4.84 ( 6.08 )	4.83 ( 1.51 )	2.27 ( 0.6 )	否	否	否	是
DYSCHEZIA	2	排便困难	GASTROINTESTINAL DISORDERS	胃肠系统疾病	2.86 ( 0.71 - 11.44 )	2.86 ( 2.41 )	2.86 ( 0.89 )	1.51 ( -0.15 )	否	否	否	否
SWELLING FACE	2	面肿	GENERAL DISORDERS AND ADMINISTRATION SITE CONDITIONS	全身性疾病及给药部位各种反应	0.23 ( 0.06 - 0.93 )	0.23 ( 5.03 )	0.23 ( 0.07 )	-2.1 ( -3.76 )	否	否	否	否
KYPHOSIS	2	脊柱后凸	MUSCULOSKELETAL AND CONNECTIVE TISSUE DISORDERS	各种肌肉骨骼及结缔组织疾病	8.78 ( 2.19 - 35.22 )	8.78 ( 13.74 )	8.75 ( 2.74 )	3.13 ( 1.46 )	否	否	是	是
THERAPY NON-RESPONDER	2	治疗无反应者	GENERAL DISORDERS AND ADMINISTRATION SITE CONDITIONS	全身性疾病及给药部位各种反应	0.22 ( 0.05 - 0.87 )	0.22 ( 5.68 )	0.22 ( 0.07 )	-2.21 ( -3.87 )	否	否	否	否
HEPATIC ENZYME DECREASED	2	肝酶下降	INVESTIGATIONS	各类检查	25.44 ( 6.32 - 102.48 )	25.44 ( 46.47 )	25.19 ( 7.85 )	4.65 ( 2.98 )	否	否	是	是
CHILLS	2	寒战	GENERAL DISORDERS AND ADMINISTRATION SITE CONDITIONS	全身性疾病及给药部位各种反应	0.12 ( 0.03 - 0.47 )	0.12 ( 13.24 )	0.12 ( 0.04 )	-3.09 ( -4.75 )	否	否	否	否
ALOPECIA	2	脱发	SKIN AND SUBCUTANEOUS TISSUE DISORDERS	皮肤及皮下组织类疾病	0.06 ( 0.02 - 0.25 )	0.06 ( 28.64 )	0.06 ( 0.02 )	-4.02 ( -5.68 )	否	否	否	否
GASTROINTESTINAL SOUNDS ABNORMAL	2	胃肠鸣音异常	GASTROINTESTINAL DISORDERS	胃肠系统疾病	2.63 ( 0.66 - 10.52 )	2.63 ( 2.02 )	2.63 ( 0.82 )	1.39 ( -0.27 )	否	否	否	否
TIBIA FRACTURE	2	胫骨骨折	INJURY, POISONING AND PROCEDURAL COMPLICATIONS	各类损伤、中毒及操作并发症	3.02 ( 0.75 - 12.07 )	3.02 ( 2.69 )	3.01 ( 0.94 )	1.59 ( -0.08 )	否	否	否	否
BODY TEMPERATURE ABNORMAL	2	体温异常	INVESTIGATIONS	各类检查	5.37 ( 1.34 - 21.49 )	5.37 ( 7.09 )	5.36 ( 1.68 )	2.42 ( 0.75 )	否	否	否	是
PECTUS CARINATUM	2	鸡胸	CONGENITAL, FAMILIAL AND GENETIC DISORDERS	各种先天性家族性遗传性疾病	377.72 ( 85.22 - 1674.06 )	377.64 ( 651.11 )	327.42 ( 94.2 )	8.36 ( 6.54 )	否	否	是	是
VENTRICULAR HYPERTROPHY	2	心室肥厚	CARDIAC DISORDERS	心脏器官疾病	16.93 ( 4.21 - 68.04 )	16.93 ( 29.77 )	16.82 ( 5.25 )	4.07 ( 2.4 )	否	否	是	是
DIABETES MELLITUS	2	糖尿病	METABOLISM AND NUTRITION DISORDERS	代谢及营养类疾病	0.2 ( 0.05 - 0.81 )	0.2 ( 6.32 )	0.2 ( 0.06 )	-2.31 ( -3.97 )	否	否	否	否
THERAPY PARTIAL RESPONDER	2	治疗部分应答者	GENERAL DISORDERS AND ADMINISTRATION SITE CONDITIONS	全身性疾病及给药部位各种反应	0.62 ( 0.16 - 2.49 )	0.62 ( 0.46 )	0.62 ( 0.2 )	-0.68 ( -2.35 )	否	否	否	否
ADVERSE EVENT	1	不良事件	GENERAL DISORDERS AND ADMINISTRATION SITE CONDITIONS	全身性疾病及给药部位各种反应	0.09 ( 0.01 - 0.61 )	0.09 ( 9.65 )	0.09 ( 0.02 )	-3.53 ( -5.2 )	否	否	否	否
DIAPHRAGMATIC ABNORMAL RELAXATION	1	隔膜异常松弛	RESPIRATORY, THORACIC AND MEDIASTINAL DISORDERS	呼吸系统、胸及纵隔疾病	2454.91 ( 153.53 - 39252.69 )	2454.65 ( 1226.33 )	1227.83 ( 120.74 )	10.26 ( 7.91 )	否	否	是	是
AORTIC DILATATION	1	主动脉扩张	VASCULAR DISORDERS	血管与淋巴管类疾病	6.9 ( 0.97 - 49.09 )	6.9 ( 5.03 )	6.88 ( 1.33 )	2.78 ( 1.11 )	否	否	否	是
STAPHYLOCOCCAL SKIN INFECTION	1	皮肤葡萄球菌感染	INFECTIONS AND INFESTATIONS	感染及侵染类疾病	6.17 ( 0.87 - 43.9 )	6.17 ( 4.32 )	6.15 ( 1.19 )	2.62 ( 0.95 )	否	否	否	是
INCREASED VISCOSITY OF BRONCHIAL SECRETION	1	支气管分泌物粘性增加	RESPIRATORY, THORACIC AND MEDIASTINAL DISORDERS	呼吸系统、胸及纵隔疾病	11.31 ( 1.59 - 80.68 )	11.31 ( 9.36 )	11.26 ( 2.18 )	3.49 ( 1.82 )	否	否	是	是
LIVER FUNCTION TEST DECREASED	1	肝脏功能检查值降低	INVESTIGATIONS	各类检查	12.09 ( 1.7 - 86.28 )	12.09 ( 10.12 )	12.04 ( 2.33 )	3.59 ( 1.91 )	否	否	是	是
TROPONIN	1	肌钙蛋白	INVESTIGATIONS	各类检查	188.84 ( 24.7 - 1443.72 )	188.82 ( 173.48 )	175.4 ( 31.98 )	7.45 ( 5.63 )	否	否	是	是
EXERCISE ELECTROCARDIOGRAM ABNORMAL	1	运动心电图异常	INVESTIGATIONS	各类检查	188.84 ( 24.7 - 1443.72 )	188.82 ( 173.48 )	175.4 ( 31.98 )	7.45 ( 5.63 )	否	否	是	是
NASAL DRYNESS	1	鼻干燥	RESPIRATORY, THORACIC AND MEDIASTINAL DISORDERS	呼吸系统、胸及纵隔疾病	1.17 ( 0.17 - 8.33 )	1.17 ( 0.03 )	1.17 ( 0.23 )	0.23 ( -1.44 )	否	否	否	否
FRUSTRATION TOLERANCE DECREASED	1	挫折承受力降低	PSYCHIATRIC DISORDERS	精神病类	0.55 ( 0.08 - 3.9 )	0.55 ( 0.37 )	0.55 ( 0.11 )	-0.86 ( -2.53 )	否	否	否	否
NECROSIS	1	坏死	GENERAL DISORDERS AND ADMINISTRATION SITE CONDITIONS	全身性疾病及给药部位各种反应	1.48 ( 0.21 - 10.49 )	1.48 ( 0.15 )	1.48 ( 0.29 )	0.56 ( -1.11 )	否	否	否	否
SKIN PLAQUE	1	皮肤斑块	SKIN AND SUBCUTANEOUS TISSUE DISORDERS	皮肤及皮下组织类疾病	0.54 ( 0.08 - 3.82 )	0.54 ( 0.4 )	0.54 ( 0.1 )	-0.9 ( -2.56 )	否	否	否	否
RETICULOCYTOSIS	1	网织细胞过多症	BLOOD AND LYMPHATIC SYSTEM DISORDERS	血液及淋巴系统疾病	36.64 ( 5.09 - 263.97 )	36.64 ( 34.15 )	36.11 ( 6.92 )	5.17 ( 3.47 )	否	否	是	是
CARDIAC INDEX DECREASED	1	心脏指数降低	INVESTIGATIONS	各类检查	98.2 ( 13.3 - 724.79 )	98.19 ( 92.5 )	94.45 ( 17.73 )	6.56 ( 4.81 )	否	否	是	是
VITAMIN D DECREASED	1	维生素 D 降低	INVESTIGATIONS	各类检查	0.79 ( 0.11 - 5.64 )	0.79 ( 0.05 )	0.79 ( 0.15 )	-0.33 ( -2 )	否	否	否	否
ANKLE DEFORMITY	1	踝畸形	MUSCULOSKELETAL AND CONNECTIVE TISSUE DISORDERS	各种肌肉骨骼及结缔组织疾病	16.93 ( 2.37 - 121.02 )	16.93 ( 14.89 )	16.82 ( 3.24 )	4.07 ( 2.39 )	否	否	是	是
MOTOR NEURONE DISEASE	1	运动神经元疾病	NERVOUS SYSTEM DISORDERS	各类神经系统疾病	14.97 ( 2.1 - 106.92 )	14.97 ( 12.96 )	14.88 ( 2.87 )	3.9 ( 2.21 )	否	否	是	是
BRIEF RESOLVED UNEXPLAINED EVENT	1	短暂发作后消退的原因不明事件	RESPIRATORY, THORACIC AND MEDIASTINAL DISORDERS	呼吸系统、胸及纵隔疾病	18.18 ( 2.54 - 130.05 )	18.18 ( 16.12 )	18.06 ( 3.48 )	4.17 ( 2.49 )	否	否	是	是
HYPOPNOEA	1	呼吸不足	RESPIRATORY, THORACIC AND MEDIASTINAL DISORDERS	呼吸系统、胸及纵隔疾病	1.92 ( 0.27 - 13.64 )	1.92 ( 0.44 )	1.92 ( 0.37 )	0.94 ( -0.73 )	否	否	否	否
MUSCLE CONTRACTIONS INVOLUNTARY	1	肌肉不自主收缩	NERVOUS SYSTEM DISORDERS	各类神经系统疾病	2.43 ( 0.34 - 17.26 )	2.43 ( 0.84 )	2.43 ( 0.47 )	1.28 ( -0.39 )	否	否	否	否
GENITAL LABIAL ADHESIONS	1	生殖器阴唇粘连	REPRODUCTIVE SYSTEM AND BREAST DISORDERS	生殖系统及乳腺疾病	163.66 ( 21.62 - 1239.14 )	163.64 ( 151.55 )	153.48 ( 28.21 )	7.26 ( 5.45 )	否	否	是	是
REGRESSIVE BEHAVIOUR	1	退回行为	PSYCHIATRIC DISORDERS	精神病类	33.63 ( 4.67 - 241.98 )	33.63 ( 31.23 )	33.18 ( 6.36 )	5.05 ( 3.35 )	否	否	是	是
CEREBRAL VENTRICLE DILATATION	1	脑室扩张	NERVOUS SYSTEM DISORDERS	各类神经系统疾病	8.16 ( 1.14 - 58.09 )	8.15 ( 6.26 )	8.13 ( 1.57 )	3.02 ( 1.35 )	否	否	否	是
PULMONARY FUNCTION TEST DECREASED	1	肺功能降低	INVESTIGATIONS	各类检查	1.33 ( 0.19 - 9.45 )	1.33 ( 0.08 )	1.33 ( 0.26 )	0.41 ( -1.26 )	否	否	否	否
NEURITIS	1	神经炎	NERVOUS SYSTEM DISORDERS	各类神经系统疾病	4.72 ( 0.66 - 33.58 )	4.72 ( 2.93 )	4.71 ( 0.91 )	2.24 ( 0.57 )	否	否	否	是
FONTANELLE DEPRESSED	1	囟门凹陷	NERVOUS SYSTEM DISORDERS	各类神经系统疾病	350.7 ( 43.14 - 2850.81 )	350.66 ( 305.08 )	306.96 ( 53.16 )	8.26 ( 6.34 )	否	否	是	是
INJECTION SITE BRUISING	1	注射部位青肿	GENERAL DISORDERS AND ADMINISTRATION SITE CONDITIONS	全身性疾病及给药部位各种反应	0.11 ( 0.02 - 0.77 )	0.11 ( 7.35 )	0.11 ( 0.02 )	-3.21 ( -4.87 )	否	否	否	否
FOOD REFUSAL	1	拒食	METABOLISM AND NUTRITION DISORDERS	代谢及营养类疾病	5.75 ( 0.81 - 40.91 )	5.75 ( 3.91 )	5.74 ( 1.11 )	2.52 ( 0.85 )	否	否	否	是
WEIGHT BEARING DIFFICULTY	1	支撑体重困难	MUSCULOSKELETAL AND CONNECTIVE TISSUE DISORDERS	各种肌肉骨骼及结缔组织疾病	2.52 ( 0.35 - 17.93 )	2.52 ( 0.92 )	2.52 ( 0.49 )	1.33 ( -0.33 )	否	否	否	否
FRACTURE PAIN	1	骨折疼痛	MUSCULOSKELETAL AND CONNECTIVE TISSUE DISORDERS	各种肌肉骨骼及结缔组织疾病	9.16 ( 1.29 - 65.27 )	9.16 ( 7.24 )	9.13 ( 1.77 )	3.19 ( 1.52 )	否	否	否	是
OXYGEN CONSUMPTION DECREASED	1	耗氧量降低	INVESTIGATIONS	各类检查	9.9 ( 1.39 - 70.56 )	9.9 ( 7.97 )	9.86 ( 1.91 )	3.3 ( 1.63 )	否	否	否	是
UNINTENTIONAL MEDICAL DEVICE REMOVAL	1	意外医疗器械取出	INJURY, POISONING AND PROCEDURAL COMPLICATIONS	各类损伤、中毒及操作并发症	0.39 ( 0.05 - 2.74 )	0.39 ( 0.97 )	0.39 ( 0.07 )	-1.37 ( -3.04 )	否	否	否	否
PRODUCT QUALITY ISSUE	1	产品质量问题	PRODUCT ISSUES	产品问题	0.09 ( 0.01 - 0.65 )	0.09 ( 9.05 )	0.09 ( 0.02 )	-3.45 ( -5.12 )	否	否	否	否
LIGAMENT SPRAIN	1	韧带扭伤	INJURY, POISONING AND PROCEDURAL COMPLICATIONS	各类损伤、中毒及操作并发症	0.58 ( 0.08 - 4.11 )	0.58 ( 0.31 )	0.58 ( 0.11 )	-0.79 ( -2.46 )	否	否	否	否
CHEST DISCOMFORT	1	胸部不适	GENERAL DISORDERS AND ADMINISTRATION SITE CONDITIONS	全身性疾病及给药部位各种反应	0.07 ( 0.01 - 0.48 )	0.07 ( 12.87 )	0.07 ( 0.01 )	-3.89 ( -5.55 )	否	否	否	否
AUTONOMIC NERVOUS SYSTEM IMBALANCE	1	自主神经系统功能失调	NERVOUS SYSTEM DISORDERS	各类神经系统疾病	2.47 ( 0.35 - 17.59 )	2.47 ( 0.88 )	2.47 ( 0.48 )	1.31 ( -0.36 )	否	否	否	否
INFUSION SITE ERYTHEMA	1	输液部位红斑	GENERAL DISORDERS AND ADMINISTRATION SITE CONDITIONS	全身性疾病及给药部位各种反应	0.64 ( 0.09 - 4.51 )	0.64 ( 0.21 )	0.64 ( 0.12 )	-0.65 ( -2.32 )	否	否	否	否
VITAMIN D DEFICIENCY	1	维生素 D 缺乏症	METABOLISM AND NUTRITION DISORDERS	代谢及营养类疾病	0.67 ( 0.09 - 4.73 )	0.67 ( 0.17 )	0.67 ( 0.13 )	-0.58 ( -2.25 )	否	否	否	否
HEAD DISCOMFORT	1	头部不适	NERVOUS SYSTEM DISORDERS	各类神经系统疾病	0.34 ( 0.05 - 2.38 )	0.34 ( 1.32 )	0.34 ( 0.07 )	-1.57 ( -3.24 )	否	否	否	否
WALKING DISABILITY	1	步行障碍	SOCIAL CIRCUMSTANCES	社会环境	3.05 ( 0.43 - 21.7 )	3.05 ( 1.38 )	3.05 ( 0.59 )	1.61 ( -0.06 )	否	否	否	否
OSTEOGENESIS IMPERFECTA	1	成骨不全	CONGENITAL, FAMILIAL AND GENETIC DISORDERS	各种先天性家族性遗传性疾病	12.59 ( 1.76 - 89.83 )	12.59 ( 10.61 )	12.53 ( 2.42 )	3.65 ( 1.97 )	否	否	是	是
NIGHT SWEATS	1	盗汗	SKIN AND SUBCUTANEOUS TISSUE DISORDERS	皮肤及皮下组织类疾病	0.22 ( 0.03 - 1.54 )	0.22 ( 2.84 )	0.22 ( 0.04 )	-2.21 ( -3.87 )	否	否	否	否
LIVER TENDERNESS	1	肝脏压痛	HEPATOBILIARY DISORDERS	肝胆系统疾病	57.09 ( 7.86 - 414.64 )	57.08 ( 53.85 )	55.81 ( 10.62 )	5.8 ( 4.08 )	否	否	是	是
VASCULITIC RASH	1	血管炎疹	SKIN AND SUBCUTANEOUS TISSUE DISORDERS	皮肤及皮下组织类疾病	10.36 ( 1.45 - 73.85 )	10.36 ( 8.42 )	10.32 ( 1.99 )	3.37 ( 1.69 )	否	否	否	是
DEPRESSION	1	抑郁	PSYCHIATRIC DISORDERS	精神病类	0.04 ( 0.01 - 0.25 )	0.04 ( 25.91 )	0.04 ( 0.01 )	-4.8 ( -6.46 )	否	否	否	否
MYOCARDIAL HYPOXIA	1	心肌缺氧	CARDIAC DISORDERS	心脏器官疾病	144.41 ( 19.22 - 1085.24 )	144.39 ( 134.49 )	136.43 ( 25.23 )	7.09 ( 5.3 )	否	否	是	是
SCAB	1	痂	SKIN AND SUBCUTANEOUS TISSUE DISORDERS	皮肤及皮下组织类疾病	0.56 ( 0.08 - 3.96 )	0.56 ( 0.35 )	0.56 ( 0.11 )	-0.84 ( -2.51 )	否	否	否	否
PURULENCE	1	化脓	INFECTIONS AND INFESTATIONS	感染及侵染类疾病	5.64 ( 0.79 - 40.16 )	5.64 ( 3.81 )	5.63 ( 1.09 )	2.49 ( 0.82 )	否	否	否	是
MUSCLE FATIGUE	1	肌肉疲劳	MUSCULOSKELETAL AND CONNECTIVE TISSUE DISORDERS	各种肌肉骨骼及结缔组织疾病	1.66 ( 0.23 - 11.78 )	1.66 ( 0.26 )	1.66 ( 0.32 )	0.73 ( -0.94 )	否	否	否	否
EPSTEIN-BARR VIRUS INFECTION	1	EB病毒感染	INFECTIONS AND INFESTATIONS	感染及侵染类疾病	1.08 ( 0.15 - 7.68 )	1.08 ( 0.01 )	1.08 ( 0.21 )	0.11 ( -1.56 )	否	否	否	否
HIP FRACTURE	1	髋部骨折	INJURY, POISONING AND PROCEDURAL COMPLICATIONS	各类损伤、中毒及操作并发症	0.22 ( 0.03 - 1.54 )	0.22 ( 2.83 )	0.22 ( 0.04 )	-2.2 ( -3.87 )	否	否	否	否
EAR CONGESTION	1	耳充血	EAR AND LABYRINTH DISORDERS	耳及迷路类疾病	2.53 ( 0.36 - 18.01 )	2.53 ( 0.93 )	2.53 ( 0.49 )	1.34 ( -0.33 )	否	否	否	否
STREPTOCOCCAL INFECTION	1	链球菌感染	INFECTIONS AND INFESTATIONS	感染及侵染类疾病	1.26 ( 0.18 - 8.95 )	1.26 ( 0.05 )	1.26 ( 0.24 )	0.33 ( -1.33 )	否	否	否	否
SCARLET FEVER	1	猩红热	INFECTIONS AND INFESTATIONS	感染及侵染类疾病	19.64 ( 2.74 - 140.53 )	19.64 ( 17.55 )	19.49 ( 3.76 )	4.28 ( 2.6 )	否	否	是	是
OSTEOPOROSIS	1	骨质疏松症	MUSCULOSKELETAL AND CONNECTIVE TISSUE DISORDERS	各种肌肉骨骼及结缔组织疾病	0.12 ( 0.02 - 0.88 )	0.12 ( 6.23 )	0.12 ( 0.02 )	-3.02 ( -4.68 )	否	否	否	否
MULTIPLE FRACTURES	1	多发性骨折	INJURY, POISONING AND PROCEDURAL COMPLICATIONS	各类损伤、中毒及操作并发症	0.21 ( 0.03 - 1.46 )	0.21 ( 3.06 )	0.21 ( 0.04 )	-2.28 ( -3.95 )	否	否	否	否
ROAD TRAFFIC ACCIDENT	1	道路交通事故	INJURY, POISONING AND PROCEDURAL COMPLICATIONS	各类损伤、中毒及操作并发症	0.18 ( 0.03 - 1.3 )	0.18 ( 3.63 )	0.18 ( 0.04 )	-2.44 ( -4.11 )	否	否	否	否
FISTULA	1	瘘管	MUSCULOSKELETAL AND CONNECTIVE TISSUE DISORDERS	各种肌肉骨骼及结缔组织疾病	0.51 ( 0.07 - 3.65 )	0.51 ( 0.46 )	0.51 ( 0.1 )	-0.96 ( -2.63 )	否	否	否	否
HYPOSPADIAS	1	尿道下裂	CONGENITAL, FAMILIAL AND GENETIC DISORDERS	各种先天性家族性遗传性疾病	4.5 ( 0.63 - 31.98 )	4.5 ( 2.71 )	4.49 ( 0.87 )	2.17 ( 0.5 )	否	否	否	是
RASH PRURITIC	1	瘙痒性皮疹	SKIN AND SUBCUTANEOUS TISSUE DISORDERS	皮肤及皮下组织类疾病	0.13 ( 0.02 - 0.95 )	0.13 ( 5.64 )	0.13 ( 0.03 )	-2.91 ( -4.57 )	否	否	否	否
CONGENITAL FACIAL DIPLEGIA	1		CONGENITAL, FAMILIAL AND GENETIC DISORDERS	各种先天性家族性遗传性疾病	59.88 ( 8.24 - 435.34 )	59.87 ( 56.51 )	58.47 ( 11.12 )	5.87 ( 4.15 )	否	否	是	是
ENDOTRACHEAL INTUBATION COMPLICATION	1	气管插管并发症	INJURY, POISONING AND PROCEDURAL COMPLICATIONS	各类损伤、中毒及操作并发症	14.79 ( 2.07 - 105.62 )	14.79 ( 12.78 )	14.7 ( 2.84 )	3.88 ( 2.2 )	否	否	是	是
PROCEDURAL COMPLICATION	1	操作并发症	INJURY, POISONING AND PROCEDURAL COMPLICATIONS	各类损伤、中毒及操作并发症	1.72 ( 0.24 - 12.23 )	1.72 ( 0.3 )	1.72 ( 0.33 )	0.78 ( -0.88 )	否	否	否	否
WEIGHT FLUCTUATION	1	体重波动	METABOLISM AND NUTRITION DISORDERS	代谢及营养类疾病	0.45 ( 0.06 - 3.22 )	0.45 ( 0.66 )	0.45 ( 0.09 )	-1.14 ( -2.81 )	否	否	否	否
PROCEDURAL VOMITING	1	操作致呕吐	INJURY, POISONING AND PROCEDURAL COMPLICATIONS	各类损伤、中毒及操作并发症	9.33 ( 1.31 - 66.52 )	9.33 ( 7.41 )	9.3 ( 1.8 )	3.22 ( 1.54 )	否	否	否	是
PNEUMATOSIS INTESTINALIS	1	肠壁囊样积气	GASTROINTESTINAL DISORDERS	胃肠系统疾病	2.05 ( 0.29 - 14.54 )	2.05 ( 0.53 )	2.04 ( 0.4 )	1.03 ( -0.64 )	否	否	否	否
VIRAL RHINITIS	1	病毒性鼻炎	INFECTIONS AND INFESTATIONS	感染及侵染类疾病	245.49 ( 31.42 - 1917.97 )	245.47 ( 221.34 )	223.24 ( 39.97 )	7.8 ( 5.94 )	否	否	是	是
HYPOACUSIS	1	听觉减退	EAR AND LABYRINTH DISORDERS	耳及迷路类疾病	0.11 ( 0.02 - 0.79 )	0.11 ( 7.15 )	0.11 ( 0.02 )	-3.17 ( -4.84 )	否	否	否	否
FOOT DEFORMITY	1	足畸形	MUSCULOSKELETAL AND CONNECTIVE TISSUE DISORDERS	各种肌肉骨骼及结缔组织疾病	0.53 ( 0.07 - 3.74 )	0.53 ( 0.42 )	0.53 ( 0.1 )	-0.92 ( -2.59 )	否	否	否	否
MASS	1	肿块	GENERAL DISORDERS AND ADMINISTRATION SITE CONDITIONS	全身性疾病及给药部位各种反应	0.47 ( 0.07 - 3.37 )	0.47 ( 0.58 )	0.47 ( 0.09 )	-1.07 ( -2.74 )	否	否	否	否
CYST	1	囊肿	GENERAL DISORDERS AND ADMINISTRATION SITE CONDITIONS	全身性疾病及给药部位各种反应	0.51 ( 0.07 - 3.64 )	0.51 ( 0.46 )	0.51 ( 0.1 )	-0.96 ( -2.63 )	否	否	否	否
ECZEMA INFANTILE	1	婴儿湿疹	SKIN AND SUBCUTANEOUS TISSUE DISORDERS	皮肤及皮下组织类疾病	153.43 ( 20.34 - 1157.1 )	153.42 ( 142.52 )	144.45 ( 26.64 )	7.17 ( 5.37 )	否	否	是	是
INCREASED APPETITE	1	食欲增加	METABOLISM AND NUTRITION DISORDERS	代谢及营养类疾病	0.43 ( 0.06 - 3.04 )	0.43 ( 0.76 )	0.43 ( 0.08 )	-1.22 ( -2.89 )	否	否	否	否
LORDOSIS	1	脊柱前凸	MUSCULOSKELETAL AND CONNECTIVE TISSUE DISORDERS	各种肌肉骨骼及结缔组织疾病	16.59 ( 2.32 - 118.55 )	16.59 ( 14.55 )	16.48 ( 3.18 )	4.04 ( 2.36 )	否	否	是	是
HIGH DENSITY LIPOPROTEIN INCREASED	1	高密度脂蛋白升高	INVESTIGATIONS	各类检查	7.22 ( 1.01 - 51.41 )	7.22 ( 5.34 )	7.2 ( 1.39 )	2.85 ( 1.17 )	否	否	否	是
METAPNEUMOVIRUS PNEUMONIA	1	偏肺病毒感染性肺炎	INFECTIONS AND INFESTATIONS	感染及侵染类疾病	45.46 ( 6.29 - 328.66 )	45.46 ( 42.69 )	44.65 ( 8.53 )	5.48 ( 3.77 )	否	否	是	是
TRACHEOSTOMY INFECTION	1	气管造口术感染	INFECTIONS AND INFESTATIONS	感染及侵染类疾病	48.14 ( 6.65 - 348.36 )	48.13 ( 45.26 )	47.22 ( 9.01 )	5.56 ( 3.85 )	否	否	是	是
CIRCULATORY COLLAPSE	1	循环性虚脱	VASCULAR DISORDERS	血管与淋巴管类疾病	0.54 ( 0.08 - 3.81 )	0.54 ( 0.4 )	0.54 ( 0.1 )	-0.9 ( -2.57 )	否	否	否	否
VASCULAR RUPTURE	1	血管破裂	VASCULAR DISORDERS	血管与淋巴管类疾病	4.3 ( 0.6 - 30.58 )	4.3 ( 2.53 )	4.29 ( 0.83 )	2.1 ( 0.43 )	否	否	否	是
THYMUS HYPOPLASIA	1	胸腺发育不全	CONGENITAL, FAMILIAL AND GENETIC DISORDERS	各种先天性家族性遗传性疾病	19.18 ( 2.68 - 137.22 )	19.18 ( 17.1 )	19.04 ( 3.67 )	4.25 ( 2.57 )	否	否	是	是
PROSOPAGNOSIA	1	脸盲症	NERVOUS SYSTEM DISORDERS	各类神经系统疾病	40.92 ( 5.67 - 295.26 )	40.91 ( 38.3 )	40.26 ( 7.7 )	5.33 ( 3.63 )	否	否	是	是
HYPOCOAGULABLE STATE	1	低凝状态	BLOOD AND LYMPHATIC SYSTEM DISORDERS	血液及淋巴系统疾病	8.67 ( 1.22 - 61.8 )	8.67 ( 6.77 )	8.65 ( 1.67 )	3.11 ( 1.44 )	否	否	否	是
CLOSTRIDIAL INFECTION	1	梭状芽孢杆菌感染	INFECTIONS AND INFESTATIONS	感染及侵染类疾病	6.39 ( 0.9 - 45.51 )	6.39 ( 4.54 )	6.38 ( 1.23 )	2.67 ( 1 )	否	否	否	是
HYPOFIBRINOGENAEMIA	1	低纤维蛋白原血症	BLOOD AND LYMPHATIC SYSTEM DISORDERS	血液及淋巴系统疾病	6.34 ( 0.89 - 45.15 )	6.34 ( 4.49 )	6.33 ( 1.22 )	2.66 ( 0.99 )	否	否	否	是
DIARRHOEA HAEMORRHAGIC	1	出血性腹泻	GASTROINTESTINAL DISORDERS	胃肠系统疾病	0.7 ( 0.1 - 4.94 )	0.7 ( 0.13 )	0.7 ( 0.13 )	-0.52 ( -2.19 )	否	否	否	否
AUTOIMMUNE DISORDER	1	自身免疫疾病	IMMUNE SYSTEM DISORDERS	免疫系统疾病	0.56 ( 0.08 - 3.99 )	0.56 ( 0.34 )	0.56 ( 0.11 )	-0.83 ( -2.5 )	否	否	否	否
SKIN ULCER	1	皮肤溃疡	SKIN AND SUBCUTANEOUS TISSUE DISORDERS	皮肤及皮下组织类疾病	0.26 ( 0.04 - 1.83 )	0.26 ( 2.13 )	0.26 ( 0.05 )	-1.95 ( -3.62 )	否	否	否	否
HYPOTONIA NEONATAL	1	新生儿肌张力减退	MUSCULOSKELETAL AND CONNECTIVE TISSUE DISORDERS	各种肌肉骨骼及结缔组织疾病	4.71 ( 0.66 - 33.52 )	4.71 ( 2.92 )	4.7 ( 0.91 )	2.23 ( 0.56 )	否	否	否	是
CYSTATIN C INCREASED	1	胱抑素C升高	INVESTIGATIONS	各类检查	57.09 ( 7.86 - 414.64 )	57.08 ( 53.85 )	55.81 ( 10.62 )	5.8 ( 4.08 )	否	否	是	是
EPSTEIN-BARR VIRUS ANTIBODY POSITIVE	1	EB 病毒抗体阳性	INVESTIGATIONS	各类检查	43.84 ( 6.07 - 316.72 )	43.83 ( 41.12 )	43.08 ( 8.24 )	5.43 ( 3.72 )	否	否	是	是
CD25 ANTIGEN POSITIVE	1	CD25 抗原阳性	INVESTIGATIONS	各类检查	Inf ( NaN - Inf )	Inf ( 2454.65 )	2455.65 ( 0 )	11.26 ( 8.63 )	否	否	否	是
HUMAN HERPESVIRUS 6 INFECTION	1	人疱疹病毒 6 型感染	INFECTIONS AND INFESTATIONS	感染及侵染类疾病	3.57 ( 0.5 - 25.37 )	3.57 ( 1.85 )	3.56 ( 0.69 )	1.83 ( 0.16 )	否	否	否	是
BLOOD ALBUMIN INCREASED	1	血白蛋白升高	INVESTIGATIONS	各类检查	9.03 ( 1.27 - 64.31 )	9.02 ( 7.11 )	9 ( 1.74 )	3.17 ( 1.49 )	否	否	否	是
REFLUX GASTRITIS	1	反流性胃炎	GASTROINTESTINAL DISORDERS	胃肠系统疾病	5.11 ( 0.72 - 36.39 )	5.11 ( 3.3 )	5.11 ( 0.99 )	2.35 ( 0.68 )	否	否	否	是
PURULENT DISCHARGE	1	脓性分泌物	INFECTIONS AND INFESTATIONS	感染及侵染类疾病	2.01 ( 0.28 - 14.25 )	2.01 ( 0.5 )	2 ( 0.39 )	1 ( -0.66 )	否	否	否	否
PNEUMONIA INFLUENZAL	1	流感性肺炎	INFECTIONS AND INFESTATIONS	感染及侵染类疾病	5.41 ( 0.76 - 38.47 )	5.41 ( 3.58 )	5.4 ( 1.04 )	2.43 ( 0.76 )	否	否	否	是
HYDRONEPHROSIS	1	肾盂积水	RENAL AND URINARY DISORDERS	肾脏及泌尿系统疾病	0.95 ( 0.13 - 6.74 )	0.95 ( 0 )	0.95 ( 0.18 )	-0.08 ( -1.74 )	否	否	否	否
ARTHRALGIA	1	关节痛	MUSCULOSKELETAL AND CONNECTIVE TISSUE DISORDERS	各种肌肉骨骼及结缔组织疾病	0.01 ( 0 - 0.1 )	0.01 ( 67.43 )	0.01 ( 0 )	-6.11 ( -7.77 )	否	否	否	否
DEVICE RELATED THROMBOSIS	1	器械相关血栓症	GENERAL DISORDERS AND ADMINISTRATION SITE CONDITIONS	全身性疾病及给药部位各种反应	4.37 ( 0.61 - 31.07 )	4.37 ( 2.59 )	4.36 ( 0.84 )	2.12 ( 0.45 )	否	否	否	是
COMPLEMENT FACTOR ABNORMAL	1	补体因子异常	INVESTIGATIONS	各类检查	84.65 ( 11.53 - 621.51 )	84.64 ( 79.9 )	81.86 ( 15.44 )	6.36 ( 4.61 )	否	否	是	是
AUTOIMMUNE HAEMOLYTIC ANAEMIA	1	自身免疫性溶血性贫血	BLOOD AND LYMPHATIC SYSTEM DISORDERS	血液及淋巴系统疾病	1.59 ( 0.22 - 11.27 )	1.59 ( 0.22 )	1.59 ( 0.31 )	0.66 ( -1 )	否	否	否	否
COMPLEMENT FACTOR C3 DECREASED	1	补体因子 C3 降低	INVESTIGATIONS	各类检查	33.63 ( 4.67 - 241.98 )	33.63 ( 31.23 )	33.18 ( 6.36 )	5.05 ( 3.35 )	否	否	是	是
COMPLEMENT FACTOR C4 DECREASED	1	补体因子 C4 降低	INVESTIGATIONS	各类检查	47.21 ( 6.53 - 341.54 )	47.2 ( 44.37 )	46.33 ( 8.85 )	5.53 ( 3.82 )	否	否	是	是
PNEUMONIA ADENOVIRAL	1	腺病毒性肺炎	INFECTIONS AND INFESTATIONS	感染及侵染类疾病	29.58 ( 4.12 - 212.49 )	29.57 ( 27.28 )	29.23 ( 5.61 )	4.87 ( 3.17 )	否	否	是	是
CULTURE STOOL NEGATIVE	1	粪便培养阴性	INVESTIGATIONS	各类检查	1227.45 ( 111.29 - 13538.34 )	1227.33 ( 816.88 )	818.55 ( 109.82 )	9.68 ( 7.47 )	否	否	是	是
NEURODEVELOPMENTAL DISORDER	1	神经发育性疾病	NERVOUS SYSTEM DISORDERS	各类神经系统疾病	11.92 ( 1.67 - 85.01 )	11.92 ( 9.95 )	11.86 ( 2.29 )	3.57 ( 1.89 )	否	否	是	是
STEROID DIABETES	1	类固醇糖尿病	METABOLISM AND NUTRITION DISORDERS	代谢及营养类疾病	2.59 ( 0.36 - 18.42 )	2.59 ( 0.98 )	2.59 ( 0.5 )	1.37 ( -0.3 )	否	否	否	否
STOMATITIS	1	口腔黏膜炎	GASTROINTESTINAL DISORDERS	胃肠系统疾病	0.1 ( 0.01 - 0.72 )	0.1 ( 7.96 )	0.1 ( 0.02 )	-3.3 ( -4.97 )	否	否	否	否
SHIGELLA INFECTION	1	志贺菌感染	INFECTIONS AND INFESTATIONS	感染及侵染类疾病	57.09 ( 7.86 - 414.64 )	57.08 ( 53.85 )	55.81 ( 10.62 )	5.8 ( 4.08 )	否	否	是	是

## Sheet: all-4-all
PT	a.x	pt_name_cn.x	soc_name_en.x	soc_name_cn.x	ROR(95%Cl).x	PRR(卡方值).x	EBGM(EBGM05).x	IC(IC025).x	根据ROR算法判断是否为阳性信号(lower limit of 95% CI>1, a≥3).x	根据PRR算法判断是否为阳性信号(PRR≥2, χ2≥4, a≥3).x	根据MGPS算法判断是否为阳性信号(EBGM05>2).x	根据BCPNN算法判断是否为阳性信号(IC025>0).x	a.y	pt_name_cn.y	soc_name_en.y	soc_name_cn.y	ROR(95%Cl).y	PRR(卡方值).y	EBGM(EBGM05).y	IC(IC025).y	根据ROR算法判断是否为阳性信号(lower limit of 95% CI>1, a≥3).y	根据PRR算法判断是否为阳性信号(PRR≥2, χ2≥4, a≥3).y	根据MGPS算法判断是否为阳性信号(EBGM05>2).y	根据BCPNN算法判断是否为阳性信号(IC025>0).y	a.x.x	pt_name_cn.x.x	soc_name_en.x.x	soc_name_cn.x.x	ROR(95%Cl).x.x	PRR(卡方值).x.x	EBGM(EBGM05).x.x	IC(IC025).x.x	根据ROR算法判断是否为阳性信号(lower limit of 95% CI>1, a≥3).x.x	根据PRR算法判断是否为阳性信号(PRR≥2, χ2≥4, a≥3).x.x	根据MGPS算法判断是否为阳性信号(EBGM05>2).x.x	根据BCPNN算法判断是否为阳性信号(IC025>0).x.x	a.y.y	pt_name_cn.y.y	soc_name_en.y.y	soc_name_cn.y.y	ROR(95%Cl).y.y	PRR(卡方值).y.y	EBGM(EBGM05).y.y	IC(IC025).y.y	根据ROR算法判断是否为阳性信号(lower limit of 95% CI>1, a≥3).y.y	根据PRR算法判断是否为阳性信号(PRR≥2, χ2≥4, a≥3).y.y	根据MGPS算法判断是否为阳性信号(EBGM05>2).y.y	根据BCPNN算法判断是否为阳性信号(IC025>0).y.y
PYREXIA	572	发热	GENERAL DISORDERS AND ADMINISTRATION SITE CONDITIONS	全身性疾病及给药部位各种反应	11.82 ( 10.86 - 12.86 )	11.17 ( 5302.04 )	11.13 ( 10.36 )	3.48 ( 1.81 )	是	是	是	是	121	发热	GENERAL DISORDERS AND ADMINISTRATION SITE CONDITIONS	全身性疾病及给药部位各种反应	4.32 ( 3.53 - 5.3 )	4.14 ( 235.33 )	3.52 ( 2.97 )	1.82 ( 0.15 )	是	是	是	是	230	发热	GENERAL DISORDERS AND ADMINISTRATION SITE CONDITIONS	全身性疾病及给药部位各种反应	4.32 ( 3.71 - 5.02 )	4.08 ( 429.71 )	3.42 ( 3.02 )	1.78 ( 0.11 )	是	是	是	是	107	发热	GENERAL DISORDERS AND ADMINISTRATION SITE CONDITIONS	全身性疾病及给药部位各种反应	5.24 ( 4.31 - 6.38 )	5.01 ( 343.53 )	4.97 ( 4.22 )	2.31 ( 0.64 )	是	是	是	是
VOMITING	488	呕吐	GASTROINTESTINAL DISORDERS	胃肠系统疾病	8.14 ( 7.43 - 8.92 )	7.78 ( 2893.84 )	7.76 ( 7.19 )	2.96 ( 1.29 )	是	是	是	是	118	呕吐	GASTROINTESTINAL DISORDERS	胃肠系统疾病	5.81 ( 4.69 - 7.18 )	5.56 ( 335.46 )	4.43 ( 3.7 )	2.15 ( 0.47 )	是	是	是	是	172	呕吐	GASTROINTESTINAL DISORDERS	胃肠系统疾病	4.9 ( 4.12 - 5.84 )	4.7 ( 386.48 )	3.82 ( 3.3 )	1.93 ( 0.26 )	是	是	是	是	63	呕吐	GASTROINTESTINAL DISORDERS	胃肠系统疾病	3.06 ( 2.38 - 3.94 )	3 ( 84.19 )	2.98 ( 2.42 )	1.58 ( -0.09 )	是	是	是	否
ASPARTATE AMINOTRANSFERASE INCREASED	338	天门冬氨酸氨基转移酶升高	INVESTIGATIONS	各类检查	58.07 ( 52.03 - 64.8 )	56.06 ( 17881.32 )	54.83 ( 50.02 )	5.78 ( 4.11 )	是	是	是	是	84	天门冬氨酸氨基转移酶升高	INVESTIGATIONS	各类检查	27.19 ( 19.27 - 38.38 )	26.22 ( 800.01 )	10.87 ( 8.15 )	3.44 ( 1.76 )	是	是	是	是	143	天门冬氨酸氨基转移酶升高	INVESTIGATIONS	各类检查	28.29 ( 21.44 - 37.32 )	27.1 ( 1284.54 )	10.29 ( 8.16 )	3.36 ( 1.69 )	是	是	是	是	67	天门冬氨酸氨基转移酶升高	INVESTIGATIONS	各类检查	35.06 ( 27.23 - 45.15 )	33.9 ( 1983.86 )	31.48 ( 25.47 )	4.98 ( 3.31 )	是	是	是	是
ALANINE AMINOTRANSFERASE INCREASED	305	丙氨酸氨基转移酶升高	INVESTIGATIONS	各类检查	42.49 ( 37.88 - 47.67 )	41.18 ( 11768.17 )	40.51 ( 36.8 )	5.34 ( 3.67 )	是	是	是	是	70	丙氨酸氨基转移酶升高	INVESTIGATIONS	各类检查	25.33 ( 17.5 - 36.67 )	24.58 ( 645.97 )	10.59 ( 7.77 )	3.4 ( 1.72 )	是	是	是	是	135	丙氨酸氨基转移酶升高	INVESTIGATIONS	各类检查	28.83 ( 21.64 - 38.41 )	27.69 ( 1223.55 )	10.37 ( 8.15 )	3.37 ( 1.7 )	是	是	是	是	58	丙氨酸氨基转移酶升高	INVESTIGATIONS	各类检查	23.85 ( 18.24 - 31.18 )	23.18 ( 1168.77 )	22.03 ( 17.61 )	4.46 ( 2.79 )	是	是	是	是
HEPATIC ENZYME INCREASED	245	肝酶升高	INVESTIGATIONS	各类检查	23.22 ( 20.44 - 26.38 )	22.66 ( 5030.74 )	22.46 ( 20.19 )	4.49 ( 2.82 )	是	是	是	是	39	肝酶升高	INVESTIGATIONS	各类检查	20.88 ( 13.06 - 33.4 )	20.54 ( 327.33 )	9.81 ( 6.62 )	3.29 ( 1.59 )	是	是	是	是	67	肝酶升高	INVESTIGATIONS	各类检查	24.95 ( 16.89 - 36.87 )	24.46 ( 573.61 )	9.91 ( 7.15 )	3.31 ( 1.62 )	是	是	是	是	36	肝酶升高	INVESTIGATIONS	各类检查	22.34 ( 15.93 - 31.32 )	21.95 ( 685.12 )	20.92 ( 15.77 )	4.39 ( 2.72 )	是	是	是	是
THROMBOCYTOPENIA	201	血小板减少症	BLOOD AND LYMPHATIC SYSTEM DISORDERS	血液及淋巴系统疾病	12.66 ( 11.01 - 14.57 )	12.42 ( 2103.23 )	12.36 ( 10.99 )	3.63 ( 1.96 )	是	是	是	是	38	血小板减少症	BLOOD AND LYMPHATIC SYSTEM DISORDERS	血液及淋巴系统疾病	11.21 ( 7.43 - 16.92 )	11.04 ( 210.18 )	7.07 ( 5.01 )	2.82 ( 1.13 )	是	是	是	是	85	血小板减少症	BLOOD AND LYMPHATIC SYSTEM DISORDERS	血液及淋巴系统疾病	9.87 ( 7.5 - 12.99 )	9.64 ( 402.07 )	6.26 ( 4.97 )	2.65 ( 0.97 )	是	是	是	是	52	血小板减少症	BLOOD AND LYMPHATIC SYSTEM DISORDERS	血液及淋巴系统疾病	14.03 ( 10.61 - 18.56 )	13.69 ( 593.59 )	13.29 ( 10.52 )	3.73 ( 2.06 )	是	是	是	是
PLATELET COUNT DECREASED	166	血小板计数降低	INVESTIGATIONS	各类检查	9.75 ( 8.36 - 11.38 )	9.6 ( 1276.66 )	9.57 ( 8.41 )	3.26 ( 1.59 )	是	是	是	是	31	血小板计数降低	INVESTIGATIONS	各类检查	14.3 ( 8.86 - 23.1 )	14.12 ( 205.99 )	8.14 ( 5.45 )	3.02 ( 1.32 )	是	是	是	是	62	血小板计数降低	INVESTIGATIONS	各类检查	7.8 ( 5.73 - 10.61 )	7.67 ( 238.66 )	5.41 ( 4.18 )	2.44 ( 0.76 )	是	是	是	是	32	血小板计数降低	INVESTIGATIONS	各类检查	12.77 ( 8.96 - 18.19 )	12.57 ( 331.59 )	12.24 ( 9.1 )	3.61 ( 1.94 )	是	是	是	是
TROPONIN I INCREASED	132	肌钙蛋白 I 升高	INVESTIGATIONS	各类检查	644.16 ( 531.38 - 780.86 )	635.32 ( 66411.99 )	504.9 ( 429.8 )	8.98 ( 7.31 )	是	是	是	是	49	肌钙蛋白 I 升高	INVESTIGATIONS	各类检查	422.08 ( 102.58 - 1736.76 )	412.92 ( 790.62 )	17.15 ( 5.25 )	4.1 ( 2.39 )	是	是	是	是	33	肌钙蛋白 I 升高	INVESTIGATIONS	各类检查	83.17 ( 34.82 - 198.63 )	82.34 ( 408.24 )	13.51 ( 6.52 )	3.76 ( 2.03 )	是	是	是	是	19	肌钙蛋白 I 升高	INVESTIGATIONS	各类检查	189.87 ( 110.45 - 326.38 )	188.05 ( 2451.87 )	130.73 ( 83.08 )	7.03 ( 5.32 )	是	是	是	是
LIVER FUNCTION TEST INCREASED	123	肝脏功能检查值升高	INVESTIGATIONS	各类检查	29.29 ( 24.49 - 35.02 )	28.93 ( 3278.91 )	28.6 ( 24.62 )	4.84 ( 3.17 )	是	是	是	是	23	肝脏功能检查值升高	INVESTIGATIONS	各类检查	20.6 ( 11.2 - 37.88 )	20.4 ( 192.18 )	9.78 ( 5.87 )	3.29 ( 1.57 )	是	是	是	是	35	肝脏功能检查值升高	INVESTIGATIONS	各类检查	13.93 ( 8.79 - 22.07 )	13.79 ( 216.41 )	7.66 ( 5.21 )	2.94 ( 1.24 )	是	是	是	是	17	肝脏功能检查值升高	INVESTIGATIONS	各类检查	26.43 ( 16.16 - 43.22 )	26.21 ( 388.49 )	24.75 ( 16.4 )	4.63 ( 2.95 )	是	是	是	是
PNEUMONIA	120	感染性肺炎	INFECTIONS AND INFESTATIONS	感染及侵染类疾病	2.47 ( 2.06 - 2.95 )	2.45 ( 103.31 )	2.45 ( 2.11 )	1.29 ( -0.37 )	是	是	是	否	14	感染性肺炎	INFECTIONS AND INFESTATIONS	感染及侵染类疾病	0.92 ( 0.54 - 1.59 )	0.93 ( 0.08 )	0.93 ( 0.59 )	-0.11 ( -1.78 )	否	否	否	否	32	感染性肺炎	INFECTIONS AND INFESTATIONS	感染及侵染类疾病	1.28 ( 0.89 - 1.84 )	1.28 ( 1.83 )	1.26 ( 0.93 )	0.33 ( -1.34 )	否	否	否	否	35	感染性肺炎	INFECTIONS AND INFESTATIONS	感染及侵染类疾病	5.3 ( 3.79 - 7.42 )	5.23 ( 118.58 )	5.18 ( 3.91 )	2.37 ( 0.7 )	是	是	是	是
TRANSAMINASES INCREASED	108	转氨酶升高	INVESTIGATIONS	各类检查	33.94 ( 28.04 - 41.08 )	33.57 ( 3367.43 )	33.13 ( 28.23 )	5.05 ( 3.38 )	是	是	是	是	15	转氨酶升高	INVESTIGATIONS	各类检查	9.78 ( 5.17 - 18.49 )	9.72 ( 74.52 )	6.53 ( 3.83 )	2.71 ( 0.98 )	是	是	是	是	52	转氨酶升高	INVESTIGATIONS	各类检查	29.28 ( 18.37 - 46.68 )	28.83 ( 478.21 )	10.51 ( 7.12 )	3.39 ( 1.7 )	是	是	是	是	25	转氨酶升高	INVESTIGATIONS	各类检查	20.47 ( 13.67 - 30.66 )	20.23 ( 436.47 )	19.35 ( 13.81 )	4.27 ( 2.6 )	是	是	是	是
[truncated: 209 more rows]

## Sheet: Supple Table R1-Table 3
SOC Name	Preferred terms (PTs)	Total					0～6 months					6～18 months					1.5～18 years
[truncated: 51 more rows]
