# Supplementary material for: Comprehensive analysis of adverse events associated with onasemnogene abeparvovec (Zolgensma) in spinal muscular atrophy patients: insights from FAERS database
Source: Front Pharmacol. 2025 Jan 7;15:1475884. doi: 10.3389/fphar.2024.1475884 (PMC11747325; doi:10.3389/fphar.2024.1475884)
Supplement: Supplementary file 4 [file Supplementaryfile1.zip › Supplementary Table R3. Analysis of Onasemnogene abeparvovec (Zolgensma) in combination with steroids.XLSX]

## Sheet: Steroids
List of steroids shared with Onasemnogene abeparvovec (Zolgensma)
Prednisone
Prednisolone
Methylprednisolone
Prednisolone Acetate
Prednisolone Sodium Phosphate
Methylprednisolone Sodium Succinate
Prednisolone Steaglate
Prelone
Medrol
Prednisolone
Predonine
Orapred
Methypred
Prednisolona
Solupred
Prednison
Deltason
Meprednisone
Hydrocortisone
Dexamethasone Sodium Phosphate
Dexamethasone
Decadron
Cortisone
Prednisone
Budesonide
Triamcinolone Acetonide
Kenalog

## Sheet: only Onasemnogene abeparvovec
SOC	PT	Case	ROR (95% two-sided CI)	PRR (χ2)	EBGM (EBGM05)	IC (IC025)
GENERAL DISORDERS AND ADMINISTRATION SITE CONDITIONS	PYREXIA	329	13.88 ( 12.41 - 15.53 )	12.98 ( 3649.05 )	12.95 ( 11.79 )	3.7 ( 2.03 )
GASTROINTESTINAL DISORDERS	VOMITING	297	10.15 ( 9.02 - 11.42 )	9.58 ( 2291.53 )	9.56 ( 8.66 )	3.26 ( 1.59 )
INVESTIGATIONS	ASPARTATE AMINOTRANSFERASE INCREASED	110	37.22 ( 30.78 - 44.99 )	36.37 ( 3758.97 )	36.12 ( 30.81 )	5.17 ( 3.51 )
INVESTIGATIONS	ALANINE AMINOTRANSFERASE INCREASED	103	28.44 ( 23.38 - 34.59 )	27.84 ( 2652.55 )	27.69 ( 23.51 )	4.79 ( 3.12 )
INVESTIGATIONS	HEPATIC ENZYME INCREASED	167	32.27 ( 27.64 - 37.68 )	31.17 ( 4851.99 )	30.98 ( 27.22 )	4.95 ( 3.29 )
BLOOD AND LYMPHATIC SYSTEM DISORDERS	THROMBOCYTOPENIA	78	9.87 ( 7.89 - 12.35 )	9.73 ( 610.47 )	9.71 ( 8.05 )	3.28 ( 1.61 )
INVESTIGATIONS	PLATELET COUNT DECREASED	79	9.37 ( 7.5 - 11.71 )	9.23 ( 579.9 )	9.22 ( 7.65 )	3.2 ( 1.54 )
INVESTIGATIONS	TROPONIN I INCREASED	46	387.29 ( 286.54 - 523.46 )	383.53 ( 16293.39 )	356.12 ( 276.76 )	8.48 ( 6.81 )
INVESTIGATIONS	LIVER FUNCTION TEST INCREASED	74	35.61 ( 28.28 - 44.83 )	35.06 ( 2432.81 )	34.83 ( 28.72 )	5.12 ( 3.46 )
INVESTIGATIONS	TRANSAMINASES INCREASED	42	26.43 ( 19.49 - 35.84 )	26.21 ( 1013.27 )	26.07 ( 20.21 )	4.7 ( 3.04 )
INVESTIGATIONS	TROPONIN INCREASED	61	113.3 ( 87.77 - 146.27 )	111.85 ( 6554.82 )	109.41 ( 88.36 )	6.77 ( 5.11 )
INVESTIGATIONS	BLOOD LACTATE DEHYDROGENASE INCREASED	23	27.09 ( 17.96 - 40.85 )	26.96 ( 571.98 )	26.82 ( 19.02 )	4.75 ( 3.08 )
INVESTIGATIONS	OXYGEN SATURATION DECREASED	49	9.91 ( 7.48 - 13.14 )	9.82 ( 387.71 )	9.8 ( 7.74 )	3.29 ( 1.63 )
PSYCHIATRIC DISORDERS	IRRITABILITY	33	10.95 ( 7.77 - 15.42 )	10.88 ( 295.55 )	10.86 ( 8.15 )	3.44 ( 1.77 )
CARDIAC DISORDERS	TACHYCARDIA	18	2.95 ( 1.86 - 4.69 )	2.95 ( 23.16 )	2.94 ( 2 )	1.56 ( -0.11 )
INVESTIGATIONS	BODY TEMPERATURE INCREASED	23	14.73 ( 9.77 - 22.2 )	14.66 ( 292.03 )	14.62 ( 10.37 )	3.87 ( 2.2 )
INFECTIONS AND INFESTATIONS	RHINOVIRUS INFECTION	24	63.18 ( 42.2 - 94.6 )	62.87 ( 1443.08 )	62.1 ( 44.3 )	5.96 ( 4.29 )
RESPIRATORY, THORACIC AND MEDIASTINAL DISORDERS	RESPIRATORY DISTRESS	31	18.72 ( 13.14 - 26.67 )	18.6 ( 514.66 )	18.54 ( 13.79 )	4.21 ( 2.55 )
RESPIRATORY, THORACIC AND MEDIASTINAL DISORDERS	RHINORRHOEA	30	5.76 ( 4.02 - 8.24 )	5.73 ( 116.99 )	5.72 ( 4.24 )	2.52 ( 0.85 )
RESPIRATORY, THORACIC AND MEDIASTINAL DISORDERS	RESPIRATORY FAILURE	23	5.08 ( 3.37 - 7.66 )	5.06 ( 74.97 )	5.06 ( 3.59 )	2.34 ( 0.67 )
CARDIAC DISORDERS	BRADYCARDIA	15	4.02 ( 2.42 - 6.67 )	4.01 ( 33.88 )	4.01 ( 2.62 )	2 ( 0.34 )
RESPIRATORY, THORACIC AND MEDIASTINAL DISORDERS	RESPIRATORY DISORDER	18	8.51 ( 5.35 - 13.52 )	8.48 ( 118.55 )	8.46 ( 5.74 )	3.08 ( 1.41 )
INFECTIONS AND INFESTATIONS	RESPIRATORY SYNCYTIAL VIRUS INFECTION	25	28.9 ( 19.49 - 42.87 )	28.76 ( 666.06 )	28.6 ( 20.56 )	4.84 ( 3.17 )
BLOOD AND LYMPHATIC SYSTEM DISORDERS	THROMBOTIC MICROANGIOPATHY	8	10.44 ( 5.21 - 20.9 )	10.42 ( 68 )	10.4 ( 5.82 )	3.38 ( 1.71 )
INVESTIGATIONS	TROPONIN T INCREASED	16	179.67 ( 109.03 - 296.11 )	179.07 ( 2734.72 )	172.88 ( 113.81 )	7.43 ( 5.76 )
RESPIRATORY, THORACIC AND MEDIASTINAL DISORDERS	ATELECTASIS	15	29.42 ( 17.7 - 48.92 )	29.33 ( 408.16 )	29.17 ( 19.06 )	4.87 ( 3.2 )
INVESTIGATIONS	PLATELET COUNT INCREASED	17	15.53 ( 9.64 - 25.03 )	15.48 ( 229.6 )	15.44 ( 10.36 )	3.95 ( 2.28 )
INVESTIGATIONS	BLOOD CREATINE PHOSPHOKINASE INCREASED	9	6.16 ( 3.2 - 11.85 )	6.15 ( 38.78 )	6.14 ( 3.55 )	2.62 ( 0.95 )
INVESTIGATIONS	WHITE BLOOD CELL COUNT INCREASED	12	5.08 ( 2.88 - 8.96 )	5.07 ( 39.2 )	5.07 ( 3.15 )	2.34 ( 0.67 )
BLOOD AND LYMPHATIC SYSTEM DISORDERS	LEUKOPENIA	14	3.87 ( 2.29 - 6.54 )	3.86 ( 29.72 )	3.86 ( 2.49 )	1.95 ( 0.28 )
HEPATOBILIARY DISORDERS	HEPATIC FUNCTION ABNORMAL	3	1.12 ( 0.36 - 3.47 )	1.12 ( 0.04 )	1.12 ( 0.43 )	0.16 ( -1.51 )
INVESTIGATIONS	GAMMA-GLUTAMYLTRANSFERASE INCREASED	13	10.72 ( 6.22 - 18.49 )	10.7 ( 114.04 )	10.67 ( 6.77 )	3.42 ( 1.75 )
HEPATOBILIARY DISORDERS	HYPERTRANSAMINASAEMIA	24	35.76 ( 23.91 - 53.48 )	35.58 ( 800.95 )	35.33 ( 25.23 )	5.14 ( 3.48 )
RENAL AND URINARY DISORDERS	PROTEINURIA	7	4.53 ( 2.16 - 9.51 )	4.52 ( 19.19 )	4.52 ( 2.43 )	2.18 ( 0.51 )
NERVOUS SYSTEM DISORDERS	LETHARGY	15	4.4 ( 2.65 - 7.31 )	4.39 ( 39.3 )	4.39 ( 2.87 )	2.13 ( 0.47 )
INVESTIGATIONS	MONOCYTE COUNT INCREASED	8	23.55 ( 11.75 - 47.19 )	23.51 ( 171.61 )	23.4 ( 13.08 )	4.55 ( 2.88 )
INFECTIONS AND INFESTATIONS	RESPIRATORY TRACT INFECTION	16	7.81 ( 4.78 - 12.77 )	7.79 ( 94.55 )	7.78 ( 5.16 )	2.96 ( 1.29 )
INFECTIONS AND INFESTATIONS	UPPER RESPIRATORY TRACT INFECTION	7	2.1 ( 1 - 4.41 )	2.1 ( 4.03 )	2.1 ( 1.13 )	1.07 ( -0.6 )
GASTROINTESTINAL DISORDERS	SALIVARY HYPERSECRETION	8	11.9 ( 5.94 - 23.83 )	11.88 ( 79.54 )	11.85 ( 6.63 )	3.57 ( 1.9 )
INVESTIGATIONS	BLOOD CREATININE DECREASED	9	36.08 ( 18.71 - 69.54 )	36.01 ( 304.14 )	35.76 ( 20.65 )	5.16 ( 3.49 )
RESPIRATORY, THORACIC AND MEDIASTINAL DISORDERS	INCREASED BRONCHIAL SECRETION	8	50.28 ( 25.04 - 100.95 )	50.19 ( 381.87 )	49.7 ( 27.74 )	5.64 ( 3.97 )
INVESTIGATIONS	BLOOD BILIRUBIN INCREASED	10	6.67 ( 3.59 - 12.41 )	6.66 ( 48.04 )	6.65 ( 3.96 )	2.73 ( 1.07 )
RESPIRATORY, THORACIC AND MEDIASTINAL DISORDERS	ASPIRATION	16	24.24 ( 14.82 - 39.64 )	24.16 ( 353.54 )	24.05 ( 15.93 )	4.59 ( 2.92 )
INFECTIONS AND INFESTATIONS	VIRAL INFECTION	15	6.37 ( 3.84 - 10.58 )	6.35 ( 67.59 )	6.34 ( 4.15 )	2.67 ( 1 )
RESPIRATORY, THORACIC AND MEDIASTINAL DISORDERS	ACUTE RESPIRATORY FAILURE	11	7.33 ( 4.06 - 13.25 )	7.32 ( 59.93 )	7.31 ( 4.45 )	2.87 ( 1.2 )
RENAL AND URINARY DISORDERS	HAEMATURIA	1	0.45 ( 0.06 - 3.18 )	0.45 ( 0.68 )	0.45 ( 0.09 )	-1.16 ( -2.82 )
RESPIRATORY, THORACIC AND MEDIASTINAL DISORDERS	TACHYPNOEA	9	8.92 ( 4.64 - 17.17 )	8.91 ( 63.06 )	8.89 ( 5.14 )	3.15 ( 1.49 )
RESPIRATORY, THORACIC AND MEDIASTINAL DISORDERS	HYPOXIA	8	3.09 ( 1.54 - 6.18 )	3.08 ( 11.27 )	3.08 ( 1.73 )	1.62 ( -0.04 )
INVESTIGATIONS	C-REACTIVE PROTEIN INCREASED	9	2.75 ( 1.43 - 5.28 )	2.74 ( 9.96 )	2.74 ( 1.59 )	1.45 ( -0.21 )
GENERAL DISORDERS AND ADMINISTRATION SITE CONDITIONS	SECRETION DISCHARGE	12	11.02 ( 6.25 - 19.43 )	11 ( 108.83 )	10.97 ( 6.83 )	3.46 ( 1.79 )
RESPIRATORY, THORACIC AND MEDIASTINAL DISORDERS	PNEUMOTHORAX	16	13.36 ( 8.17 - 21.84 )	13.32 ( 181.85 )	13.28 ( 8.81 )	3.73 ( 2.06 )
GASTROINTESTINAL DISORDERS	RETCHING	10	7.39 ( 3.97 - 13.75 )	7.38 ( 55.07 )	7.37 ( 4.38 )	2.88 ( 1.21 )
INVESTIGATIONS	BLOOD CREATINE PHOSPHOKINASE MB INCREASED	7	197.93 ( 92.94 - 421.51 )	197.64 ( 1317.13 )	190.12 ( 101 )	7.57 ( 5.89 )
PSYCHIATRIC DISORDERS	EATING DISORDER	16	9.99 ( 6.11 - 16.33 )	9.96 ( 128.75 )	9.94 ( 6.59 )	3.31 ( 1.65 )
GENERAL DISORDERS AND ADMINISTRATION SITE CONDITIONS	CRYING	9	4.71 ( 2.45 - 9.06 )	4.7 ( 26.21 )	4.7 ( 2.72 )	2.23 ( 0.57 )
INFECTIONS AND INFESTATIONS	PARAINFLUENZAE VIRUS INFECTION	5	30.71 ( 12.74 - 74.01 )	30.67 ( 142.66 )	30.49 ( 14.61 )	4.93 ( 3.26 )
VASCULAR DISORDERS	PALLOR	8	3.77 ( 1.88 - 7.55 )	3.77 ( 16.24 )	3.76 ( 2.11 )	1.91 ( 0.25 )
BLOOD AND LYMPHATIC SYSTEM DISORDERS	LEUKOCYTOSIS	12	10.59 ( 6.01 - 18.67 )	10.57 ( 103.72 )	10.54 ( 6.56 )	3.4 ( 1.73 )
INFECTIONS AND INFESTATIONS	BRONCHIOLITIS	10	39.43 ( 21.15 - 73.5 )	39.34 ( 370.78 )	39.04 ( 23.18 )	5.29 ( 3.62 )
INVESTIGATIONS	LABORATORY TEST ABNORMAL	8	3.76 ( 1.88 - 7.52 )	3.75 ( 16.16 )	3.75 ( 2.1 )	1.91 ( 0.24 )
INFECTIONS AND INFESTATIONS	ENTEROVIRUS INFECTION	7	77.41 ( 36.67 - 163.41 )	77.3 ( 519.12 )	76.13 ( 40.74 )	6.25 ( 4.58 )
VASCULAR DISORDERS	CYANOSIS	11	12.86 ( 7.11 - 23.26 )	12.84 ( 119.78 )	12.81 ( 7.8 )	3.68 ( 2.01 )
INVESTIGATIONS	LYMPHOCYTE COUNT INCREASED	7	25.78 ( 12.26 - 54.22 )	25.75 ( 165.65 )	25.62 ( 13.76 )	4.68 ( 3.01 )
GASTROINTESTINAL DISORDERS	REGURGITATION	5	24.36 ( 10.11 - 58.68 )	24.33 ( 111.34 )	24.22 ( 11.61 )	4.6 ( 2.93 )
HEPATOBILIARY DISORDERS	ACUTE HEPATIC FAILURE	3	3.21 ( 1.04 - 9.97 )	3.21 ( 4.57 )	3.21 ( 1.25 )	1.68 ( 0.02 )
BLOOD AND LYMPHATIC SYSTEM DISORDERS	HAEMOLYTIC ANAEMIA	3	5.94 ( 1.91 - 18.43 )	5.93 ( 12.3 )	5.93 ( 2.3 )	2.57 ( 0.9 )
RESPIRATORY, THORACIC AND MEDIASTINAL DISORDERS	CHOKING	13	9.5 ( 5.51 - 16.38 )	9.48 ( 98.4 )	9.46 ( 6 )	3.24 ( 1.58 )
BLOOD AND LYMPHATIC SYSTEM DISORDERS	MONOCYTOSIS	7	174.18 ( 81.93 - 370.29 )	173.92 ( 1162.81 )	168.07 ( 89.42 )	7.39 ( 5.71 )
HEPATOBILIARY DISORDERS	HEPATOMEGALY	3	5.35 ( 1.72 - 16.61 )	5.35 ( 10.6 )	5.34 ( 2.07 )	2.42 ( 0.75 )
BLOOD AND LYMPHATIC SYSTEM DISORDERS	THROMBOCYTOSIS	5	16.98 ( 7.05 - 40.87 )	16.96 ( 74.84 )	16.91 ( 8.11 )	4.08 ( 2.41 )
INVESTIGATIONS	BLOOD UREA INCREASED	4	5.52 ( 2.07 - 14.73 )	5.52 ( 14.79 )	5.51 ( 2.43 )	2.46 ( 0.8 )
INVESTIGATIONS	BLOOD ALKALINE PHOSPHATASE INCREASED	7	5.84 ( 2.78 - 12.27 )	5.84 ( 28.02 )	5.83 ( 3.13 )	2.54 ( 0.88 )
METABOLISM AND NUTRITION DISORDERS	HYPOPHAGIA	5	2.83 ( 1.18 - 6.81 )	2.83 ( 5.92 )	2.83 ( 1.36 )	1.5 ( -0.17 )
INVESTIGATIONS	BLOOD POTASSIUM INCREASED	6	5.9 ( 2.65 - 13.13 )	5.89 ( 24.33 )	5.88 ( 3.01 )	2.56 ( 0.89 )
INVESTIGATIONS	ACTIVATED PARTIAL THROMBOPLASTIN TIME SHORTENED	3	133.19 ( 42.3 - 419.38 )	133.1 ( 383.07 )	129.66 ( 49.66 )	7.02 ( 5.33 )
INVESTIGATIONS	SERUM FERRITIN INCREASED	1	2.86 ( 0.4 - 20.29 )	2.86 ( 1.21 )	2.85 ( 0.55 )	1.51 ( -0.15 )
INFECTIONS AND INFESTATIONS	PNEUMONIA RESPIRATORY SYNCYTIAL VIRAL	5	68.33 ( 28.26 - 165.23 )	68.26 ( 326.88 )	67.35 ( 32.17 )	6.07 ( 4.4 )
INVESTIGATIONS	BLOOD ALKALINE PHOSPHATASE DECREASED	1	13.18 ( 1.85 - 93.86 )	13.18 ( 11.23 )	13.15 ( 2.54 )	3.72 ( 2.04 )
INVESTIGATIONS	HAEMATOCRIT INCREASED	3	15.13 ( 4.87 - 47 )	15.12 ( 39.44 )	15.08 ( 5.84 )	3.91 ( 2.25 )
METABOLISM AND NUTRITION DISORDERS	WEIGHT GAIN POOR	8	49.47 ( 24.64 - 99.31 )	49.38 ( 375.51 )	48.91 ( 27.3 )	5.61 ( 3.94 )
HEPATOBILIARY DISORDERS	JAUNDICE	7	5.3 ( 2.52 - 11.13 )	5.29 ( 24.35 )	5.29 ( 2.84 )	2.4 ( 0.74 )
INVESTIGATIONS	RED BLOOD CELL COUNT INCREASED	4	16.65 ( 6.23 - 44.45 )	16.63 ( 58.58 )	16.58 ( 7.29 )	4.05 ( 2.38 )
INVESTIGATIONS	PLATELET COUNT ABNORMAL	9	16.75 ( 8.7 - 32.25 )	16.72 ( 132.58 )	16.67 ( 9.63 )	4.06 ( 2.39 )
INFECTIONS AND INFESTATIONS	PNEUMONIA BACTERIAL	5	5.94 ( 2.47 - 14.29 )	5.94 ( 20.5 )	5.93 ( 2.85 )	2.57 ( 0.9 )
SKIN AND SUBCUTANEOUS TISSUE DISORDERS	PETECHIAE	3	4.34 ( 1.4 - 13.48 )	4.34 ( 7.71 )	4.34 ( 1.68 )	2.12 ( 0.45 )
INFECTIONS AND INFESTATIONS	TRACHEITIS	3	49.89 ( 15.99 - 155.62 )	49.86 ( 142.21 )	49.37 ( 19.06 )	5.63 ( 3.95 )
INVESTIGATIONS	URINE OUTPUT DECREASED	6	12.4 ( 5.56 - 27.63 )	12.38 ( 62.63 )	12.35 ( 6.32 )	3.63 ( 1.96 )
BLOOD AND LYMPHATIC SYSTEM DISORDERS	ATYPICAL HAEMOLYTIC URAEMIC SYNDROME	1	10.21 ( 1.43 - 72.61 )	10.2 ( 8.28 )	10.18 ( 1.97 )	3.35 ( 1.68 )
INFECTIONS AND INFESTATIONS	RESPIRATORY TRACT INFECTION VIRAL	4	19.7 ( 7.37 - 52.6 )	19.68 ( 70.65 )	19.61 ( 8.62 )	4.29 ( 2.62 )
NERVOUS SYSTEM DISORDERS	HYPOKINESIA	9	8.02 ( 4.17 - 15.43 )	8.01 ( 55.1 )	7.99 ( 4.62 )	3 ( 1.33 )
INVESTIGATIONS	INTERNATIONAL NORMALISED RATIO INCREASED	1	1.09 ( 0.15 - 7.75 )	1.09 ( 0.01 )	1.09 ( 0.21 )	0.13 ( -1.54 )
INVESTIGATIONS	BLOOD SODIUM DECREASED	8	6.57 ( 3.28 - 13.15 )	6.56 ( 37.65 )	6.55 ( 3.67 )	2.71 ( 1.05 )
INVESTIGATIONS	BLOOD BILIRUBIN DECREASED	4	71.05 ( 26.47 - 190.71 )	70.99 ( 272.13 )	70 ( 30.64 )	6.13 ( 4.45 )
INVESTIGATIONS	EOSINOPHIL COUNT INCREASED	9	11.75 ( 6.11 - 22.62 )	11.73 ( 88.16 )	11.71 ( 6.77 )	3.55 ( 1.88 )
GENERAL DISORDERS AND ADMINISTRATION SITE CONDITIONS	CONCOMITANT DISEASE AGGRAVATED	3	5.14 ( 1.66 - 15.95 )	5.14 ( 9.98 )	5.13 ( 1.99 )	2.36 ( 0.69 )
RENAL AND URINARY DISORDERS	GLYCOSURIA	7	94.92 ( 44.91 - 200.62 )	94.78 ( 637.39 )	93.03 ( 49.73 )	6.54 ( 4.87 )
INVESTIGATIONS	HAEMATOCRIT DECREASED	4	3.46 ( 1.3 - 9.23 )	3.46 ( 6.99 )	3.46 ( 1.52 )	1.79 ( 0.12 )
GENERAL DISORDERS AND ADMINISTRATION SITE CONDITIONS	GENERALISED OEDEMA	2	2.71 ( 0.68 - 10.83 )	2.71 ( 2.15 )	2.7 ( 0.85 )	1.44 ( -0.23 )
BLOOD AND LYMPHATIC SYSTEM DISORDERS	GRANULOCYTOPENIA	1	4.75 ( 0.67 - 33.74 )	4.75 ( 2.95 )	4.74 ( 0.92 )	2.25 ( 0.58 )
INFECTIONS AND INFESTATIONS	VIRAL UPPER RESPIRATORY TRACT INFECTION	4	20.3 ( 7.6 - 54.22 )	20.28 ( 73.03 )	20.2 ( 8.88 )	4.34 ( 2.67 )
INVESTIGATIONS	PROTHROMBIN TIME PROLONGED	3	15.64 ( 5.03 - 48.58 )	15.63 ( 40.94 )	15.58 ( 6.03 )	3.96 ( 2.29 )
INVESTIGATIONS	ACTIVATED PARTIAL THROMBOPLASTIN TIME PROLONGED	6	30.49 ( 13.66 - 68.07 )	30.45 ( 169.89 )	30.28 ( 15.46 )	4.92 ( 3.25 )
INVESTIGATIONS	BILIRUBIN CONJUGATED INCREASED	1	8.5 ( 1.19 - 60.43 )	8.49 ( 6.6 )	8.48 ( 1.64 )	3.08 ( 1.41 )
INVESTIGATIONS	BLOOD ALBUMIN DECREASED	5	12 ( 4.99 - 28.87 )	11.99 ( 50.23 )	11.96 ( 5.74 )	3.58 ( 1.91 )
BLOOD AND LYMPHATIC SYSTEM DISORDERS	HAEMOLYSIS	2	4.22 ( 1.06 - 16.9 )	4.22 ( 4.91 )	4.22 ( 1.32 )	2.08 ( 0.41 )
INVESTIGATIONS	NEUTROPHIL COUNT INCREASED	3	4.21 ( 1.36 - 13.07 )	4.21 ( 7.34 )	4.21 ( 1.63 )	2.07 ( 0.41 )
BLOOD AND LYMPHATIC SYSTEM DISORDERS	COAGULOPATHY	5	5.34 ( 2.22 - 12.84 )	5.33 ( 17.59 )	5.33 ( 2.56 )	2.41 ( 0.75 )
RESPIRATORY, THORACIC AND MEDIASTINAL DISORDERS	SPUTUM INCREASED	6	30 ( 13.44 - 66.98 )	29.97 ( 166.99 )	29.79 ( 15.21 )	4.9 ( 3.23 )
INFECTIONS AND INFESTATIONS	CORONAVIRUS INFECTION	5	4.13 ( 1.72 - 9.92 )	4.12 ( 11.82 )	4.12 ( 1.98 )	2.04 ( 0.38 )
CONGENITAL, FAMILIAL AND GENETIC DISORDERS	SPINAL MUSCULAR ATROPHY	7	292.74 ( 136.52 - 627.72 )	292.31 ( 1919.28 )	276.12 ( 145.85 )	8.11 ( 6.42 )
INVESTIGATIONS	HEPATIC ENZYME ABNORMAL	9	23.51 ( 12.2 - 45.28 )	23.46 ( 192.67 )	23.36 ( 13.5 )	4.55 ( 2.88 )
INVESTIGATIONS	BLOOD URIC ACID INCREASED	4	9.73 ( 3.65 - 25.95 )	9.72 ( 31.23 )	9.7 ( 4.27 )	3.28 ( 1.61 )
EYE DISORDERS	EYE MOVEMENT DISORDER	4	10.06 ( 3.77 - 26.85 )	10.05 ( 32.55 )	10.04 ( 4.41 )	3.33 ( 1.66 )
INVESTIGATIONS	RED BLOOD CELL SEDIMENTATION RATE INCREASED	4	4 ( 1.5 - 10.67 )	4 ( 8.98 )	3.99 ( 1.76 )	2 ( 0.33 )
RENAL AND URINARY DISORDERS	OLIGURIA	1	2.61 ( 0.37 - 18.55 )	2.61 ( 0.99 )	2.61 ( 0.51 )	1.38 ( -0.28 )
CARDIAC DISORDERS	TACHYARRHYTHMIA	1	7.22 ( 1.02 - 51.37 )	7.22 ( 5.35 )	7.21 ( 1.4 )	2.85 ( 1.18 )
RESPIRATORY, THORACIC AND MEDIASTINAL DISORDERS	PULMONARY CONGESTION	6	7.03 ( 3.16 - 15.68 )	7.03 ( 30.98 )	7.02 ( 3.59 )	2.81 ( 1.14 )
INFECTIONS AND INFESTATIONS	GASTROENTERITIS	3	3.12 ( 1.01 - 9.68 )	3.12 ( 4.32 )	3.12 ( 1.21 )	1.64 ( -0.03 )
INVESTIGATIONS	GRANULOCYTE COUNT DECREASED	1	8.27 ( 1.16 - 58.82 )	8.27 ( 6.38 )	8.26 ( 1.6 )	3.05 ( 1.37 )
INFECTIONS AND INFESTATIONS	OTITIS MEDIA	5	24.43 ( 10.14 - 58.85 )	24.41 ( 111.69 )	24.29 ( 11.64 )	4.6 ( 2.93 )
RESPIRATORY, THORACIC AND MEDIASTINAL DISORDERS	APNOEA	3	7.1 ( 2.29 - 22.05 )	7.1 ( 15.7 )	7.09 ( 2.75 )	2.83 ( 1.16 )
INVESTIGATIONS	AMMONIA INCREASED	7	23.47 ( 11.16 - 49.35 )	23.44 ( 149.68 )	23.33 ( 12.53 )	4.54 ( 2.88 )
CONGENITAL, FAMILIAL AND GENETIC DISORDERS	DEVELOPMENTAL HIP DYSPLASIA	6	82.47 ( 36.79 - 184.87 )	82.36 ( 474.39 )	81.04 ( 41.24 )	6.34 ( 4.67 )
NERVOUS SYSTEM DISORDERS	MOTOR DYSFUNCTION	5	7.18 ( 2.98 - 17.26 )	7.17 ( 26.52 )	7.16 ( 3.44 )	2.84 ( 1.17 )
INVESTIGATIONS	EOSINOPHIL COUNT DECREASED	2	10.03 ( 2.5 - 40.18 )	10.03 ( 16.22 )	10.01 ( 3.13 )	3.32 ( 1.65 )
INVESTIGATIONS	HAEMOGLOBIN INCREASED	2	6.14 ( 1.53 - 24.6 )	6.14 ( 8.6 )	6.14 ( 1.92 )	2.62 ( 0.95 )
INFECTIONS AND INFESTATIONS	RESPIRATORY SYNCYTIAL VIRUS BRONCHIOLITIS	4	83.24 ( 30.97 - 223.69 )	83.17 ( 319.37 )	81.81 ( 35.78 )	6.35 ( 4.68 )
METABOLISM AND NUTRITION DISORDERS	HYPOALBUMINAEMIA	4	7.33 ( 2.75 - 19.56 )	7.33 ( 21.82 )	7.32 ( 3.22 )	2.87 ( 1.2 )
INFECTIONS AND INFESTATIONS	ADENOVIRUS INFECTION	6	21.55 ( 9.66 - 48.08 )	21.53 ( 116.94 )	21.44 ( 10.96 )	4.42 ( 2.75 )
INVESTIGATIONS	PROTHROMBIN TIME SHORTENED	1	13.47 ( 1.89 - 95.9 )	13.47 ( 11.51 )	13.43 ( 2.6 )	3.75 ( 2.07 )
NERVOUS SYSTEM DISORDERS	SPEECH DISORDER DEVELOPMENTAL	5	14 ( 5.82 - 33.68 )	13.98 ( 60.1 )	13.95 ( 6.69 )	3.8 ( 2.13 )
INVESTIGATIONS	MEAN CELL HAEMOGLOBIN CONCENTRATION DECREASED	1	5.4 ( 0.76 - 38.4 )	5.4 ( 3.58 )	5.4 ( 1.05 )	2.43 ( 0.76 )
INFECTIONS AND INFESTATIONS	ESCHERICHIA URINARY TRACT INFECTION	1	3.5 ( 0.49 - 24.9 )	3.5 ( 1.79 )	3.5 ( 0.68 )	1.81 ( 0.14 )
NERVOUS SYSTEM DISORDERS	INABILITY TO CRAWL	7	2177.25 ( 895.3 - 5294.77 )	2174.03 ( 10576.84 )	1512.67 ( 719.14 )	10.56 ( 8.8 )
INVESTIGATIONS	FIBRIN D DIMER INCREASED	5	17.38 ( 7.22 - 41.84 )	17.36 ( 76.84 )	17.31 ( 8.3 )	4.11 ( 2.45 )
RENAL AND URINARY DISORDERS	ANURIA	1	2.07 ( 0.29 - 14.71 )	2.07 ( 0.55 )	2.07 ( 0.4 )	1.05 ( -0.62 )
INVESTIGATIONS	MEAN CELL HAEMOGLOBIN CONCENTRATION INCREASED	1	18.01 ( 2.53 - 128.33 )	18 ( 16 )	17.94 ( 3.47 )	4.17 ( 2.49 )
NERVOUS SYSTEM DISORDERS	AREFLEXIA	4	29.34 ( 10.98 - 78.44 )	29.32 ( 108.77 )	29.15 ( 12.8 )	4.87 ( 3.2 )
RESPIRATORY, THORACIC AND MEDIASTINAL DISORDERS	DEPENDENCE ON RESPIRATOR	4	85.38 ( 31.76 - 229.5 )	85.31 ( 327.66 )	83.89 ( 36.68 )	6.39 ( 4.71 )
GASTROINTESTINAL DISORDERS	ABNORMAL FAECES	1	1.46 ( 0.21 - 10.35 )	1.46 ( 0.14 )	1.46 ( 0.28 )	0.54 ( -1.12 )
GASTROINTESTINAL DISORDERS	BOWEL MOVEMENT IRREGULARITY	6	8.55 ( 3.84 - 19.05 )	8.54 ( 39.88 )	8.53 ( 4.36 )	3.09 ( 1.43 )
RESPIRATORY, THORACIC AND MEDIASTINAL DISORDERS	INCREASED UPPER AIRWAY SECRETION	2	11.43 ( 2.85 - 45.78 )	11.42 ( 18.98 )	11.4 ( 3.57 )	3.51 ( 1.84 )
METABOLISM AND NUTRITION DISORDERS	APPETITE DISORDER	3	5.61 ( 1.81 - 17.4 )	5.6 ( 11.33 )	5.6 ( 2.17 )	2.48 ( 0.82 )
RENAL AND URINARY DISORDERS	AZOTAEMIA	3	13.4 ( 4.31 - 41.63 )	13.39 ( 34.32 )	13.36 ( 5.18 )	3.74 ( 2.07 )
INVESTIGATIONS	NEUTROPHIL COUNT ABNORMAL	6	25.36 ( 11.37 - 56.6 )	25.33 ( 139.52 )	25.21 ( 12.88 )	4.66 ( 2.99 )
METABOLISM AND NUTRITION DISORDERS	HYPERCHOLESTEROLAEMIA	4	7.7 ( 2.89 - 20.54 )	7.7 ( 23.27 )	7.68 ( 3.38 )	2.94 ( 1.27 )
METABOLISM AND NUTRITION DISORDERS	FOOD INTOLERANCE	1	3.02 ( 0.43 - 21.47 )	3.02 ( 1.35 )	3.02 ( 0.59 )	1.59 ( -0.07 )
INVESTIGATIONS	MEAN CELL HAEMOGLOBIN INCREASED	3	17.65 ( 5.68 - 54.86 )	17.64 ( 46.93 )	17.58 ( 6.81 )	4.14 ( 2.47 )
INVESTIGATIONS	CORTISOL DECREASED	4	32.4 ( 12.12 - 86.64 )	32.37 ( 120.83 )	32.17 ( 14.13 )	5.01 ( 3.34 )
HEPATOBILIARY DISORDERS	GALLBLADDER ENLARGEMENT	4	53.77 ( 20.06 - 144.07 )	53.72 ( 204.75 )	53.16 ( 23.3 )	5.73 ( 4.06 )
INVESTIGATIONS	MEAN CELL VOLUME INCREASED	2	8.31 ( 2.08 - 33.29 )	8.31 ( 12.84 )	8.3 ( 2.6 )	3.05 ( 1.38 )
INVESTIGATIONS	CARDIAC FUNCTION TEST ABNORMAL	6	368.56 ( 160.75 - 845.01 )	368.09 ( 2045.07 )	342.77 ( 171.19 )	8.42 ( 6.73 )
GASTROINTESTINAL DISORDERS	INFANTILE SPITTING UP	3	98.14 ( 31.29 - 307.8 )	98.08 ( 282.68 )	96.2 ( 36.96 )	6.59 ( 4.91 )
NERVOUS SYSTEM DISORDERS	HYDROCEPHALUS	4	12 ( 4.5 - 32.04 )	12 ( 40.22 )	11.97 ( 5.26 )	3.58 ( 1.91 )
RESPIRATORY, THORACIC AND MEDIASTINAL DISORDERS	HYPOVENTILATION	3	15.01 ( 4.83 - 46.63 )	15 ( 39.08 )	14.96 ( 5.79 )	3.9 ( 2.23 )
INVESTIGATIONS	ASPARTATE AMINOTRANSFERASE ABNORMAL	1	9.52 ( 1.34 - 67.74 )	9.52 ( 7.61 )	9.5 ( 1.84 )	3.25 ( 1.58 )
METABOLISM AND NUTRITION DISORDERS	FLUID INTAKE REDUCED	1	2.81 ( 0.4 - 19.96 )	2.81 ( 1.16 )	2.81 ( 0.54 )	1.49 ( -0.18 )
INVESTIGATIONS	HAPTOGLOBIN DECREASED	2	50.47 ( 12.53 - 203.29 )	50.45 ( 95.96 )	49.95 ( 15.57 )	5.64 ( 3.96 )
INVESTIGATIONS	ALANINE AMINOTRANSFERASE ABNORMAL	2	10.83 ( 2.7 - 43.38 )	10.83 ( 17.8 )	10.8 ( 3.38 )	3.43 ( 1.76 )
INVESTIGATIONS	MEAN CELL HAEMOGLOBIN DECREASED	2	9.76 ( 2.44 - 39.08 )	9.75 ( 15.68 )	9.74 ( 3.05 )	3.28 ( 1.61 )
INVESTIGATIONS	RED CELL DISTRIBUTION WIDTH INCREASED	4	9.07 ( 3.4 - 24.19 )	9.06 ( 28.63 )	9.04 ( 3.98 )	3.18 ( 1.51 )
INVESTIGATIONS	MYOCARDIAL NECROSIS MARKER INCREASED	5	35.94 ( 14.91 - 86.67 )	35.9 ( 168.45 )	35.65 ( 17.07 )	5.16 ( 3.49 )
INVESTIGATIONS	AMMONIA DECREASED	3	648.57 ( 194.67 - 2160.83 )	648.16 ( 1714.81 )	573.48 ( 209.5 )	9.16 ( 7.41 )
BLOOD AND LYMPHATIC SYSTEM DISORDERS	MICROANGIOPATHIC HAEMOLYTIC ANAEMIA	1	17.94 ( 2.52 - 127.86 )	17.94 ( 15.94 )	17.88 ( 3.46 )	4.16 ( 2.48 )
INFECTIONS AND INFESTATIONS	CROUP INFECTIOUS	1	17.5 ( 2.46 - 124.7 )	17.5 ( 15.5 )	17.44 ( 3.37 )	4.12 ( 2.45 )
INVESTIGATIONS	ECHOCARDIOGRAM ABNORMAL	2	22.44 ( 5.59 - 90.05 )	22.43 ( 40.77 )	22.34 ( 6.99 )	4.48 ( 2.81 )
SKIN AND SUBCUTANEOUS TISSUE DISORDERS	HAIR GROWTH ABNORMAL	1	2.45 ( 0.34 - 17.39 )	2.45 ( 0.86 )	2.45 ( 0.47 )	1.29 ( -0.38 )
RESPIRATORY, THORACIC AND MEDIASTINAL DISORDERS	CHRONIC RESPIRATORY FAILURE	2	25.17 ( 6.27 - 101.03 )	25.16 ( 46.17 )	25.04 ( 7.83 )	4.65 ( 2.97 )
METABOLISM AND NUTRITION DISORDERS	FAILURE TO THRIVE	2	8.45 ( 2.11 - 33.85 )	8.45 ( 13.12 )	8.44 ( 2.64 )	3.08 ( 1.41 )
RESPIRATORY, THORACIC AND MEDIASTINAL DISORDERS	LUNG OPACITY	1	2.82 ( 0.4 - 20.06 )	2.82 ( 1.18 )	2.82 ( 0.55 )	1.5 ( -0.17 )
GASTROINTESTINAL DISORDERS	TEETHING	2	74.76 ( 18.5 - 302.12 )	74.72 ( 143.32 )	73.63 ( 22.89 )	6.2 ( 4.52 )
SKIN AND SUBCUTANEOUS TISSUE DISORDERS	EXCESSIVE GRANULATION TISSUE	1	21.33 ( 2.99 - 152.11 )	21.33 ( 19.29 )	21.24 ( 4.11 )	4.41 ( 2.73 )
INFECTIONS AND INFESTATIONS	ROTAVIRUS INFECTION	4	111.14 ( 41.24 - 299.48 )	111.04 ( 426.68 )	108.64 ( 47.4 )	6.76 ( 5.08 )
MUSCULOSKELETAL AND CONNECTIVE TISSUE DISORDERS	TORTICOLLIS	4	32.4 ( 12.12 - 86.64 )	32.37 ( 120.83 )	32.17 ( 14.13 )	5.01 ( 3.34 )
MUSCULOSKELETAL AND CONNECTIVE TISSUE DISORDERS	SPINAL DEFORMITY	1	9.09 ( 1.28 - 64.63 )	9.08 ( 7.18 )	9.07 ( 1.76 )	3.18 ( 1.51 )
CARDIAC DISORDERS	BRADYARRHYTHMIA	1	10.67 ( 1.5 - 75.89 )	10.66 ( 8.74 )	10.64 ( 2.06 )	3.41 ( 1.74 )
GASTROINTESTINAL DISORDERS	FAECES PALE	2	14.41 ( 3.6 - 57.75 )	14.4 ( 24.87 )	14.36 ( 4.5 )	3.84 ( 2.17 )
BLOOD AND LYMPHATIC SYSTEM DISORDERS	ANISOCYTOSIS	2	32.92 ( 8.19 - 132.28 )	32.91 ( 61.47 )	32.7 ( 10.21 )	5.03 ( 3.36 )
INVESTIGATIONS	LIPIDS INCREASED	3	23.64 ( 7.6 - 73.52 )	23.63 ( 64.7 )	23.52 ( 9.1 )	4.56 ( 2.89 )
INVESTIGATIONS	BLOOD CREATINE PHOSPHOKINASE MB ABNORMAL	4	1326.24 ( 440 - 3997.51 )	1325.12 ( 4178.28 )	1046.36 ( 415.67 )	10.03 ( 8.24 )
INVESTIGATIONS	RED BLOOD CELLS URINE	1	49.21 ( 6.86 - 352.83 )	49.2 ( 46.76 )	48.73 ( 9.37 )	5.61 ( 3.92 )
CONGENITAL, FAMILIAL AND GENETIC DISORDERS	MACROCEPHALY	4	133.51 ( 49.44 - 360.57 )	133.4 ( 511.9 )	129.94 ( 56.59 )	7.02 ( 5.34 )
INVESTIGATIONS	HAPTOGLOBIN INCREASED	1	105.75 ( 14.59 - 766.64 )	105.73 ( 101.58 )	103.55 ( 19.74 )	6.69 ( 4.98 )
NERVOUS SYSTEM DISORDERS	CEREBRAL ATROPHY	1	4.98 ( 0.7 - 35.43 )	4.98 ( 3.18 )	4.98 ( 0.97 )	2.32 ( 0.65 )
GASTROINTESTINAL DISORDERS	FAECALOMA	1	2.77 ( 0.39 - 19.7 )	2.77 ( 1.13 )	2.77 ( 0.54 )	1.47 ( -0.2 )
INVESTIGATIONS	PROCALCITONIN INCREASED	3	25.94 ( 8.34 - 80.7 )	25.93 ( 71.52 )	25.8 ( 9.98 )	4.69 ( 3.02 )
INVESTIGATIONS	BLOOD BICARBONATE DECREASED	3	36.03 ( 11.57 - 112.22 )	36.01 ( 101.38 )	35.76 ( 13.82 )	5.16 ( 3.49 )
INVESTIGATIONS	BLOOD IRON INCREASED	2	16.71 ( 4.17 - 66.99 )	16.7 ( 29.43 )	16.65 ( 5.21 )	4.06 ( 2.39 )
RESPIRATORY, THORACIC AND MEDIASTINAL DISORDERS	HYPERCAPNIA	2	9.12 ( 2.28 - 36.53 )	9.12 ( 14.43 )	9.1 ( 2.85 )	3.19 ( 1.52 )
INVESTIGATIONS	MONOCYTE PERCENTAGE INCREASED	1	17.88 ( 2.51 - 127.4 )	17.87 ( 15.87 )	17.81 ( 3.44 )	4.15 ( 2.48 )
INVESTIGATIONS	RESPIRATORY SYNCYTIAL VIRUS TEST	1	355.02 ( 46.67 - 2700.42 )	354.94 ( 329.42 )	331.35 ( 60.67 )	8.37 ( 6.56 )
INVESTIGATIONS	ENZYME LEVEL INCREASED	2	25.3 ( 6.3 - 101.55 )	25.29 ( 46.42 )	25.17 ( 7.87 )	4.65 ( 2.98 )
RENAL AND URINARY DISORDERS	RENAL VEIN THROMBOSIS	1	21.24 ( 2.98 - 151.45 )	21.24 ( 19.2 )	21.15 ( 4.09 )	4.4 ( 2.73 )
GASTROINTESTINAL DISORDERS	VOMITING PROJECTILE	3	17.2 ( 5.54 - 53.47 )	17.19 ( 45.6 )	17.14 ( 6.64 )	4.1 ( 2.43 )
EAR AND LABYRINTH DISORDERS	MIDDLE EAR EFFUSION	3	20.43 ( 6.57 - 63.53 )	20.42 ( 55.19 )	20.34 ( 7.87 )	4.35 ( 2.68 )
INVESTIGATIONS	RED CELL DISTRIBUTION WIDTH DECREASED	2	36.15 ( 8.99 - 145.34 )	36.14 ( 67.84 )	35.89 ( 11.2 )	5.17 ( 3.49 )
INFECTIONS AND INFESTATIONS	METAPNEUMOVIRUS INFECTION	2	29.07 ( 7.24 - 116.75 )	29.06 ( 53.87 )	28.9 ( 9.03 )	4.85 ( 3.18 )
INVESTIGATIONS	PROTHROMBIN LEVEL INCREASED	1	80.17 ( 11.11 - 578.27 )	80.15 ( 76.92 )	78.89 ( 15.1 )	6.3 ( 4.6 )
INVESTIGATIONS	RESPIRATORY SYNCYTIAL VIRUS TEST POSITIVE	3	78.1 ( 24.96 - 244.4 )	78.05 ( 224.66 )	76.86 ( 29.59 )	6.26 ( 4.58 )
METABOLISM AND NUTRITION DISORDERS	CELL DEATH	1	6.2 ( 0.87 - 44.06 )	6.2 ( 4.35 )	6.19 ( 1.2 )	2.63 ( 0.96 )
INVESTIGATIONS	MEAN PLATELET VOLUME DECREASED	1	12.49 ( 1.75 - 88.89 )	12.49 ( 10.54 )	12.46 ( 2.41 )	3.64 ( 1.97 )
EYE DISORDERS	ASTIGMATISM	1	8.69 ( 1.22 - 61.8 )	8.69 ( 6.79 )	8.67 ( 1.68 )	3.12 ( 1.45 )
RESPIRATORY, THORACIC AND MEDIASTINAL DISORDERS	SPUTUM RETENTION	2	27.62 ( 6.88 - 110.89 )	27.61 ( 51 )	27.46 ( 8.58 )	4.78 ( 3.11 )
NERVOUS SYSTEM DISORDERS	MOTOR DEVELOPMENTAL DELAY	2	44.99 ( 11.18 - 181.07 )	44.97 ( 85.21 )	44.58 ( 13.9 )	5.48 ( 3.8 )
RENAL AND URINARY DISORDERS	HAEMOGLOBINURIA	1	35.5 ( 4.96 - 253.86 )	35.49 ( 33.28 )	35.25 ( 6.8 )	5.14 ( 3.46 )
INVESTIGATIONS	MEAN CELL VOLUME DECREASED	3	19.94 ( 6.41 - 62 )	19.93 ( 53.73 )	19.85 ( 7.69 )	4.31 ( 2.64 )
CONGENITAL, FAMILIAL AND GENETIC DISORDERS	LARYNGOMALACIA	1	37.65 ( 5.26 - 269.36 )	37.65 ( 35.4 )	37.37 ( 7.2 )	5.22 ( 3.54 )
METABOLISM AND NUTRITION DISORDERS	HYPERCHLORAEMIA	2	60.26 ( 14.94 - 243.04 )	60.23 ( 115.1 )	59.52 ( 18.53 )	5.9 ( 4.21 )
INVESTIGATIONS	BASOPHIL COUNT DECREASED	2	80.83 ( 19.98 - 326.96 )	80.8 ( 155.1 )	79.52 ( 24.7 )	6.31 ( 4.63 )
INFECTIONS AND INFESTATIONS	BRONCHITIS VIRAL	2	38.84 ( 9.66 - 156.18 )	38.82 ( 73.12 )	38.53 ( 12.02 )	5.27 ( 3.59 )
RESPIRATORY, THORACIC AND MEDIASTINAL DISORDERS	CATARRH	3	38.85 ( 12.47 - 121.02 )	38.82 ( 109.69 )	38.53 ( 14.89 )	5.27 ( 3.6 )
INFECTIONS AND INFESTATIONS	PNEUMONIA VIRAL	1	3.54 ( 0.5 - 25.14 )	3.54 ( 1.82 )	3.53 ( 0.69 )	1.82 ( 0.15 )
INVESTIGATIONS	CARBON DIOXIDE INCREASED	1	11 ( 1.55 - 78.25 )	10.99 ( 9.06 )	10.97 ( 2.12 )	3.46 ( 1.78 )
CONGENITAL, FAMILIAL AND GENETIC DISORDERS	PYLORIC STENOSIS	2	52.33 ( 12.99 - 210.83 )	52.31 ( 99.61 )	51.77 ( 16.13 )	5.69 ( 4.01 )
INVESTIGATIONS	URINE KETONE BODY PRESENT	3	24.41 ( 7.85 - 75.94 )	24.4 ( 66.99 )	24.28 ( 9.4 )	4.6 ( 2.93 )
INVESTIGATIONS	PROCALCITONIN ABNORMAL	3	310.77 ( 96.76 - 998.09 )	310.58 ( 871.28 )	292.36 ( 110.14 )	8.19 ( 6.48 )
GASTROINTESTINAL DISORDERS	INTRINSIC FACTOR DEFICIENCY	3	3729.27 ( 834.41 - 16667.45 )	3726.9 ( 6385.55 )	2130.09 ( 608.58 )	11.06 ( 9.1 )
CONGENITAL, FAMILIAL AND GENETIC DISORDERS	LYSOSOMAL ACID LIPASE DEFICIENCY	3	7458.53 ( 1245.96 - 44648.16 )	7453.8 ( 8942.17 )	2982.12 ( 667.2 )	11.54 ( 9.5 )
INVESTIGATIONS	SARS-COV-2 ANTIBODY TEST POSITIVE	3	60.15 ( 19.26 - 187.84 )	60.11 ( 172.3 )	59.4 ( 22.91 )	5.89 ( 4.22 )
INVESTIGATIONS	MEAN CELL VOLUME ABNORMAL	3	101.48 ( 32.34 - 318.39 )	101.41 ( 292.3 )	99.4 ( 38.18 )	6.64 ( 4.95 )
REPRODUCTIVE SYSTEM AND BREAST DISORDERS	SCROTAL INFLAMMATION	3	426.2 ( 131.03 - 1386.26 )	425.93 ( 1171.4 )	392.38 ( 146.26 )	8.62 ( 6.89 )
BLOOD AND LYMPHATIC SYSTEM DISORDERS	MACROCYTOSIS	3	36.92 ( 11.85 - 115.01 )	36.9 ( 104.01 )	36.64 ( 14.16 )	5.2 ( 3.52 )
BLOOD AND LYMPHATIC SYSTEM DISORDERS	GRANULOCYTOSIS	3	233.08 ( 73.2 - 742.15 )	232.93 ( 661.79 )	222.55 ( 84.44 )	7.8 ( 6.1 )
GASTROINTESTINAL DISORDERS	NECROTISING COLITIS	2	28.65 ( 7.14 - 115.06 )	28.64 ( 53.05 )	28.48 ( 8.9 )	4.83 ( 3.16 )
INVESTIGATIONS	EXERCISE TEST ABNORMAL	3	2983.41 ( 712.77 - 12487.57 )	2981.52 ( 5586.61 )	1863.83 ( 562.54 )	10.86 ( 8.94 )
NEOPLASMS BENIGN, MALIGNANT AND UNSPECIFIED (INCL CYSTS AND POLYPS)	ASTROCYTOMA MALIGNANT	3	414.36 ( 127.56 - 1346.01 )	414.1 ( 1141.21 )	382.32 ( 142.66 )	8.58 ( 6.85 )
INVESTIGATIONS	MONOCYTE COUNT DECREASED	1	9.78 ( 1.38 - 69.61 )	9.78 ( 7.87 )	9.76 ( 1.89 )	3.29 ( 1.62 )
GASTROINTESTINAL DISORDERS	CYCLIC VOMITING SYNDROME	3	130.85 ( 41.57 - 411.91 )	130.77 ( 376.42 )	127.44 ( 48.82 )	6.99 ( 5.31 )

## Sheet: Onasemnogene + Steroids
SOC	PT	Case	ROR (95% two-sided CI)	PRR (χ2)	EBGM (EBGM05)	IC (IC025)
GENERAL DISORDERS AND ADMINISTRATION SITE CONDITIONS	PYREXIA	243	9.73 ( 8.55 - 11.07 )	9.3 ( 1805.34 )	9.28 ( 8.33 )	3.21 ( 1.55 )
GASTROINTESTINAL DISORDERS	VOMITING	191	6.17 ( 5.34 - 7.13 )	5.97 ( 794.37 )	5.96 ( 5.28 )	2.58 ( 0.91 )
INVESTIGATIONS	ASPARTATE AMINOTRANSFERASE INCREASED	228	77.28 ( 67.59 - 88.35 )	73.71 ( 16117.52 )	72.62 ( 64.92 )	6.18 ( 4.52 )
INVESTIGATIONS	ALANINE AMINOTRANSFERASE INCREASED	202	55.51 ( 48.18 - 63.95 )	53.25 ( 10251.64 )	52.68 ( 46.8 )	5.72 ( 4.05 )
INVESTIGATIONS	HEPATIC ENZYME INCREASED	78	14.29 ( 11.42 - 17.88 )	14.08 ( 945.76 )	14.04 ( 11.64 )	3.81 ( 2.14 )
BLOOD AND LYMPHATIC SYSTEM DISORDERS	THROMBOCYTOPENIA	123	15.25 ( 12.75 - 18.25 )	14.89 ( 1592.03 )	14.85 ( 12.78 )	3.89 ( 2.23 )
INVESTIGATIONS	PLATELET COUNT DECREASED	87	10.03 ( 8.11 - 12.4 )	9.86 ( 692.9 )	9.85 ( 8.24 )	3.3 ( 1.63 )
INVESTIGATIONS	TROPONIN I INCREASED	86	758.97 ( 603.71 - 954.16 )	745.6 ( 55384.65 )	645.85 ( 533.29 )	9.34 ( 7.66 )
INVESTIGATIONS	LIVER FUNCTION TEST INCREASED	49	22.69 ( 17.11 - 30.08 )	22.47 ( 1000.97 )	22.37 ( 17.67 )	4.48 ( 2.82 )
INVESTIGATIONS	TRANSAMINASES INCREASED	66	40.6 ( 31.82 - 51.82 )	40.07 ( 2494.3 )	39.75 ( 32.41 )	5.31 ( 3.65 )
INVESTIGATIONS	TROPONIN INCREASED	26	45.9 ( 31.16 - 67.6 )	45.66 ( 1125.14 )	45.24 ( 32.72 )	5.5 ( 3.83 )
INVESTIGATIONS	BLOOD LACTATE DEHYDROGENASE INCREASED	62	72.06 ( 55.99 - 92.75 )	71.16 ( 4227.05 )	70.14 ( 56.79 )	6.13 ( 4.47 )
INVESTIGATIONS	OXYGEN SATURATION DECREASED	15	2.92 ( 1.76 - 4.84 )	2.91 ( 18.83 )	2.91 ( 1.9 )	1.54 ( -0.13 )
PSYCHIATRIC DISORDERS	IRRITABILITY	30	9.64 ( 6.73 - 13.81 )	9.59 ( 230.54 )	9.57 ( 7.09 )	3.26 ( 1.59 )
CARDIAC DISORDERS	TACHYCARDIA	45	7.21 ( 5.37 - 9.67 )	7.15 ( 238.04 )	7.14 ( 5.59 )	2.84 ( 1.17 )
INVESTIGATIONS	BODY TEMPERATURE INCREASED	27	16.79 ( 11.5 - 24.53 )	16.71 ( 397.41 )	16.65 ( 12.13 )	4.06 ( 2.39 )
INFECTIONS AND INFESTATIONS	RHINOVIRUS INFECTION	26	66.49 ( 45.1 - 98.01 )	66.14 ( 1645.52 )	65.26 ( 47.16 )	6.03 ( 4.36 )
RESPIRATORY, THORACIC AND MEDIASTINAL DISORDERS	RESPIRATORY DISTRESS	17	9.91 ( 6.15 - 15.96 )	9.88 ( 135.45 )	9.86 ( 6.62 )	3.3 ( 1.64 )
RESPIRATORY, THORACIC AND MEDIASTINAL DISORDERS	RHINORRHOEA	16	2.97 ( 1.82 - 4.85 )	2.96 ( 20.78 )	2.96 ( 1.96 )	1.57 ( -0.1 )
RESPIRATORY, THORACIC AND MEDIASTINAL DISORDERS	RESPIRATORY FAILURE	20	4.28 ( 2.76 - 6.65 )	4.27 ( 50.08 )	4.27 ( 2.95 )	2.09 ( 0.43 )
CARDIAC DISORDERS	BRADYCARDIA	27	7.04 ( 4.82 - 10.28 )	7.01 ( 138.9 )	7 ( 5.1 )	2.81 ( 1.14 )
RESPIRATORY, THORACIC AND MEDIASTINAL DISORDERS	RESPIRATORY DISORDER	24	11.02 ( 7.38 - 16.46 )	10.97 ( 217.07 )	10.95 ( 7.82 )	3.45 ( 1.79 )
INFECTIONS AND INFESTATIONS	RESPIRATORY SYNCYTIAL VIRUS INFECTION	15	16.75 ( 10.08 - 27.83 )	16.7 ( 220.66 )	16.64 ( 10.88 )	4.06 ( 2.39 )
BLOOD AND LYMPHATIC SYSTEM DISORDERS	THROMBOTIC MICROANGIOPATHY	31	39.65 ( 27.82 - 56.53 )	39.41 ( 1151.19 )	39.1 ( 29.06 )	5.29 ( 3.62 )
INVESTIGATIONS	TROPONIN T INCREASED	22	243.21 ( 158.34 - 373.57 )	242.12 ( 5030.17 )	230.59 ( 161.02 )	7.85 ( 6.18 )
RESPIRATORY, THORACIC AND MEDIASTINAL DISORDERS	ATELECTASIS	23	43.97 ( 29.14 - 66.36 )	43.77 ( 952.68 )	43.38 ( 30.75 )	5.44 ( 3.77 )
INVESTIGATIONS	PLATELET COUNT INCREASED	20	17.75 ( 11.43 - 27.55 )	17.68 ( 313.58 )	17.62 ( 12.19 )	4.14 ( 2.47 )
INVESTIGATIONS	BLOOD CREATINE PHOSPHOKINASE INCREASED	27	18.04 ( 12.35 - 26.35 )	17.94 ( 430.47 )	17.88 ( 13.02 )	4.16 ( 2.49 )
INVESTIGATIONS	WHITE BLOOD CELL COUNT INCREASED	24	9.89 ( 6.62 - 14.78 )	9.85 ( 190.5 )	9.83 ( 7.03 )	3.3 ( 1.63 )
BLOOD AND LYMPHATIC SYSTEM DISORDERS	LEUKOPENIA	22	5.91 ( 3.89 - 8.99 )	5.89 ( 89.33 )	5.89 ( 4.15 )	2.56 ( 0.89 )
HEPATOBILIARY DISORDERS	HEPATIC FUNCTION ABNORMAL	33	12.03 ( 8.54 - 16.94 )	11.95 ( 330.52 )	11.92 ( 8.95 )	3.58 ( 1.91 )
INVESTIGATIONS	GAMMA-GLUTAMYLTRANSFERASE INCREASED	22	17.66 ( 11.61 - 26.87 )	17.58 ( 342.93 )	17.52 ( 12.34 )	4.13 ( 2.46 )
HEPATOBILIARY DISORDERS	HYPERTRANSAMINASAEMIA	11	15.79 ( 8.73 - 28.56 )	15.76 ( 151.56 )	15.71 ( 9.57 )	3.97 ( 2.31 )
RENAL AND URINARY DISORDERS	PROTEINURIA	25	15.78 ( 10.64 - 23.39 )	15.7 ( 343.18 )	15.66 ( 11.26 )	3.97 ( 2.3 )
NERVOUS SYSTEM DISORDERS	LETHARGY	17	4.84 ( 3.01 - 7.8 )	4.83 ( 51.62 )	4.83 ( 3.24 )	2.27 ( 0.6 )
INVESTIGATIONS	MONOCYTE COUNT INCREASED	20	57.65 ( 37.06 - 89.68 )	57.42 ( 1095.77 )	56.76 ( 39.22 )	5.83 ( 4.16 )
INFECTIONS AND INFESTATIONS	RESPIRATORY TRACT INFECTION	11	5.2 ( 2.88 - 9.4 )	5.19 ( 37.2 )	5.19 ( 3.16 )	2.37 ( 0.71 )
INFECTIONS AND INFESTATIONS	UPPER RESPIRATORY TRACT INFECTION	19	5.55 ( 3.53 - 8.71 )	5.53 ( 70.47 )	5.52 ( 3.79 )	2.47 ( 0.8 )
GASTROINTESTINAL DISORDERS	SALIVARY HYPERSECRETION	18	26.1 ( 16.41 - 41.52 )	26.01 ( 430.6 )	25.88 ( 17.55 )	4.69 ( 3.03 )
INVESTIGATIONS	BLOOD CREATININE DECREASED	17	66.64 ( 41.26 - 107.63 )	66.41 ( 1080.35 )	65.52 ( 43.87 )	6.03 ( 4.37 )
RESPIRATORY, THORACIC AND MEDIASTINAL DISORDERS	INCREASED BRONCHIAL SECRETION	17	105.02 ( 64.9 - 169.94 )	104.66 ( 1708.3 )	102.45 ( 68.49 )	6.68 ( 5.01 )
INVESTIGATIONS	BLOOD BILIRUBIN INCREASED	14	9.07 ( 5.37 - 15.33 )	9.05 ( 100.06 )	9.03 ( 5.82 )	3.18 ( 1.51 )
RESPIRATORY, THORACIC AND MEDIASTINAL DISORDERS	ASPIRATION	8	11.71 ( 5.85 - 23.44 )	11.69 ( 78.02 )	11.66 ( 6.52 )	3.54 ( 1.88 )
INFECTIONS AND INFESTATIONS	VIRAL INFECTION	9	3.7 ( 1.92 - 7.12 )	3.7 ( 17.69 )	3.69 ( 2.14 )	1.88 ( 0.22 )
RESPIRATORY, THORACIC AND MEDIASTINAL DISORDERS	ACUTE RESPIRATORY FAILURE	12	7.76 ( 4.4 - 13.68 )	7.74 ( 70.39 )	7.73 ( 4.81 )	2.95 ( 1.28 )
RENAL AND URINARY DISORDERS	HAEMATURIA	21	9.19 ( 5.98 - 14.11 )	9.16 ( 152.33 )	9.14 ( 6.38 )	3.19 ( 1.53 )
RESPIRATORY, THORACIC AND MEDIASTINAL DISORDERS	TACHYPNOEA	13	12.52 ( 7.26 - 21.59 )	12.49 ( 137.06 )	12.46 ( 7.9 )	3.64 ( 1.97 )
RESPIRATORY, THORACIC AND MEDIASTINAL DISORDERS	HYPOXIA	14	5.25 ( 3.11 - 8.87 )	5.24 ( 47.98 )	5.23 ( 3.37 )	2.39 ( 0.72 )
INVESTIGATIONS	C-REACTIVE PROTEIN INCREASED	13	3.85 ( 2.23 - 6.64 )	3.84 ( 27.34 )	3.84 ( 2.44 )	1.94 ( 0.27 )
METABOLISM AND NUTRITION DISORDERS	HYPERKALAEMIA	21	9.11 ( 5.93 - 13.99 )	9.08 ( 150.69 )	9.06 ( 6.33 )	3.18 ( 1.51 )
GENERAL DISORDERS AND ADMINISTRATION SITE CONDITIONS	SECRETION DISCHARGE	7	6.22 ( 2.96 - 13.07 )	6.22 ( 30.61 )	6.21 ( 3.34 )	2.63 ( 0.97 )
RESPIRATORY, THORACIC AND MEDIASTINAL DISORDERS	PNEUMOTHORAX	3	2.42 ( 0.78 - 7.5 )	2.42 ( 2.49 )	2.42 ( 0.94 )	1.27 ( -0.39 )
GASTROINTESTINAL DISORDERS	RETCHING	9	6.45 ( 3.35 - 12.41 )	6.44 ( 41.32 )	6.43 ( 3.72 )	2.69 ( 1.02 )
INVESTIGATIONS	BLOOD CREATINE PHOSPHOKINASE MB INCREASED	12	339.1 ( 188.73 - 609.29 )	338.27 ( 3770.72 )	316.16 ( 193.62 )	8.3 ( 6.62 )
PSYCHIATRIC DISORDERS	EATING DISORDER	2	1.21 ( 0.3 - 4.82 )	1.21 ( 0.07 )	1.21 ( 0.38 )	0.27 ( -1.4 )
GENERAL DISORDERS AND ADMINISTRATION SITE CONDITIONS	CRYING	9	4.57 ( 2.37 - 8.79 )	4.56 ( 25 )	4.56 ( 2.64 )	2.19 ( 0.52 )
INFECTIONS AND INFESTATIONS	PARAINFLUENZAE VIRUS INFECTION	13	78.34 ( 45.26 - 135.61 )	78.14 ( 974.18 )	76.91 ( 48.59 )	6.27 ( 4.6 )
VASCULAR DISORDERS	PALLOR	10	4.57 ( 2.46 - 8.51 )	4.57 ( 27.84 )	4.56 ( 2.71 )	2.19 ( 0.52 )
BLOOD AND LYMPHATIC SYSTEM DISORDERS	LEUKOCYTOSIS	6	5.12 ( 2.3 - 11.42 )	5.12 ( 19.87 )	5.11 ( 2.62 )	2.35 ( 0.69 )
INFECTIONS AND INFESTATIONS	BRONCHIOLITIS	7	26.69 ( 12.69 - 56.13 )	26.65 ( 171.89 )	26.51 ( 14.23 )	4.73 ( 3.06 )
INVESTIGATIONS	LABORATORY TEST ABNORMAL	8	3.65 ( 1.82 - 7.3 )	3.64 ( 15.33 )	3.64 ( 2.04 )	1.86 ( 0.2 )
INFECTIONS AND INFESTATIONS	ENTEROVIRUS INFECTION	9	97.02 ( 50.12 - 187.79 )	96.84 ( 836.84 )	94.95 ( 54.64 )	6.57 ( 4.9 )
VASCULAR DISORDERS	CYANOSIS	5	5.66 ( 2.35 - 13.6 )	5.65 ( 19.13 )	5.65 ( 2.71 )	2.5 ( 0.83 )
INVESTIGATIONS	LYMPHOCYTE COUNT INCREASED	9	32.22 ( 16.72 - 62.09 )	32.16 ( 269.93 )	31.95 ( 18.45 )	5 ( 3.33 )
GASTROINTESTINAL DISORDERS	REGURGITATION	11	52.36 ( 28.88 - 94.91 )	52.24 ( 546.95 )	51.69 ( 31.42 )	5.69 ( 4.02 )
HEPATOBILIARY DISORDERS	ACUTE HEPATIC FAILURE	12	12.52 ( 7.1 - 22.08 )	12.49 ( 126.55 )	12.46 ( 7.75 )	3.64 ( 1.97 )
BLOOD AND LYMPHATIC SYSTEM DISORDERS	HAEMOLYTIC ANAEMIA	12	23.16 ( 13.13 - 40.87 )	23.11 ( 252.66 )	23 ( 14.3 )	4.52 ( 2.86 )
RESPIRATORY, THORACIC AND MEDIASTINAL DISORDERS	CHOKING	2	1.41 ( 0.35 - 5.65 )	1.41 ( 0.24 )	1.41 ( 0.44 )	0.5 ( -1.17 )
BLOOD AND LYMPHATIC SYSTEM DISORDERS	MONOCYTOSIS	8	194.1 ( 95.69 - 393.74 )	193.78 ( 1475.03 )	186.33 ( 103.1 )	7.54 ( 5.86 )
HEPATOBILIARY DISORDERS	HEPATOMEGALY	12	20.87 ( 11.83 - 36.82 )	20.82 ( 225.5 )	20.74 ( 12.9 )	4.37 ( 2.71 )
BLOOD AND LYMPHATIC SYSTEM DISORDERS	THROMBOCYTOSIS	9	29.75 ( 15.44 - 57.32 )	29.69 ( 248.04 )	29.52 ( 17.05 )	4.88 ( 3.22 )
INVESTIGATIONS	BLOOD UREA INCREASED	10	13.43 ( 7.22 - 25.01 )	13.41 ( 114.53 )	13.37 ( 7.95 )	3.74 ( 2.07 )
INVESTIGATIONS	BLOOD ALKALINE PHOSPHATASE INCREASED	7	5.67 ( 2.7 - 11.9 )	5.66 ( 26.84 )	5.66 ( 3.04 )	2.5 ( 0.83 )
METABOLISM AND NUTRITION DISORDERS	HYPOPHAGIA	9	4.95 ( 2.57 - 9.52 )	4.94 ( 28.3 )	4.94 ( 2.86 )	2.3 ( 0.64 )
INVESTIGATIONS	BLOOD POTASSIUM INCREASED	8	7.63 ( 3.81 - 15.28 )	7.62 ( 45.94 )	7.61 ( 4.26 )	2.93 ( 1.26 )
INVESTIGATIONS	ACTIVATED PARTIAL THROMBOPLASTIN TIME SHORTENED	11	511 ( 274.32 - 951.87 )	509.85 ( 5052.03 )	461.18 ( 274.04 )	8.85 ( 7.16 )
INVESTIGATIONS	SERUM FERRITIN INCREASED	13	36.36 ( 21.05 - 62.79 )	36.26 ( 442.5 )	36 ( 22.79 )	5.17 ( 3.5 )
INFECTIONS AND INFESTATIONS	PNEUMONIA RESPIRATORY SYNCYTIAL VIRAL	8	107 ( 53.07 - 215.72 )	106.82 ( 820.49 )	104.53 ( 58.14 )	6.71 ( 5.03 )
INVESTIGATIONS	BLOOD ALKALINE PHOSPHATASE DECREASED	12	158.43 ( 89.09 - 281.75 )	158.05 ( 1813.2 )	153.06 ( 94.55 )	7.26 ( 5.58 )
INVESTIGATIONS	HAEMATOCRIT INCREASED	10	49.34 ( 26.45 - 92.04 )	49.24 ( 467.82 )	48.75 ( 28.93 )	5.61 ( 3.94 )
METABOLISM AND NUTRITION DISORDERS	WEIGHT GAIN POOR	4	23.85 ( 8.93 - 63.73 )	23.83 ( 87.08 )	23.72 ( 10.42 )	4.57 ( 2.9 )
HEPATOBILIARY DISORDERS	JAUNDICE	5	3.67 ( 1.53 - 8.82 )	3.67 ( 9.69 )	3.66 ( 1.76 )	1.87 ( 0.21 )
INVESTIGATIONS	RED BLOOD CELL COUNT INCREASED	8	32.43 ( 16.17 - 65.04 )	32.38 ( 241.67 )	32.17 ( 17.97 )	5.01 ( 3.34 )
INVESTIGATIONS	PLATELET COUNT ABNORMAL	2	3.6 ( 0.9 - 14.39 )	3.59 ( 3.74 )	3.59 ( 1.13 )	1.85 ( 0.18 )
INFECTIONS AND INFESTATIONS	PNEUMONIA BACTERIAL	6	6.92 ( 3.1 - 15.42 )	6.91 ( 30.3 )	6.9 ( 3.53 )	2.79 ( 1.12 )
SKIN AND SUBCUTANEOUS TISSUE DISORDERS	PETECHIAE	8	11.27 ( 5.63 - 22.56 )	11.25 ( 74.54 )	11.23 ( 6.28 )	3.49 ( 1.82 )
INFECTIONS AND INFESTATIONS	TRACHEITIS	8	131.38 ( 65.05 - 265.33 )	131.17 ( 1006.03 )	127.72 ( 70.93 )	7 ( 5.32 )
INVESTIGATIONS	URINE OUTPUT DECREASED	5	10.01 ( 4.16 - 24.09 )	10 ( 40.44 )	9.99 ( 4.79 )	3.32 ( 1.65 )
BLOOD AND LYMPHATIC SYSTEM DISORDERS	ATYPICAL HAEMOLYTIC URAEMIC SYNDROME	10	101.05 ( 53.99 - 189.14 )	100.84 ( 968.31 )	98.8 ( 58.47 )	6.63 ( 4.95 )
INFECTIONS AND INFESTATIONS	RESPIRATORY TRACT INFECTION VIRAL	7	33.55 ( 15.95 - 70.6 )	33.51 ( 219.25 )	33.28 ( 17.86 )	5.06 ( 3.39 )
NERVOUS SYSTEM DISORDERS	HYPOKINESIA	2	1.72 ( 0.43 - 6.9 )	1.72 ( 0.61 )	1.72 ( 0.54 )	0.79 ( -0.88 )
INVESTIGATIONS	INTERNATIONAL NORMALISED RATIO INCREASED	10	10.63 ( 5.71 - 19.78 )	10.61 ( 86.85 )	10.59 ( 6.3 )	3.4 ( 1.74 )
INVESTIGATIONS	BLOOD SODIUM DECREASED	3	2.38 ( 0.77 - 7.4 )	2.38 ( 2.41 )	2.38 ( 0.92 )	1.25 ( -0.41 )
INVESTIGATIONS	BLOOD BILIRUBIN DECREASED	7	121.99 ( 57.59 - 258.41 )	121.81 ( 818.1 )	118.84 ( 63.41 )	6.89 ( 5.22 )
INVESTIGATIONS	EOSINOPHIL COUNT INCREASED	2	2.53 ( 0.63 - 10.1 )	2.52 ( 1.84 )	2.52 ( 0.79 )	1.34 ( -0.33 )
GENERAL DISORDERS AND ADMINISTRATION SITE CONDITIONS	CONCOMITANT DISEASE AGGRAVATED	7	11.65 ( 5.55 - 24.48 )	11.64 ( 67.92 )	11.61 ( 6.24 )	3.54 ( 1.87 )
RENAL AND URINARY DISORDERS	GLYCOSURIA	3	39 ( 12.52 - 121.53 )	38.98 ( 110.12 )	38.67 ( 14.94 )	5.27 ( 3.6 )
INVESTIGATIONS	HAEMATOCRIT DECREASED	6	5.04 ( 2.26 - 11.23 )	5.03 ( 19.38 )	5.03 ( 2.57 )	2.33 ( 0.66 )
GENERAL DISORDERS AND ADMINISTRATION SITE CONDITIONS	GENERALISED OEDEMA	8	10.53 ( 5.26 - 21.09 )	10.52 ( 68.75 )	10.5 ( 5.87 )	3.39 ( 1.72 )
BLOOD AND LYMPHATIC SYSTEM DISORDERS	GRANULOCYTOPENIA	9	41.83 ( 21.69 - 80.67 )	41.75 ( 354.95 )	41.4 ( 23.9 )	5.37 ( 3.7 )
INFECTIONS AND INFESTATIONS	VIRAL UPPER RESPIRATORY TRACT INFECTION	6	29.61 ( 13.26 - 66.1 )	29.57 ( 164.64 )	29.4 ( 15.01 )	4.88 ( 3.21 )
INVESTIGATIONS	PROTHROMBIN TIME PROLONGED	7	35.57 ( 16.9 - 74.85 )	35.52 ( 233.12 )	35.27 ( 18.92 )	5.14 ( 3.47 )
INVESTIGATIONS	ACTIVATED PARTIAL THROMBOPLASTIN TIME PROLONGED	4	19.67 ( 7.36 - 52.54 )	19.65 ( 70.54 )	19.58 ( 8.61 )	4.29 ( 2.62 )
INVESTIGATIONS	BILIRUBIN CONJUGATED INCREASED	9	75.33 ( 38.97 - 145.59 )	75.19 ( 648.71 )	74.05 ( 42.66 )	6.21 ( 4.54 )
INVESTIGATIONS	BLOOD ALBUMIN DECREASED	5	11.64 ( 4.84 - 28 )	11.63 ( 48.45 )	11.6 ( 5.56 )	3.54 ( 1.87 )
BLOOD AND LYMPHATIC SYSTEM DISORDERS	HAEMOLYSIS	8	16.45 ( 8.21 - 32.95 )	16.42 ( 115.5 )	16.37 ( 9.15 )	4.03 ( 2.37 )
INVESTIGATIONS	NEUTROPHIL COUNT INCREASED	7	9.55 ( 4.55 - 20.06 )	9.54 ( 53.42 )	9.52 ( 5.12 )	3.25 ( 1.58 )
BLOOD AND LYMPHATIC SYSTEM DISORDERS	COAGULOPATHY	5	5.18 ( 2.15 - 12.45 )	5.17 ( 16.82 )	5.17 ( 2.48 )	2.37 ( 0.7 )
RESPIRATORY, THORACIC AND MEDIASTINAL DISORDERS	SPUTUM INCREASED	4	19.35 ( 7.25 - 51.69 )	19.34 ( 69.29 )	19.27 ( 8.47 )	4.27 ( 2.6 )
INFECTIONS AND INFESTATIONS	CORONAVIRUS INFECTION	3	2.4 ( 0.77 - 7.44 )	2.4 ( 2.45 )	2.4 ( 0.93 )	1.26 ( -0.41 )
CONGENITAL, FAMILIAL AND GENETIC DISORDERS	SPINAL MUSCULAR ATROPHY	2	77.78 ( 19.23 - 314.58 )	77.75 ( 149.12 )	76.53 ( 23.77 )	6.26 ( 4.57 )
INVESTIGATIONS	BLOOD URIC ACID INCREASED	5	11.8 ( 4.91 - 28.4 )	11.79 ( 49.27 )	11.77 ( 5.64 )	3.56 ( 1.89 )
EYE DISORDERS	EYE MOVEMENT DISORDER	5	12.21 ( 5.07 - 29.38 )	12.2 ( 51.27 )	12.17 ( 5.84 )	3.61 ( 1.94 )
INVESTIGATIONS	RED BLOOD CELL SEDIMENTATION RATE INCREASED	5	4.85 ( 2.02 - 11.67 )	4.85 ( 15.26 )	4.84 ( 2.32 )	2.28 ( 0.61 )
RENAL AND URINARY DISORDERS	OLIGURIA	8	20.37 ( 10.17 - 40.82 )	20.34 ( 146.5 )	20.26 ( 11.33 )	4.34 ( 2.67 )
CARDIAC DISORDERS	TACHYARRHYTHMIA	8	56.72 ( 28.23 - 113.94 )	56.63 ( 432.09 )	55.98 ( 31.23 )	5.81 ( 4.14 )
RESPIRATORY, THORACIC AND MEDIASTINAL DISORDERS	PULMONARY CONGESTION	2	2.27 ( 0.57 - 9.08 )	2.27 ( 1.42 )	2.27 ( 0.71 )	1.18 ( -0.48 )
INFECTIONS AND INFESTATIONS	GASTROENTERITIS	5	5.05 ( 2.1 - 12.14 )	5.05 ( 16.2 )	5.04 ( 2.42 )	2.33 ( 0.67 )
INVESTIGATIONS	GRANULOCYTE COUNT DECREASED	7	56.79 ( 26.94 - 119.71 )	56.71 ( 378.65 )	56.06 ( 30.04 )	5.81 ( 4.14 )
INFECTIONS AND INFESTATIONS	OTITIS MEDIA	3	14.19 ( 4.57 - 44.07 )	14.18 ( 36.64 )	14.14 ( 5.48 )	3.82 ( 2.15 )
RESPIRATORY, THORACIC AND MEDIASTINAL DISORDERS	APNOEA	5	11.5 ( 4.78 - 27.67 )	11.49 ( 47.77 )	11.46 ( 5.5 )	3.52 ( 1.85 )
INVESTIGATIONS	AMMONIA INCREASED	1	3.24 ( 0.46 - 22.99 )	3.24 ( 1.54 )	3.23 ( 0.63 )	1.69 ( 0.03 )
CONGENITAL, FAMILIAL AND GENETIC DISORDERS	DEVELOPMENTAL HIP DYSPLASIA	2	26.35 ( 6.56 - 105.8 )	26.34 ( 48.49 )	26.2 ( 8.19 )	4.71 ( 3.04 )
NERVOUS SYSTEM DISORDERS	MOTOR DYSFUNCTION	3	4.17 ( 1.34 - 12.95 )	4.17 ( 7.23 )	4.17 ( 1.62 )	2.06 ( 0.39 )
INVESTIGATIONS	EOSINOPHIL COUNT DECREASED	6	29.34 ( 13.14 - 65.49 )	29.3 ( 163.04 )	29.13 ( 14.88 )	4.86 ( 3.2 )
INVESTIGATIONS	HAEMOGLOBIN INCREASED	6	17.94 ( 8.04 - 40.01 )	17.92 ( 95.5 )	17.86 ( 9.13 )	4.16 ( 2.49 )
INFECTIONS AND INFESTATIONS	RESPIRATORY SYNCYTIAL VIRUS BRONCHIOLITIS	3	60.29 ( 19.3 - 188.33 )	60.25 ( 172.66 )	59.52 ( 22.95 )	5.9 ( 4.22 )
METABOLISM AND NUTRITION DISORDERS	HYPOALBUMINAEMIA	3	5.33 ( 1.72 - 16.55 )	5.33 ( 10.54 )	5.32 ( 2.06 )	2.41 ( 0.75 )
INFECTIONS AND INFESTATIONS	ADENOVIRUS INFECTION	1	3.47 ( 0.49 - 24.65 )	3.47 ( 1.76 )	3.47 ( 0.67 )	1.79 ( 0.13 )
INVESTIGATIONS	PROTHROMBIN TIME SHORTENED	6	79.55 ( 35.49 - 178.33 )	79.46 ( 457.29 )	78.18 ( 39.79 )	6.29 ( 4.62 )
NERVOUS SYSTEM DISORDERS	SPEECH DISORDER DEVELOPMENTAL	2	5.42 ( 1.35 - 21.69 )	5.42 ( 7.19 )	5.41 ( 1.7 )	2.44 ( 0.77 )
INVESTIGATIONS	MEAN CELL HAEMOGLOBIN CONCENTRATION DECREASED	6	31.65 ( 14.17 - 70.66 )	31.61 ( 176.69 )	31.41 ( 16.04 )	4.97 ( 3.3 )
RENAL AND URINARY DISORDERS	NEPHROTIC SYNDROME	7	14.64 ( 6.97 - 30.76 )	14.62 ( 88.56 )	14.58 ( 7.83 )	3.87 ( 2.2 )
INFECTIONS AND INFESTATIONS	ESCHERICHIA URINARY TRACT INFECTION	6	20.49 ( 9.19 - 45.71 )	20.47 ( 110.64 )	20.39 ( 10.42 )	4.35 ( 2.68 )
INVESTIGATIONS	FIBRIN D DIMER INCREASED	2	6.73 ( 1.68 - 26.93 )	6.72 ( 9.73 )	6.72 ( 2.1 )	2.75 ( 1.08 )
INVESTIGATIONS	NUTRITIONAL CONDITION ABNORMAL	7	126.09 ( 59.5 - 267.18 )	125.91 ( 845.32 )	122.73 ( 65.47 )	6.94 ( 5.26 )
RENAL AND URINARY DISORDERS	ANURIA	6	12.09 ( 5.42 - 26.95 )	12.08 ( 60.81 )	12.05 ( 6.16 )	3.59 ( 1.92 )
INVESTIGATIONS	MEAN CELL HAEMOGLOBIN CONCENTRATION INCREASED	6	106.85 ( 47.56 - 240.07 )	106.72 ( 614.8 )	104.43 ( 53.05 )	6.71 ( 5.03 )
NERVOUS SYSTEM DISORDERS	AREFLEXIA	3	21.31 ( 6.85 - 66.26 )	21.3 ( 57.78 )	21.21 ( 8.21 )	4.41 ( 2.74 )
RESPIRATORY, THORACIC AND MEDIASTINAL DISORDERS	DEPENDENCE ON RESPIRATOR	2	41.04 ( 10.2 - 165.12 )	41.02 ( 77.44 )	40.69 ( 12.69 )	5.35 ( 3.67 )
GASTROINTESTINAL DISORDERS	ABNORMAL FAECES	5	7.08 ( 2.94 - 17.02 )	7.07 ( 26.03 )	7.06 ( 3.39 )	2.82 ( 1.15 )
RESPIRATORY, THORACIC AND MEDIASTINAL DISORDERS	INCREASED UPPER AIRWAY SECRETION	4	22.23 ( 8.32 - 59.39 )	22.21 ( 80.67 )	22.12 ( 9.72 )	4.47 ( 2.8 )
METABOLISM AND NUTRITION DISORDERS	APPETITE DISORDER	3	5.44 ( 1.75 - 16.88 )	5.43 ( 10.84 )	5.43 ( 2.1 )	2.44 ( 0.77 )
INVESTIGATIONS	AMYLASE INCREASED	6	21.43 ( 9.61 - 47.82 )	21.41 ( 116.22 )	21.32 ( 10.89 )	4.41 ( 2.75 )
INVESTIGATIONS	CARBON DIOXIDE DECREASED	6	84.42 ( 37.65 - 189.33 )	84.32 ( 485.51 )	82.89 ( 42.17 )	6.37 ( 4.7 )
INVESTIGATIONS	BASOPHIL COUNT INCREASED	6	79.77 ( 35.59 - 178.83 )	79.68 ( 458.56 )	78.4 ( 39.9 )	6.29 ( 4.62 )
INVESTIGATIONS	BLOOD UREA DECREASED	6	94.63 ( 42.16 - 212.4 )	94.52 ( 544.5 )	92.72 ( 47.14 )	6.53 ( 4.86 )
SKIN AND SUBCUTANEOUS TISSUE DISORDERS	HAEMORRHAGE SUBCUTANEOUS	6	25.27 ( 11.32 - 56.39 )	25.24 ( 138.94 )	25.11 ( 12.83 )	4.65 ( 2.98 )
RENAL AND URINARY DISORDERS	AZOTAEMIA	3	13 ( 4.18 - 40.38 )	12.99 ( 33.12 )	12.96 ( 5.02 )	3.7 ( 2.03 )
METABOLISM AND NUTRITION DISORDERS	HYPERCHOLESTEROLAEMIA	2	3.73 ( 0.93 - 14.93 )	3.73 ( 3.99 )	3.73 ( 1.17 )	1.9 ( 0.23 )
METABOLISM AND NUTRITION DISORDERS	FOOD INTOLERANCE	5	14.7 ( 6.11 - 35.38 )	14.69 ( 63.59 )	14.65 ( 7.02 )	3.87 ( 2.2 )
INFECTIONS AND INFESTATIONS	PSEUDOMONAS INFECTION	6	9.27 ( 4.16 - 20.66 )	9.26 ( 44.12 )	9.24 ( 4.73 )	3.21 ( 1.54 )
INVESTIGATIONS	MEAN CELL HAEMOGLOBIN INCREASED	3	17.12 ( 5.51 - 53.22 )	17.11 ( 45.36 )	17.06 ( 6.6 )	4.09 ( 2.42 )
INVESTIGATIONS	CORTISOL DECREASED	2	15.66 ( 3.91 - 62.76 )	15.65 ( 27.34 )	15.6 ( 4.88 )	3.96 ( 2.29 )
METABOLISM AND NUTRITION DISORDERS	ACIDOSIS	6	12.46 ( 5.59 - 27.79 )	12.45 ( 63.03 )	12.42 ( 6.35 )	3.63 ( 1.97 )
HEPATOBILIARY DISORDERS	GALLBLADDER ENLARGEMENT	2	25.93 ( 6.46 - 104.08 )	25.92 ( 47.65 )	25.78 ( 8.06 )	4.69 ( 3.02 )
INVESTIGATIONS	MEAN CELL VOLUME INCREASED	4	16.16 ( 6.05 - 43.15 )	16.15 ( 56.66 )	16.1 ( 7.08 )	4.01 ( 2.34 )
BLOOD AND LYMPHATIC SYSTEM DISORDERS	HAEMOLYTIC URAEMIC SYNDROME	5	51.66 ( 21.39 - 124.76 )	51.61 ( 245.52 )	51.07 ( 24.42 )	5.67 ( 4 )
INVESTIGATIONS	STAPHYLOCOCCUS TEST POSITIVE	5	38.79 ( 16.08 - 93.56 )	38.75 ( 182.41 )	38.45 ( 18.4 )	5.26 ( 3.59 )
INVESTIGATIONS	RED BLOOD CELL SCHISTOCYTES PRESENT	5	492.38 ( 196.1 - 1236.27 )	491.88 ( 2222.6 )	446.42 ( 206.64 )	8.8 ( 7.09 )
GASTROINTESTINAL DISORDERS	INFANTILE SPITTING UP	2	63.04 ( 15.62 - 254.41 )	63.01 ( 120.48 )	62.21 ( 19.36 )	5.96 ( 4.28 )
NERVOUS SYSTEM DISORDERS	HYDROCEPHALUS	1	2.9 ( 0.41 - 20.63 )	2.9 ( 1.25 )	2.9 ( 0.56 )	1.54 ( -0.13 )
RESPIRATORY, THORACIC AND MEDIASTINAL DISORDERS	HYPOVENTILATION	2	9.69 ( 2.42 - 38.82 )	9.69 ( 15.55 )	9.67 ( 3.03 )	3.27 ( 1.6 )
INVESTIGATIONS	ASPARTATE AMINOTRANSFERASE ABNORMAL	4	37.18 ( 13.9 - 99.48 )	37.15 ( 139.64 )	36.87 ( 16.18 )	5.2 ( 3.53 )
METABOLISM AND NUTRITION DISORDERS	FLUID INTAKE REDUCED	4	10.93 ( 4.09 - 29.16 )	10.92 ( 35.96 )	10.9 ( 4.79 )	3.45 ( 1.78 )
INVESTIGATIONS	HAPTOGLOBIN DECREASED	3	73.83 ( 23.6 - 230.97 )	73.78 ( 212.14 )	72.68 ( 27.99 )	6.18 ( 4.5 )
INFECTIONS AND INFESTATIONS	OTITIS MEDIA ACUTE	5	87.41 ( 36.08 - 211.78 )	87.33 ( 419.1 )	85.79 ( 40.91 )	6.42 ( 4.75 )
INVESTIGATIONS	ALANINE AMINOTRANSFERASE ABNORMAL	3	15.78 ( 5.08 - 49.03 )	15.77 ( 41.37 )	15.72 ( 6.09 )	3.97 ( 2.31 )
METABOLISM AND NUTRITION DISORDERS	METABOLIC ALKALOSIS	5	42.48 ( 17.6 - 102.49 )	42.43 ( 200.52 )	42.07 ( 20.13 )	5.39 ( 3.72 )
MUSCULOSKELETAL AND CONNECTIVE TISSUE DISORDERS	JOINT CONTRACTURE	5	110.67 ( 45.59 - 268.69 )	110.56 ( 530.68 )	108.1 ( 51.47 )	6.76 ( 5.08 )
INVESTIGATIONS	MEAN CELL HAEMOGLOBIN DECREASED	3	14.21 ( 4.57 - 44.16 )	14.21 ( 36.72 )	14.17 ( 5.49 )	3.82 ( 2.16 )
INVESTIGATIONS	RED CELL DISTRIBUTION WIDTH INCREASED	1	2.19 ( 0.31 - 15.59 )	2.19 ( 0.65 )	2.19 ( 0.43 )	1.13 ( -0.53 )
INVESTIGATIONS	COMPLEMENT FACTOR DECREASED	5	574.44 ( 227.18 - 1452.55 )	573.85 ( 2555.11 )	512.91 ( 236.01 )	9 ( 7.28 )
INVESTIGATIONS	AMMONIA DECREASED	2	401.86 ( 94.95 - 1700.89 )	401.7 ( 737.91 )	370.88 ( 110.9 )	8.53 ( 6.78 )
METABOLISM AND NUTRITION DISORDERS	HYPERNATRAEMIA	4	11.66 ( 4.37 - 31.11 )	11.65 ( 38.85 )	11.62 ( 5.11 )	3.54 ( 1.87 )
BLOOD AND LYMPHATIC SYSTEM DISORDERS	MICROANGIOPATHIC HAEMOLYTIC ANAEMIA	3	52.62 ( 16.86 - 164.21 )	52.59 ( 150.18 )	52.03 ( 20.08 )	5.7 ( 4.03 )
INFECTIONS AND INFESTATIONS	CROUP INFECTIOUS	3	51.31 ( 16.44 - 160.11 )	51.28 ( 146.35 )	50.75 ( 19.59 )	5.67 ( 3.99 )
INVESTIGATIONS	ECHOCARDIOGRAM ABNORMAL	2	21.77 ( 5.43 - 87.35 )	21.76 ( 39.44 )	21.67 ( 6.78 )	4.44 ( 2.77 )
SKIN AND SUBCUTANEOUS TISSUE DISORDERS	HAIR GROWTH ABNORMAL	3	7.13 ( 2.3 - 22.15 )	7.13 ( 15.79 )	7.12 ( 2.76 )	2.83 ( 1.16 )
RESPIRATORY, THORACIC AND MEDIASTINAL DISORDERS	CHRONIC RESPIRATORY FAILURE	2	24.42 ( 6.08 - 98 )	24.41 ( 44.67 )	24.29 ( 7.59 )	4.6 ( 2.93 )
METABOLISM AND NUTRITION DISORDERS	FAILURE TO THRIVE	2	8.2 ( 2.05 - 32.84 )	8.2 ( 12.62 )	8.19 ( 2.56 )	3.03 ( 1.36 )
RESPIRATORY, THORACIC AND MEDIASTINAL DISORDERS	LUNG OPACITY	3	8.23 ( 2.65 - 25.55 )	8.23 ( 19.01 )	8.21 ( 3.18 )	3.04 ( 1.37 )
INVESTIGATIONS	BLOOD CHLORIDE INCREASED	4	40.45 ( 15.11 - 108.28 )	40.42 ( 152.51 )	40.09 ( 17.59 )	5.33 ( 3.65 )
GASTROINTESTINAL DISORDERS	TEETHING	2	72.52 ( 17.94 - 293.07 )	72.49 ( 138.91 )	71.43 ( 22.2 )	6.16 ( 4.47 )
EYE DISORDERS	PERIORBITAL OEDEMA	4	12.14 ( 4.55 - 32.41 )	12.13 ( 40.77 )	12.11 ( 5.32 )	3.6 ( 1.93 )
BLOOD AND LYMPHATIC SYSTEM DISORDERS	NORMOCHROMIC NORMOCYTIC ANAEMIA	4	26.11 ( 9.77 - 69.79 )	26.09 ( 96 )	25.96 ( 11.4 )	4.7 ( 3.03 )
INVESTIGATIONS	MYELOCYTE COUNT INCREASED	4	221.81 ( 81.38 - 604.55 )	221.63 ( 839.91 )	211.93 ( 91.59 )	7.73 ( 6.03 )
SKIN AND SUBCUTANEOUS TISSUE DISORDERS	EXCESSIVE GRANULATION TISSUE	3	62.64 ( 20.05 - 195.72 )	62.6 ( 179.53 )	61.81 ( 23.83 )	5.95 ( 4.27 )
INVESTIGATIONS	N-TERMINAL PROHORMONE BRAIN NATRIURETIC PEPTIDE INCREASED	4	24.71 ( 9.25 - 66.02 )	24.69 ( 90.45 )	24.57 ( 10.79 )	4.62 ( 2.95 )
MUSCULOSKELETAL AND CONNECTIVE TISSUE DISORDERS	SPINAL DEFORMITY	3	26.55 ( 8.53 - 82.61 )	26.53 ( 73.31 )	26.39 ( 10.21 )	4.72 ( 3.05 )
METABOLISM AND NUTRITION DISORDERS	HYPERLACTACIDAEMIA	4	19.43 ( 7.28 - 51.9 )	19.42 ( 69.6 )	19.34 ( 8.5 )	4.27 ( 2.6 )
METABOLISM AND NUTRITION DISORDERS	HYPOVOLAEMIA	4	12.64 ( 4.74 - 33.75 )	12.64 ( 42.75 )	12.6 ( 5.54 )	3.66 ( 1.99 )
GASTROINTESTINAL DISORDERS	GASTROINTESTINAL HYPERMOTILITY	4	135.9 ( 50.29 - 367.23 )	135.79 ( 520.51 )	132.09 ( 57.5 )	7.05 ( 5.36 )
INVESTIGATIONS	CHEST X-RAY ABNORMAL	4	22.44 ( 8.4 - 59.95 )	22.42 ( 81.48 )	22.32 ( 9.81 )	4.48 ( 2.81 )
INVESTIGATIONS	ELECTROCARDIOGRAM T WAVE INVERSION	4	41.14 ( 15.37 - 110.13 )	41.11 ( 155.22 )	40.77 ( 17.89 )	5.35 ( 3.68 )
CARDIAC DISORDERS	BRADYARRHYTHMIA	3	31.18 ( 10.02 - 97.08 )	31.17 ( 87.03 )	30.97 ( 11.98 )	4.95 ( 3.28 )
INVESTIGATIONS	BLOOD URIC ACID DECREASED	4	120.61 ( 44.7 - 325.42 )	120.51 ( 462.51 )	117.59 ( 51.25 )	6.88 ( 5.2 )
GASTROINTESTINAL DISORDERS	FAECES PALE	2	13.98 ( 3.49 - 56.02 )	13.97 ( 24.02 )	13.93 ( 4.36 )	3.8 ( 2.13 )
BLOOD AND LYMPHATIC SYSTEM DISORDERS	ANISOCYTOSIS	2	31.94 ( 7.95 - 128.32 )	31.92 ( 59.52 )	31.72 ( 9.91 )	4.99 ( 3.31 )
INVESTIGATIONS	LIPIDS INCREASED	1	7.62 ( 1.07 - 54.17 )	7.62 ( 5.74 )	7.6 ( 1.47 )	2.93 ( 1.26 )
INVESTIGATIONS	RED BLOOD CELLS URINE	3	146.16 ( 46.33 - 461.13 )	146.07 ( 419.53 )	141.81 ( 54.22 )	7.15 ( 5.46 )
INVESTIGATIONS	OXYGEN SATURATION ABNORMAL	4	13.97 ( 5.23 - 37.3 )	13.96 ( 48 )	13.92 ( 6.12 )	3.8 ( 2.13 )
INVESTIGATIONS	HAPTOGLOBIN INCREASED	3	321.56 ( 99.89 - 1035.07 )	321.36 ( 898.21 )	301.34 ( 113.3 )	8.24 ( 6.52 )
NERVOUS SYSTEM DISORDERS	CEREBRAL ATROPHY	3	14.54 ( 4.68 - 45.18 )	14.53 ( 37.7 )	14.49 ( 5.61 )	3.86 ( 2.19 )
GASTROINTESTINAL DISORDERS	FAECALOMA	3	8.08 ( 2.6 - 25.1 )	8.08 ( 18.58 )	8.07 ( 3.13 )	3.01 ( 1.34 )
BLOOD AND LYMPHATIC SYSTEM DISORDERS	RED CELL FRAGMENTATION SYNDROME	4	1072.07 ( 362.69 - 3168.92 )	1071.2 ( 3499.19 )	876.61 ( 353.97 )	9.78 ( 8 )
INVESTIGATIONS	PROCALCITONIN INCREASED	1	8.36 ( 1.17 - 59.43 )	8.35 ( 6.46 )	8.34 ( 1.62 )	3.06 ( 1.39 )
INVESTIGATIONS	BLOOD BICARBONATE DECREASED	1	11.59 ( 1.63 - 82.49 )	11.59 ( 9.65 )	11.56 ( 2.24 )	3.53 ( 1.86 )
RESPIRATORY, THORACIC AND MEDIASTINAL DISORDERS	CHRONIC RESPIRATORY DISEASE	4	97.96 ( 36.39 - 263.7 )	97.88 ( 375.91 )	95.95 ( 41.9 )	6.58 ( 4.91 )
INVESTIGATIONS	BLOOD IRON INCREASED	2	16.21 ( 4.04 - 64.98 )	16.2 ( 28.43 )	16.15 ( 5.05 )	4.01 ( 2.34 )
RESPIRATORY, THORACIC AND MEDIASTINAL DISORDERS	PROLONGED EXPIRATION	4	116.95 ( 43.36 - 315.44 )	116.86 ( 448.59 )	114.12 ( 49.75 )	6.83 ( 5.15 )
HEPATOBILIARY DISORDERS	ISCHAEMIC HEPATITIS	4	49.86 ( 18.61 - 133.58 )	49.82 ( 189.42 )	49.32 ( 21.62 )	5.62 ( 3.95 )
RESPIRATORY, THORACIC AND MEDIASTINAL DISORDERS	HYPERCAPNIA	2	8.85 ( 2.21 - 35.43 )	8.84 ( 13.89 )	8.83 ( 2.77 )	3.14 ( 1.47 )
INVESTIGATIONS	MONOCYTE PERCENTAGE INCREASED	3	52.43 ( 16.8 - 163.61 )	52.4 ( 149.62 )	51.84 ( 20 )	5.7 ( 4.02 )
INVESTIGATIONS	RESPIRATORY SYNCYTIAL VIRUS TEST	3	1205.84 ( 340.17 - 4274.47 )	1205.1 ( 2887.43 )	964.28 ( 334.45 )	9.91 ( 8.1 )
INVESTIGATIONS	URINE OUTPUT INCREASED	3	19.17 ( 6.16 - 59.58 )	19.15 ( 51.42 )	19.08 ( 7.39 )	4.25 ( 2.58 )
INVESTIGATIONS	ENZYME LEVEL INCREASED	1	12.24 ( 1.72 - 87.11 )	12.23 ( 10.29 )	12.21 ( 2.36 )	3.61 ( 1.94 )
RESPIRATORY, THORACIC AND MEDIASTINAL DISORDERS	LARYNGOSPASM	3	19.9 ( 6.4 - 61.88 )	19.89 ( 53.61 )	19.81 ( 7.67 )	4.31 ( 2.64 )
INFECTIONS AND INFESTATIONS	PASTEURELLA INFECTION	3	206.71 ( 65.07 - 656.73 )	206.59 ( 588.56 )	198.14 ( 75.32 )	7.63 ( 5.93 )
INFECTIONS AND INFESTATIONS	PNEUMONIA ACINETOBACTER	3	185.51 ( 58.53 - 587.94 )	185.4 ( 529.84 )	178.57 ( 68.02 )	7.48 ( 5.78 )
RENAL AND URINARY DISORDERS	RENAL VEIN THROMBOSIS	2	41.39 ( 10.29 - 166.54 )	41.38 ( 78.13 )	41.03 ( 12.8 )	5.36 ( 3.68 )
INVESTIGATIONS	INTERNATIONAL NORMALISED RATIO DECREASED	3	27.61 ( 8.87 - 85.93 )	27.6 ( 76.47 )	27.45 ( 10.62 )	4.78 ( 3.11 )
INVESTIGATIONS	IMMATURE GRANULOCYTE COUNT INCREASED	3	79.51 ( 25.4 - 248.9 )	79.46 ( 228.64 )	78.18 ( 30.09 )	6.29 ( 4.61 )
INVESTIGATIONS	RED CELL DISTRIBUTION WIDTH DECREASED	1	17.47 ( 2.45 - 124.48 )	17.47 ( 15.47 )	17.41 ( 3.37 )	4.12 ( 2.45 )
INFECTIONS AND INFESTATIONS	METAPNEUMOVIRUS INFECTION	1	14.06 ( 1.97 - 100.1 )	14.05 ( 12.09 )	14.02 ( 2.71 )	3.81 ( 2.14 )
INVESTIGATIONS	PROTHROMBIN LEVEL INCREASED	2	158.11 ( 38.65 - 646.8 )	158.05 ( 302.2 )	153.06 ( 47.09 )	7.26 ( 5.55 )
METABOLISM AND NUTRITION DISORDERS	CELL DEATH	2	12.04 ( 3.01 - 48.24 )	12.04 ( 20.19 )	12.01 ( 3.76 )	3.59 ( 1.92 )
INVESTIGATIONS	MEAN PLATELET VOLUME DECREASED	2	24.29 ( 6.05 - 97.51 )	24.28 ( 44.43 )	24.17 ( 7.55 )	4.59 ( 2.92 )
BLOOD AND LYMPHATIC SYSTEM DISORDERS	HAEMORRHAGIC DIATHESIS	3	12.71 ( 4.09 - 39.5 )	12.71 ( 32.28 )	12.68 ( 4.91 )	3.66 ( 2 )
EYE DISORDERS	ASTIGMATISM	2	16.89 ( 4.21 - 67.72 )	16.88 ( 29.78 )	16.83 ( 5.27 )	4.07 ( 2.4 )
HEPATOBILIARY DISORDERS	OCULAR ICTERUS	3	12.76 ( 4.11 - 39.64 )	12.75 ( 32.41 )	12.72 ( 4.93 )	3.67 ( 2 )
INVESTIGATIONS	ESCHERICHIA TEST POSITIVE	3	36.82 ( 11.82 - 114.69 )	36.8 ( 103.68 )	36.53 ( 14.12 )	5.19 ( 3.52 )
RESPIRATORY, THORACIC AND MEDIASTINAL DISORDERS	SPUTUM RETENTION	1	13.36 ( 1.88 - 95.09 )	13.35 ( 11.4 )	13.32 ( 2.58 )	3.74 ( 2.06 )
NERVOUS SYSTEM DISORDERS	MOTOR DEVELOPMENTAL DELAY	1	21.72 ( 3.05 - 154.89 )	21.71 ( 19.67 )	21.62 ( 4.18 )	4.43 ( 2.76 )
INVESTIGATIONS	ASPARTATE AMINOTRANSFERASE DECREASED	3	81.29 ( 25.96 - 254.55 )	81.24 ( 233.83 )	79.91 ( 30.75 )	6.32 ( 4.64 )
RENAL AND URINARY DISORDERS	HAEMOGLOBINURIA	2	69.39 ( 17.18 - 280.29 )	69.36 ( 132.83 )	68.39 ( 21.26 )	6.1 ( 4.41 )
INVESTIGATIONS	WHITE BLOOD CELLS URINE POSITIVE	3	17.65 ( 5.68 - 54.85 )	17.64 ( 46.91 )	17.57 ( 6.8 )	4.14 ( 2.47 )
CONGENITAL, FAMILIAL AND GENETIC DISORDERS	LARYNGOMALACIA	2	73.62 ( 18.21 - 297.59 )	73.59 ( 141.06 )	72.5 ( 22.53 )	6.18 ( 4.5 )
METABOLISM AND NUTRITION DISORDERS	HYPERCHLORAEMIA	1	29.04 ( 4.07 - 207.45 )	29.04 ( 26.91 )	28.87 ( 5.57 )	4.85 ( 3.17 )
MUSCULOSKELETAL AND CONNECTIVE TISSUE DISORDERS	RIB DEFORMITY	3	174.34 ( 55.08 - 551.81 )	174.23 ( 498.69 )	168.19 ( 64.13 )	7.39 ( 5.7 )
INVESTIGATIONS	BASOPHIL COUNT DECREASED	1	38.88 ( 5.43 - 278.28 )	38.87 ( 36.6 )	38.57 ( 7.43 )	5.27 ( 3.58 )
RENAL AND URINARY DISORDERS	HYPERCALCIURIA	3	79.94 ( 25.53 - 250.29 )	79.9 ( 229.92 )	78.61 ( 30.25 )	6.3 ( 4.62 )
INVESTIGATIONS	PROTEIN URINE	3	49.05 ( 15.72 - 153.02 )	49.02 ( 139.7 )	48.54 ( 18.73 )	5.6 ( 3.93 )
INFECTIONS AND INFESTATIONS	SERRATIA INFECTION	3	59.06 ( 18.91 - 184.46 )	59.03 ( 169.06 )	58.32 ( 22.49 )	5.87 ( 4.19 )
GENERAL DISORDERS AND ADMINISTRATION SITE CONDITIONS	MEDICAL DEVICE SITE HAEMORRHAGE	3	86.65 ( 27.65 - 271.48 )	86.59 ( 249.34 )	85.08 ( 32.72 )	6.41 ( 4.73 )
INFECTIONS AND INFESTATIONS	BRONCHITIS VIRAL	1	18.76 ( 2.63 - 133.72 )	18.76 ( 16.74 )	18.69 ( 3.61 )	4.22 ( 2.55 )
INFECTIONS AND INFESTATIONS	PNEUMONIA VIRAL	2	6.87 ( 1.72 - 27.5 )	6.87 ( 10.01 )	6.86 ( 2.15 )	2.78 ( 1.11 )
RESPIRATORY, THORACIC AND MEDIASTINAL DISORDERS	NASAL FLARING	3	413.43 ( 127.11 - 1344.7 )	413.18 ( 1136.15 )	380.64 ( 141.88 )	8.57 ( 6.84 )
INVESTIGATIONS	CARBON DIOXIDE INCREASED	2	21.38 ( 5.33 - 85.8 )	21.38 ( 38.68 )	21.29 ( 6.66 )	4.41 ( 2.74 )
CONGENITAL, FAMILIAL AND GENETIC DISORDERS	PYLORIC STENOSIS	1	25.24 ( 3.54 - 180.16 )	25.24 ( 23.16 )	25.11 ( 4.85 )	4.65 ( 2.97 )
GASTROINTESTINAL DISORDERS	NECROTISING COLITIS	1	13.85 ( 1.95 - 98.65 )	13.85 ( 11.89 )	13.81 ( 2.67 )	3.79 ( 2.11 )
RENAL AND URINARY DISORDERS	KIDNEY ENLARGEMENT	3	40.65 ( 13.04 - 126.67 )	40.62 ( 114.97 )	40.29 ( 15.56 )	5.33 ( 3.66 )
INVESTIGATIONS	MONOCYTE COUNT DECREASED	2	19.02 ( 4.74 - 76.29 )	19.02 ( 34 )	18.94 ( 5.93 )	4.24 ( 2.57 )
INVESTIGATIONS	THROMBIN TIME PROLONGED	3	273.02 ( 85.29 - 873.99 )	272.85 ( 769.04 )	258.29 ( 97.56 )	8.01 ( 6.3 )
